# Supplementary material for: Phosphoproteomic Profiling of Human Myocardial Tissues Distinguishes Ischemic from Non-Ischemic End Stage Heart Failure
Source: PLoS One. 2014 Aug 12;9(8):e104157. doi: 10.1371/journal.pone.0104157 (PMC4130503; doi:10.1371/journal.pone.0104157)
Supplement: Excel File S1 — The following information is contained within Excel File S1. Key sheet-Contains an index of the remainder of the excel file sheets, sample identifiers, patient ID, disease etiology, peptide modifications, and Modloc scoring criteria. ST1-peptide expression data from unbiased proteomics. ST2-protein expression data from unbiased proteomics. ST3-Phosphopeptide expression data from phospho-enriched proteomics. ST4-Differential Unbiased Protein Expression (Fold Changes, ANOVA) for unbiased proteomics. ST5-Differential Phosphopeptide Expression (Fold Changes, ANOVA). (XLSX) [file pone.0104157.s001.xlsx]

## Sheet: Key
Tabs	Content
ST1	Peptide Expression data from unbiased proteomics
ST2	Protein Expression data from unbiased proteomics
ST3	Phosphopeptide Expression data from phospho-enriched proteomics
ST4	Differential Unbiased Protein Expression (Fold Changes, ANOVA) for unbiased proteomics
ST5	Differential Phosphopeptide Expression (Fold Changes, ANOVA) for unbiased proteomics
Unbiased Expression
Sample Identifier	Patient ID
ID02731	98LV - Ischemic	Ischemic
ID02732	109 LV	Ischemic
ID02733	126 LV	Ischemic
ID02734	159 LV	Ischemic
ID02735	120 LV - NonFailing	NonFailing
ID02736	123 LV	NonFailing
ID02737	158 LV	NonFailing
ID02738	180 LV	NonFailing
ID02739	035 LV - NonIschemic	NonIschemic
ID02740	076 LV	NonIschemic
ID02741	143 LV	NonIschemic
ID02742	182 LV	NonIschemic
Phosphoproteomics
Sample Identifier	Patient ID
ID02756	98	Ischemic
ID02757	120	NonFailing
ID02758	180	NonFailing
ID02759	158	NonFailing
ID02760	123	NonFailing
ID02761	76	NonIschemic
ID02762	35	NonIschemic
ID02763	143	NonIschemic
ID02764	109	Ischemic
ID02765	159	Ischemic
ID02766	126	Ischemic
ID02767	182	NonIschemic
Peptide Modifications
Q[129.0426]	Deamidation
N[115.0269]	Deamidation
C[160.0307]	Carbamidomethylation
M[147.0354]	Oxidation
S[166.9984]	Phosphorylation
T[181.014]	Phosphorylation
Y[243.0297]	Phosphorylation
ModLoc Scoring (based on Ascore algorithm: S.A. Beausoleil1, J. Villén, S.A. Gerber, J. Rush and S.P. Gygi, 2006, “A probability-based approach for high-throughput protein phosphor ylation analysis and site localization,” Nature Biotechnology, 24:10 , 1285–1292)
1000	—The peptide has no alternative sites for localization.
>19	>99% localization probability
15-19	>90% localization probability
3-15	~80% localization probability
0-3	Data not sufficient to accurately localize modification
-1	—The peptide has no modifications consistent with those specified for analysis.
-2	—Parent and peptide m/z values deviate by more than maximum allowable 5 units.
-3	—The peptide has multiple modified masses rather than just one.
-4	—The peptide has an unexpected modified mass for a specified amino acid.
-5	—The peptide does not have an expected static modification.
-6	—The peptide contains greater than the allowable 250 modification configurations

## Sheet: ST1
Monoisotopic m/z	Charge from Search Result	Peak Centroid Time	Modified Peptide Sequence	Max Ion Score	Max Plgs Peptide Score	PeptideTeller Probability	Primary Protein Name	Protein Description	Max Protein Score	Max Plgs Protein Score	ProteinTeller Probability	ID02731	ID02732	ID02733	ID02734	ID02735	ID02736	ID02737	ID02738	ID02739	ID02740	ID02741	ID02742
720.3337, 720.34546	3	47.396	TAFDEAIAELDTLNEESYK		5.660200119018555, 5.6757001876831055	0.9, 0.92	1433B_HUMAN	14-3-3 protein beta/alpha OS=Homo sapiens GN=YWHAB PE=1 SV=3		466.2276916503906, 618.3660888671875	1	39256.1	29131.5	29362.6	20611.1	24446.9	19292.1	26220.6	19086.9	22117.2	22675.9	26065.2	25727.4
591.785	2	18.8152	YLSEVASGDNK		6.2794	1	1433B_HUMAN	14-3-3 protein beta/alpha OS=Homo sapiens GN=YWHAB PE=1 SV=3		618.366	1	11784.3	6378.41	6185.59	6032.99	11000.9	9279.8	7339.4	8797.41	10836.4	7079.6	5199.67	6852.06
595.824	2	51.153	DSTLIMQ[129.0426]LLR		7.1714	1	1433B_HUMAN	14-3-3 protein beta/alpha OS=Homo sapiens GN=YWHAB PE=1 SV=3		3825	1	7899.18	2779.04	2928.02	2207.22	5055.47	4288.83	3266.56	4582.29	5048.33	3950	2375.73	5081.27
595.328	2	49.5257	DSTLIMQLLR	50.05	7.6249	1	1433B_HUMAN	14-3-3 protein beta/alpha OS=Homo sapiens GN=YWHAB PE=1 SV=3	181	3825	1	95302.5	45759.1	45695.9	43489.4	69168.5	54244.8	53488.9	60018.8	69977.1	55102.2	49374.4	68738.6
907.538	1	31.2966	NLLSVAYK		6.7249	0.99	1433B_HUMAN	14-3-3 protein beta/alpha OS=Homo sapiens GN=YWHAB PE=1 SV=3		1562.4	1	19593.3	10788.2	11842.5	9660.86	17146.1	14061	12054.5	12358	17588.9	11624.8	11477.2	17856.6
681.347	2	46.0658	YLIPN[115.0269]ATQPESK		6.129	0.97	1433B_HUMAN	14-3-3 protein beta/alpha OS=Homo sapiens GN=YWHAB PE=1 SV=3		466.228	1	39163.7	47954.1	43267.9	46772.1	30243.2	33530.5	39527.8	28265.8	38325	42807.7	38270.9	53406.9
533.578	3	15.3377	AVTEQGHELSNEER		5.6894	0.94	1433B_HUMAN	14-3-3 protein beta/alpha OS=Homo sapiens GN=YWHAB PE=1 SV=3		461.769	1	1578.17	770.756	2120.43	1289.77	1361.04	1809.52	1248.22	4845.41	937.93	926.172	2440.65	5465.99
1015.55	1	49.5237	DSTLIMQLL		5.5396	0.94	1433B_HUMAN	14-3-3 protein beta/alpha OS=Homo sapiens GN=YWHAB PE=1 SV=3		1945.28	1	1593.12	592.118	768.939	671.16	1011.76	806.633	797.682	927.529	1142.88	919.18	859.534	1158.39
526.277	3	36.0068	RSSWRVISSIEQ[129.0426]K		5.8976	0.86	1433B_HUMAN	14-3-3 protein beta/alpha OS=Homo sapiens GN=YWHAB PE=1 SV=3		1800.06	1	980.376	776.79	426.899	570.85	1110.66	893.325	482.209	521.102	583.451	396.108	124.269	1078.07
680.857	2	27.7732	YLIPNATQPESK	18.36		0.78	1433B_HUMAN	14-3-3 protein beta/alpha OS=Homo sapiens GN=YWHAB PE=1 SV=3	79		1	15834.7	10972.2	15290.7	9834.53	15023.2	14343.1	13611.7	12439	17047.8	12518.4	13933.7	16114.4
1110.55	3	67.5794	TAFDEAIAELDTLNEESYKDSTLIMQLLR		5.698	0.76	1433B_HUMAN	14-3-3 protein beta/alpha OS=Homo sapiens GN=YWHAB PE=1 SV=3		466.228	1	1664.43	4243.85	2991.63	3344.07	6265.93	6010.21	4500.31	4628.06	6887.08	3967.81	3252.63	5748.7
462.2343, 692.84894	2, 3	24.323	YLAEFATGNDRK		5.632400035858154, 6.707200050354004	0.95, 1.0	1433E_HUMAN	14-3-3 protein epsilon OS=Homo sapiens GN=YWHAE PE=1 SV=1		1390.761962890625, 620.330810546875	1	3365.23	3287.6	4434.79	3122.88	6475.69	4552.53	4397.41	4787.6	5710.86	3455.1	2428.79	5425.09
1044.49	2	49.8966	AAFDDAIAELDTLSEESYK		6.5678	1	1433E_HUMAN	14-3-3 protein epsilon OS=Homo sapiens GN=YWHAE PE=1 SV=1		1682.5	1	42982.5	17527.4	17981.3	17417.3	28204.6	16614.8	17249.5	19561.4	27754.6	21074.2	16354.3	25451.8
738.873	2	47.8565	LIC[160.0307]C[160.0307]DILDVLDK	86.03	7.5043	1	1433E_HUMAN	14-3-3 protein epsilon OS=Homo sapiens GN=YWHAE PE=1 SV=1	126	1682.5	1	69533.7	30041.6	32431	33690.2	56203.2	41231.5	41612.7	49338.9	53536.7	41759.2	29725.7	48141.9
597.804	2	24.1645	EAAENSLVAYK		6.8052	1	1433E_HUMAN	14-3-3 protein epsilon OS=Homo sapiens GN=YWHAE PE=1 SV=1		1682.5	1	21809	8963	9710.89	9110.61	16502	11758.7	12257.5	13236.4	15873.2	11910.5	8134.86	14959.3
566.236	2	23.9911	YDEMVESMK		6.5408	1	1433E_HUMAN	14-3-3 protein epsilon OS=Homo sapiens GN=YWHAE PE=1 SV=1		1682.5	1	8232.46	2350.71	2892.68	3165.04	6606.2	4012.98	4093.61	5021.13	5749.99	4256.75	3188.85	4175.97
1086.86	3	68.3078	AAFDDAIAELDTLSEESYKDSTLIMQLLR		5.9404	0.9	1433E_HUMAN	14-3-3 protein epsilon OS=Homo sapiens GN=YWHAE PE=1 SV=1		620.331	1	1701.24	4429.2	3560.25	2668.99	6884.92	4307.55	4344.47	4186.36	6595.26	4770.2	2909.99	3516.04
964.45	3	40.4905	EDLVYQAKLAEQAERYDEM[147.0354]VESMK		6.0815	0.71	1433E_HUMAN	14-3-3 protein epsilon OS=Homo sapiens GN=YWHAE PE=1 SV=1		620.331	1	1554.15	2819.98	2432.64	2234.86	2096.43	2536.78	2019.13	1880.27	763.096	1088.11	516.807	1714.72
793.883	2	26.8388	AVTELNEPLSNEDR		5.4721	0.91	1433F_HUMAN	14-3-3 protein eta OS=Homo sapiens GN=YWHAH PE=1 SV=4		485.921	0.87	2293.81	1185.62	823.889	1084	2284.26	1640.24	1620.08	1509.11	1877.25	1513.27	1331.32	2098.34
794.379	2	43.2691	AVTELN[115.0269]EPLSNEDR		5.5927	0.61	1433F_HUMAN	14-3-3 protein eta OS=Homo sapiens GN=YWHAH PE=1 SV=4		286.118	0.87	1177.91	2862.46	2724.43	3000.82	3594	3413.27	11.0418	4693.6	1066.26	1196.42	988.529	2162.02
710.992	3	48.6334	TAFDDAIAELDTLNEDSYK		7.0679	1	1433G_HUMAN	14-3-3 protein gamma OS=Homo sapiens GN=YWHAG PE=1 SV=2		3825	1	26660.7	9786.9	12248.1	8894.39	18223.1	13853.9	11814.4	15952	18892.8	12333	9812.25	17907.9
540.778	2	22.5606	YLAEVATGEK		6.9041	1	1433G_HUMAN	14-3-3 protein gamma OS=Homo sapiens GN=YWHAG PE=1 SV=2		3575.85	1	0	13517.2	15249.6	9522.83	21380.3	18986.2	13082.9	16322.6	19552.7	12534.4	9665.52	19212.8
822.397	2	27.0797	NVTELNEPLSNEER	79.22	7.4172	1	1433G_HUMAN	14-3-3 protein gamma OS=Homo sapiens GN=YWHAG PE=1 SV=2	181	3825	1	45507.8	27713.4	29199.8	26827.5	45221	35262.9	30691.4	40183.2	40744.6	31168	23639.7	40928.4
745.71875, 1118.0876	2, 3	64.0488	ELEAVC[160.0307]QDVLSLLDNYLIK	70.45, 76.98	8.0515	1	1433G_HUMAN	14-3-3 protein gamma OS=Homo sapiens GN=YWHAG PE=1 SV=2	181	3825	1	82617.6	50341	41365.5	38152.7	77677	55253.1	32536.2	39705.5	72721.1	49371.8	38511	49866.4
1101.21	3	65.5092	TAFDDAIAELDTLNEDSYKDSTLIMQLLR		7.2283	1	1433G_HUMAN	14-3-3 protein gamma OS=Homo sapiens GN=YWHAG PE=1 SV=2		3825	1	4996.66	12821.6	8441.94	9757.18	21771	18193.5	13442.3	15183.4	20454.4	12346.7	10008	16930.4
578.941	3	28.5093	GDYYRYLAEVATGEK		6.7357	0.99	1433G_HUMAN	14-3-3 protein gamma OS=Homo sapiens GN=YWHAG PE=1 SV=2		3575.85	1	3921.89	1678.52	1560.87	3072.89	2299.68	1120.93	2443.41	5549.87	2299.59	7917.1	10432.6	2379.7
491.591	3	18.8322	MVDREQLVQKAR		6.2145	0.98	1433G_HUMAN	14-3-3 protein gamma OS=Homo sapiens GN=YWHAG PE=1 SV=2		3575.85	1	4280.42	1903.01	1267.92	2293.33	3080.11	1398.85	2366.2	4518.11	1843.97	4146.24	2515.32	1537.08
626.917	5	38.1012	NVTELNEPLSN[115.0269]EERN[115.0269]LLSVAYKNVVGAR		5.9999	0.83	1433G_HUMAN	14-3-3 protein gamma OS=Homo sapiens GN=YWHAG PE=1 SV=2		3825	1	2698.53	2846.55	1655.16	2534.59	3691.09	1989.21	2393.37	3778.04	2053.36	3843.6	1730.05	3049.21
475.249	2	31.1883	ATVVESSEK		5.6636	0.76	1433G_HUMAN	14-3-3 protein gamma OS=Homo sapiens GN=YWHAG PE=1 SV=2		1395.22	1	2236.57	965.031	497.182	998.855	1449.86	777.177	1150.19	2175.5	910.309	2207.12	1937.9	1301.72
1004.83	3	51.3747	LGLALNYSVFYYEIQNAPEQAC[160.0307]HLAK		6.7408	0.63	1433G_HUMAN	14-3-3 protein gamma OS=Homo sapiens GN=YWHAG PE=1 SV=2		3825	1	8113.92	11429	10994.9	4714.63	14067.8	14205.4	8953.2	9097.39	16628.7	11004	5130.2	11101.6
766.866	2	19.3664	AVTEQGAELSNEER	80.06	6.2095	1	1433T_HUMAN	14-3-3 protein theta OS=Homo sapiens GN=YWHAQ PE=1 SV=1	162	745.484	1	13832.6	9125.51	12463	6766.74	9461.89	9709.49	15274	7775.53	15083.5	10569.2	10518.4	10277.5
898.469	3	61.8551	SIC[160.0307]TTVLELLDKYLIANATNPESK	35.79	5.9295	1	1433T_HUMAN	14-3-3 protein theta OS=Homo sapiens GN=YWHAQ PE=1 SV=1	162	745.484	1	21524.9	5459.14	7784.96	2963.02	4898.73	5791.67	6343.39	2215.63	8347.62	5481.03	4928.04	2810.63
1073.02	2	40.5398	KQTIDN[115.0269]SQ[129.0426]GAYQEAFDISK		5.7883	0.93	1433T_HUMAN	14-3-3 protein theta OS=Homo sapiens GN=YWHAQ PE=1 SV=1		398.617	1	815.025	926.826	1466.11	999.76	1073.66	1567.04	952.798	1264.9	900.666	660.77	809.55	1082.77
715.664	3	49.3844	TAFDEAIAELDTLNEDSYK		6.0726	0.73	1433T_HUMAN	14-3-3 protein theta OS=Homo sapiens GN=YWHAQ PE=1 SV=1		745.484	1	11835.7	4513.56	6155.89	3563.82	4897.33	4707.11	8660.96	4638.4	8073.71	6429.47	6492.77	6006.15
678.851	2	24.9214	GAYQEAFDISKK		5.1346	0.61	1433T_HUMAN	14-3-3 protein theta OS=Homo sapiens GN=YWHAQ PE=1 SV=1		417.238	1	769.842	1043.11	1155.41	822.907	1992.41	3310.22	2300.68	1500.4	847.881	906.526	1508.15	1135.35
652.845	2	30.8755	FLIPNASQAESK		6.988	1	1433Z_HUMAN	14-3-3 protein zeta/delta OS=Homo sapiens GN=YWHAZ PE=1 SV=1		1253.24	1	22789.3	11668.3	13122.8	11974.5	25205.9	21557.4	13645.6	23620	18913.5	13344.3	13137.4	22165.7
711.33	3	52.9246	TAFDEAIAELDTLSEESYK		6.4729	1	1433Z_HUMAN	14-3-3 protein zeta/delta OS=Homo sapiens GN=YWHAZ PE=1 SV=1		1253.24	1	36018.8	10383	9416.59	9070.11	20580.1	17569.2	7304.95	12995.6	19921.7	14822.1	12542.4	20758.3
709.864	2	51.6199	DIC[160.0307]NDVLSLLEK	82.85	6.8114	1	1433Z_HUMAN	14-3-3 protein zeta/delta OS=Homo sapiens GN=YWHAZ PE=1 SV=1	125	1253.24	1	45208.8	22915.7	22898.5	18932.4	42710.6	36642.6	18400.9	32973.9	37219.2	29061.8	27028.8	36352.3
774.87	2	19.8522	SVTEQGAELSNEER		7.0535	1	1433Z_HUMAN	14-3-3 protein zeta/delta OS=Homo sapiens GN=YWHAZ PE=1 SV=1		1253.24	1	23960.8	9287.37	10415	10652.5	18719.5	17153.8	10175.1	15520.8	17078.6	12674.9	13101.8	17346
552.714	2	21.6705	YDDMAAC[160.0307]MK		6.3837	1	1433Z_HUMAN	14-3-3 protein zeta/delta OS=Homo sapiens GN=YWHAZ PE=1 SV=1		1251.23	1	3965.88	2047.59	2132.31	1958.18	4117.83	3745.56	2520.9	3311.55	3520.8	2484.01	2685.56	3315.22
921.458	3	49.0819	AC[160.0307]SLAKTAFDEAIAELDTLSEESYK		5.9141	0.88	1433Z_HUMAN	14-3-3 protein zeta/delta OS=Homo sapiens GN=YWHAZ PE=1 SV=1		543.213	1	3289.1	4322.51	4669.32	2520.26	6016.55	8150.24	5122.88	5462.76	5191.89	2878.4	2714.68	4555.31
766.727	3	42.9505	KGIVDQ[129.0426]SQQAYQEAFEISKK		5.6132	0.76	1433Z_HUMAN	14-3-3 protein zeta/delta OS=Homo sapiens GN=YWHAZ PE=1 SV=1		474.081	1	48347.9	39496.4	36376.9	47524.6	38346.8	38987	44633.5	54708.2	39895.8	46708.2	42421.8	40624.7
784.626, 784.6294	4	44.2152	TYMLAFDVNDEKNWGLSVYADKPETTK	39.72, 43.49		0.76, 1.0	A1AG1_HUMAN	Alpha-1-acid glycoprotein 1 OS=Homo sapiens GN=ORM1 PE=1 SV=1	174, 299		1	26547.7	110788	85397.4	63396.9	31177.9	82419	78330.6	26803.6	91852.7	66932	95784.9	23153.5
584.9754, 876.97845	2, 3	37.1315	YVGGQEHFAHLLILR	121.24	8.8372	0.72, 1.0	A1AG1_HUMAN	Alpha-1-acid glycoprotein 1 OS=Homo sapiens GN=ORM1 PE=1 SV=1	299	15967.4	1	143405	319293	251316	200548	108604	223518	249704	85647.4	300265	204382	267296	90453.9
570.2811, 854.93304	2, 3	31.2322	NWGLSVYADKPETTK	33.61, 61.57	8.243	0.6, 1.0	A1AG1_HUMAN	Alpha-1-acid glycoprotein 1 OS=Homo sapiens GN=ORM1 PE=1 SV=1	299	15967.4	1	177343	219421	147802	129384	68233.6	122146	145831	57605.5	189274	137782	192930	62491.2
871.887	2	46.0879	EQLGEFYEALDC[160.0307]LR		9.3729	1	A1AG1_HUMAN	Alpha-1-acid glycoprotein 1 OS=Homo sapiens GN=ORM1 PE=1 SV=1		15967.4	1	265711	452134	374310	309750	185921	333669	334729	152474	404881	306636	400205	165378
547.76074, 556.75616	2	28.6602	SDVVYTDWK	63.41	6.018599987030029, 8.555299758911133	1	A1AG1_HUMAN	Alpha-1-acid glycoprotein 1 OS=Homo sapiens GN=ORM1 PE=1 SV=1	299	15029.08984375, 15967.41015625	1	102591	212178	164396	120151	65589.1	142822	140305	48666.9	173533	114557	91073.5	52638.7
872.397	2	47.1188	EQ[129.0426]LGEFYEALDC[160.0307]LR		8.2289	1	A1AG1_HUMAN	Alpha-1-acid glycoprotein 1 OS=Homo sapiens GN=ORM1 PE=1 SV=1		15967.4	1	52822.3	118552	82816.8	62680.8	33421.4	77561.9	76944.3	25260.2	90242.5	60708.9	89165	27460.5
585.312	3	38.3047	YVGGQ[129.0426]EHFAHLLILR		7.5551	1	A1AG1_HUMAN	Alpha-1-acid glycoprotein 1 OS=Homo sapiens GN=ORM1 PE=1 SV=1		15029.1	1	8958.27	28635.6	21089.7	14271.5	12611.5	24928.9	16267.2	14263.5	20574.8	11918.5	17053.6	12385.7
723.333	2	38.4904	TYMLAFDVNDEK	63.72	8.4215	1	A1AG1_HUMAN	Alpha-1-acid glycoprotein 1 OS=Homo sapiens GN=ORM1 PE=1 SV=1	299	15967.4	1	81856.5	110099	76375.3	64070.4	36103.6	79538	72417	27921.2	101176	63037.4	80364.8	23142.9
530.629	3	37.154	VGGQEHFAHLLILR		8.4743	1	A1AG1_HUMAN	Alpha-1-acid glycoprotein 1 OS=Homo sapiens GN=ORM1 PE=1 SV=1		15029.1	1	7681.13	22900.3	17405	11098.5	5475.71	14377.6	14462.3	4093.53	17703.2	11675.8	16827.8	4757.69
704.872	2	31.2206	GLSVYADKPETTK		7.6196	1	A1AG1_HUMAN	Alpha-1-acid glycoprotein 1 OS=Homo sapiens GN=ORM1 PE=1 SV=1		15029.1	1	5467.3	7629.97	4425.42	3742.28	1557.03	2796.57	4275.45	823.974	5571.81	3887.37	6438.21	1734.85
497.6	3	37.1759	GGQEHFAHLLILR		7.2576	1	A1AG1_HUMAN	Alpha-1-acid glycoprotein 1 OS=Homo sapiens GN=ORM1 PE=1 SV=1		8716.56	1	63830.5	155075	121087	91256.2	51239.6	107874	111246	42003.6	130223	90876	120521	39892.4
1059.17	3	43.8267	EQ[129.0426]LGEFYEALDC[160.0307]LRIPKSDVVYTDWK		7.7764	1	A1AG1_HUMAN	Alpha-1-acid glycoprotein 1 OS=Homo sapiens GN=ORM1 PE=1 SV=1		15967.4	1	5212.31	16464.7	17537.6	6442.7	10539.9	22052.1	15573.1	4003.25	11398.9	6192.95	8540.81	1750.49
388.712	2	23.0435	ENGTISR		5.6385	0.92	A1AG1_HUMAN	Alpha-1-acid glycoprotein 1 OS=Homo sapiens GN=ORM1 PE=1 SV=1		5242.51	1	897.213	270.507	310.925	1087.39	913.155	743.944	541.599	2185.38	453.371	576.51	738.231	755.915
400.71512, 400.71524	2	34.2408	EHVAHLL		5.797100067138672, 6.0192999839782715	0.97, 1.0	A1AG2_HUMAN	Alpha-1-acid glycoprotein 2 OS=Homo sapiens GN=ORM2 PE=1 SV=2		6816.75, 6832.80419921875	1	1384.34	3346.52	2404.04	1482.58	1016.79	1691.83	1553.09	694.253	2074.94	1786.26	2405.74	1263.84
640.9737, 640.97974	3	48.0905	SVQEIQATFFYFTPN[115.0269]K		6.164899826049805, 6.92519998550415	0.94, 1.0	A1AG2_HUMAN	Alpha-1-acid glycoprotein 2 OS=Homo sapiens GN=ORM2 PE=1 SV=2		11227.5703125, 5050.80810546875	1	17567.3	11610.9	7421.67	9480.59	16813.4	14679.2	11215.8	12046.2	14183.4	15476.8	10176.3	17397
488.754, 497.7517	2	31.6611	TEDTIFLR		6.484399795532227, 8.311200141906738	0.89, 1.0	A1AG2_HUMAN	Alpha-1-acid glycoprotein 2 OS=Homo sapiens GN=ORM2 PE=1 SV=2		15967.4	1	161573	197955	152776	106101	67230.4	129786	128649	50259.3	142959	109247	142496	58907.4
586.2766, 586.29803	3	34.9089	NWGLSFYADKPETTK		5.8765997886657715, 7.077300071716309	0.65, 1.0	A1AG2_HUMAN	Alpha-1-acid glycoprotein 2 OS=Homo sapiens GN=ORM2 PE=1 SV=2		2912.7470703125, 6816.75	1	23742.3	19348.2	12338.2	10113.6	9986.15	10341.6	10111	14242.2	14028	13023	15068.2	8243.02
406.2252, 412.22775, 617.85675	2, 3	34.3045	EHVAHLLFLR	32.84	5.333600044250488, 6.297299861907959, 8.08489990234375	0.61, 0.95, 1.0	A1AG2_HUMAN	Alpha-1-acid glycoprotein 2 OS=Homo sapiens GN=ORM2 PE=1 SV=2	147	1873.928955078125, 2427.64599609375, 6832.80419921875	1	35112.8	107581	76751.9	36307.4	24396	47598.3	42454.6	14417.5	55198.3	50232.8	64892.5	37560.1
580.78	2	45.8926	WFYIASAFR		8.8843	1	A1AG2_HUMAN	Alpha-1-acid glycoprotein 2 OS=Homo sapiens GN=ORM2 PE=1 SV=2		15967.4	1	281701	491021	409369	302373	199528	358152	362126	173624	402351	314095	412835	193136
572.751	2	29.98	SDVMYTDWK	2.08	8.4578	1	A1AG2_HUMAN	Alpha-1-acid glycoprotein 2 OS=Homo sapiens GN=ORM2 PE=1 SV=2	147	6816.75	1	28570	57017.4	40419.2	22078.3	16396.8	29072.4	28001.6	13484.4	34054.4	33832.9	109880	19013.8
704.9929, 1056.9896	2, 3	50.2304	EQLGEFYEALDC[160.0307]LC[160.0307]IPR	113.66, 67.32	8.4542	1	A1AG2_HUMAN	Alpha-1-acid glycoprotein 2 OS=Homo sapiens GN=ORM2 PE=1 SV=2	147	6832.8	1	121622	218444	158692	95812.9	62914.7	103573	98265.2	42143.3	123458	112762	148008	86898.6
1057.49	2	51.2591	EQ[129.0426]LGEFYEALDC[160.0307]LC[160.0307]IPR		7.2222	1	A1AG2_HUMAN	Alpha-1-acid glycoprotein 2 OS=Homo sapiens GN=ORM2 PE=1 SV=2		6816.75	1	18895	37676.8	26254.1	10919.4	10292	16588.1	14233.6	7839.38	19882.7	18681.3	18999.9	15262.7
864.869	2	50.1897	EQLGEFYEALDC[160.0307]LC[160.0307]		6.8778	1	A1AG2_HUMAN	Alpha-1-acid glycoprotein 2 OS=Homo sapiens GN=ORM2 PE=1 SV=2		6832.8	1	670.014	1010.8	722.048	522.58	248.289	460.888	507.645	105.632	607.164	564.213	640.336	370.93
921.405	2	50.2151	EQLGEFYEALDC[160.0307]LC[160.0307]I		6.6783	1	A1AG2_HUMAN	Alpha-1-acid glycoprotein 2 OS=Homo sapiens GN=ORM2 PE=1 SV=2		4984.97	1	3586.53	5081.21	3421.94	2648.59	1380.6	2069.76	2299.09	486.236	2936.66	2785.28	3643.54	2000.57
534.239	2	46.1312	EQLGEFYEA		8.374	1	A1AG2_HUMAN	Alpha-1-acid glycoprotein 2 OS=Homo sapiens GN=ORM2 PE=1 SV=2		15967.4	1	1423.51	4930.8	3489.99	2700.74	1183.73	2712.78	2844.65	863.365	3687.71	2189.25	3632.7	1556.36
590.782	2	46.0849	EQLGEFYEAL		8.7123	1	A1AG2_HUMAN	Alpha-1-acid glycoprotein 2 OS=Homo sapiens GN=ORM2 PE=1 SV=2		15967.4	1	3112.28	7237.14	4959.54	3728.8	2340.7	4601.57	4207.78	2019.46	5587.55	3508.91	5505.6	2320.01
498.717	2	46.1015	EQLGEFYE		8.0558	1	A1AG2_HUMAN	Alpha-1-acid glycoprotein 2 OS=Homo sapiens GN=ORM2 PE=1 SV=2		15029.1	1	1033.65	2988.64	2283.52	1598.04	1002	2000.34	1754.44	779.928	2334.45	1354.39	2253.18	825.279
888.717	3	29.4408	QNQC[160.0307]FYNSSYLN[115.0269]VQRENGTVSR		6.043	0.98	A1AG2_HUMAN	Alpha-1-acid glycoprotein 2 OS=Homo sapiens GN=ORM2 PE=1 SV=2		3138.06	1	858.398	1501.16	1328.36	1376.15	1160.06	1468.3	1195.77	979.432	1123.9	811.541	731.022	1211.65
639.657	3	50.8931	SVQEIQATFFYFTPNK		6.1761	0.95	A1AG2_HUMAN	Alpha-1-acid glycoprotein 2 OS=Homo sapiens GN=ORM2 PE=1 SV=2		8716.56	1	3560.82	4037.46	3789.98	2999.45	4720.08	4899.48	3421.37	4515.88	3949.79	2940.64	1592.83	3706.4
1167.54	3	46.1875	DTKTLMFGSYLDDEKNWGLSFYADKPETTK		6.0255	0.92	A1AG2_HUMAN	Alpha-1-acid glycoprotein 2 OS=Homo sapiens GN=ORM2 PE=1 SV=2		4798.14	1	5046.36	19331	11244	6159.17	7885.8	15013.5	10763.8	5488.36	11949.9	6802.3	3458.89	3274.1
789.869	4	46.9004	TLMFGSYLDDEKNWGLSFYADKPETTK	26.68		0.77	A1AG2_HUMAN	Alpha-1-acid glycoprotein 2 OS=Homo sapiens GN=ORM2 PE=1 SV=2	126		1	61676.5	107686	85564.1	56087.2	37829.7	62960.9	61631.5	32195.2	62218.5	70946.7	87983.1	47161.1
650.537	4	26.2961	EYQTRQNQC[160.0307]FYNSSYLN[115.0269]VQR		6.5554	0.62	A1AG2_HUMAN	Alpha-1-acid glycoprotein 2 OS=Homo sapiens GN=ORM2 PE=1 SV=2		5139.12	1	4717.17	18022.2	20226.5	11853.2	9767.44	12881	12803.5	8466.25	10476	11385.2	16761.4	15874.8
709.826	2	39.7549	TLMFGSYLDDEK		6.3501	0.61	A1AG2_HUMAN	Alpha-1-acid glycoprotein 2 OS=Homo sapiens GN=ORM2 PE=1 SV=2		2912.75	1	17467.6	22427.5	12683.7	6978.07	4154.24	7417.86	8029.45	2749.51	12051.2	10555.7	13379.8	5909.37
636.801	2	17.835	SDVMYTDWKK		6.1643	0.61	A1AG2_HUMAN	Alpha-1-acid glycoprotein 2 OS=Homo sapiens GN=ORM2 PE=1 SV=2		5139.12	1	12075.1	8561.99	10415.6	11852.7	13616	10935.1	14359.6	17313.4	10765.9	13608	17991.4	15020.2
499.30182, 508.28616	2	35.3443	SVLGQLGITK		5.767499923706055, 8.432600021362305	0.96, 1.0	A1AT_HUMAN	Alpha-1-antitrypsin OS=Homo sapiens GN=SERPINA1 PE=1 SV=3		10838.8701171875, 8415.529296875	1	164029	181070	225563	216566	151893	196707	174881	116184	227624	162599	245344	131506
381.1992, 390.19278, 779.41364	1, 2	27.8629	SPLFMGK		5.701900005340576, 7.280900001525879, 7.938899993896484	0.96, 1.0	A1AT_HUMAN	Alpha-1-antitrypsin OS=Homo sapiens GN=SERPINA1 PE=1 SV=3		10838.8701171875, 6672.5830078125, 7407.5	1	104476	122726	169509	139621	94405.6	141162	114983	52018.2	170552	100607	188688	75178.8
917.9476, 917.95135	2	36.2513	VFSN[115.0269]GADLSGVTEEAPLK	112.85	8.424599647521973, 8.717000007629395	0.7, 1.0	A1AT_HUMAN	Alpha-1-antitrypsin OS=Homo sapiens GN=SERPINA1 PE=1 SV=3	456	10838.8701171875, 7759.72216796875	1	264131	269469	365186	342842	222324	295636	256837	132877	386912	236075	432785	177224
495.756, 504.7509, 1008.512	1, 2	19.5643	QINDYVEK		6.019400119781494, 6.067800045013428, 7.347400188446045	0.65, 0.86, 1.0	A1AT_HUMAN	Alpha-1-antitrypsin OS=Homo sapiens GN=SERPINA1 PE=1 SV=3		6672.5830078125, 7407.5, 7586.7080078125	1	15726.4	16635.1	27797.7	40691.1	10997.2	18039.3	14111.7	6197.77	25923.3	10932.3	26350.4	8257.91
859.11096, 1288.1675, 1288.175	2, 3	46.3493	TLNQPDSQLQLTTGN[115.0269]GLFLSEGLK		6.478799819946289, 6.720799922943115, 7.950500011444092	0.6, 1.0	A1AT_HUMAN	Alpha-1-antitrypsin OS=Homo sapiens GN=SERPINA1 PE=1 SV=3		10838.8701171875, 4531.26220703125, 5913.162109375	1	97828.3	90336.7	125147	59243.5	38263.6	55353.2	77845.6	40394.1	122341	67533	131986	4962.35
613.3205, 619.3155, 928.4872	2, 3	46.977	FNKPFVFLMIEQNTK	67.09	6.156199932098389, 8.841899871826172	0.6, 0.62, 1.0	A1AT_HUMAN	Alpha-1-antitrypsin OS=Homo sapiens GN=SERPINA1 PE=1 SV=3	456	10838.9	1	397656	594896	451563	332819	233629	386317	533119	154634	786943	433908	485586	16557.7
821.435	2	53.517	ITPNLAEFAFSLYR	62.92	8.3475	1	A1AT_HUMAN	Alpha-1-antitrypsin OS=Homo sapiens GN=SERPINA1 PE=1 SV=3	456	10838.9	1	44786.2	41742.3	57092.1	43554.3	25054.9	54723.2	30215.8	14359.4	56359.1	26991.8	48939.1	19515.4
858.78357, 1287.675	2, 3	45.5202	TLNQPDSQLQLTTGNGLFLSEGLK	84.17	7.292099952697754, 7.678699970245361	1	A1AT_HUMAN	Alpha-1-antitrypsin OS=Homo sapiens GN=SERPINA1 PE=1 SV=3	448	10838.8701171875, 7759.72216796875	1	104298	86527.2	129698	64991.7	46569.1	61685.8	91707.6	52878.2	130097	73258.5	125797	6843.02
508.797	2	37.326	SVLGQ[129.0426]LGITK		7.9454	1	A1AT_HUMAN	Alpha-1-antitrypsin OS=Homo sapiens GN=SERPINA1 PE=1 SV=3		10838.9	1	18834.5	22489	32604.3	26328.9	17088.6	28147.1	20741.1	9161.47	31052.2	18098.8	37292.8	12881.7
697.364	3	64.0891	ELDRDTVFALVNYIFFK	45.25	6.9442	1	A1AT_HUMAN	Alpha-1-antitrypsin OS=Homo sapiens GN=SERPINA1 PE=1 SV=3	421	7407.5	1	17336.4	6765.89	4505.45	5330.82	4999.59	6510.28	2276.83	1532.53	6764.07	3349.44	3375.17	1019.89
624.299	2	28.9289	LGMFNIQHC[160.0307]K	54.55	8.376	1	A1AT_HUMAN	Alpha-1-antitrypsin OS=Homo sapiens GN=SERPINA1 PE=1 SV=3	448	10838.9	1	95685.8	114945	157007	143996	87195.6	133940	127529	60795.7	161940	92585.9	167459	62271
601.97906, 601.98303, 902.48883	2, 3	31.0757	LQHLENELTHDIITK	52.37, 70.82	8.0425	1	A1AT_HUMAN	Alpha-1-antitrypsin OS=Homo sapiens GN=SERPINA1 PE=1 SV=3	448, 456	7759.72	1	383262	154440	301056	329582	219800	259842	245590	134551	370675	213694	413794	149513
638.347	2	24.5843	GKWERPFEVK	39.06	7.0502	1	A1AT_HUMAN	Alpha-1-antitrypsin OS=Homo sapiens GN=SERPINA1 PE=1 SV=3	346	6672.58	1	43493.1	28215.5	15717.6	52183.2	34569	32189.3	37776.4	17215.9	62172	29383.3	63971.7	18907.3
426.738	2	21.8294	SASLHLPK		7.4673	1	A1AT_HUMAN	Alpha-1-antitrypsin OS=Homo sapiens GN=SERPINA1 PE=1 SV=3		10838.9	1	44906.6	46811.4	63796.6	67967.1	49114.4	53693.4	54150.3	38577.5	65031.6	49609	77678	39522.7
568.799	2	17.3295	KQINDYVEK		6.7547	1	A1AT_HUMAN	Alpha-1-antitrypsin OS=Homo sapiens GN=SERPINA1 PE=1 SV=3		7759.72	1	6021.02	6020.24	14128.6	15643.3	5715.97	9767.19	9070.88	7197.13	7822.04	6928.96	22704.7	9833.08
917.437	2	34.8925	VFSNGADLSGVTEEAPLK		8.8729	1	A1AT_HUMAN	Alpha-1-antitrypsin OS=Homo sapiens GN=SERPINA1 PE=1 SV=3		10838.9	1	165459	241197	309214	211540	169948	242197	186748	124282	255154	158670	294172	159686
435.748	2	25.0245	AVLTIDEK		6.1469	1	A1AT_HUMAN	Alpha-1-antitrypsin OS=Homo sapiens GN=SERPINA1 PE=1 SV=3		10838.9	1	8134.55	8414.41	12531.2	11746.5	7066.68	9663.69	8230.72	4703.01	12199.2	7082.46	15054.3	4591.49
631.281	3	28.7695	DTEEEDFHVDQVTTVK	25.51	7.5428	1	A1AT_HUMAN	Alpha-1-antitrypsin OS=Homo sapiens GN=SERPINA1 PE=1 SV=3	456	8415.53	1	71214.6	76891	105403	106490	62928.3	49547.9	79105.4	43558.7	56807	60030.5	119808	49562.4
468.562	3	25.8873	RLGMFNIQHC[160.0307]K		7.5122	1	A1AT_HUMAN	Alpha-1-antitrypsin OS=Homo sapiens GN=SERPINA1 PE=1 SV=3		8415.53	1	26627.2	48066.4	55205.7	62068.3	40185.3	51355.8	49301.3	25414.5	71137	40388.6	79940	28484.7
729.3545, 1093.5234	2, 3	31.5887	LYHSEAFTVNFGDTEEAKK		6.625199794769287, 6.9309000968933105	1	A1AT_HUMAN	Alpha-1-antitrypsin OS=Homo sapiens GN=SERPINA1 PE=1 SV=3		10838.8701171875, 5913.162109375	1	7801.77	8061.58	10200.7	7447.11	6538.36	7459.49	7085.01	2769.05	9773.5	7945.38	14983	7842.18
602.851	2	40.5271	KLSSWVLLMK		8.4644	1	A1AT_HUMAN	Alpha-1-antitrypsin OS=Homo sapiens GN=SERPINA1 PE=1 SV=3		10838.9	1	73754.9	63249.8	124777	99792.1	73587.2	116119	81954.8	49615.6	114202	66534.7	124299	47000.2
439.744	2	19.2583	FLEDVKK	33.9	7.9898	1	A1AT_HUMAN	Alpha-1-antitrypsin OS=Homo sapiens GN=SERPINA1 PE=1 SV=3	433	10838.9	1	35015.3	26380.1	43465.2	42321.3	26467.9	40647.3	26589.8	16358.8	29023.8	21411.7	44381	26255.2
829.135	1	35.3651	LGQLGITK		7.7334	1	A1AT_HUMAN	Alpha-1-antitrypsin OS=Homo sapiens GN=SERPINA1 PE=1 SV=3		6672.58	1	26278.2	33391.6	43066.8	34980.2	26886.2	36883.5	37347.2	21287.3	43095.9	28305.2	39615.4	24534.6
455.74356, 910.4939	1, 2	32.3929	ITGTYDLK		7.40939998626709, 8.02079963684082	1	A1AT_HUMAN	Alpha-1-antitrypsin OS=Homo sapiens GN=SERPINA1 PE=1 SV=3		10838.8701171875, 4531.26220703125	1	5011.06	5206.06	8102.03	6254.7	4923.41	6503.39	5305.1	3634.21	7847.75	4324.89	7874.02	4297.63
613.984	3	47.2457	FN[115.0269]KPFVFLMIEQNTK		6.4453	1	A1AT_HUMAN	Alpha-1-antitrypsin OS=Homo sapiens GN=SERPINA1 PE=1 SV=3		7407.5	1	2768.22	2562.01	2039.25	2215.86	2378.62	2544.99	3159.23	1964.05	3689.94	1976	1719.94	1299.15
567.754	2	28.9779	GMFNIQHC[160.0307]K	23.76	7.7615	1	A1AT_HUMAN	Alpha-1-antitrypsin OS=Homo sapiens GN=SERPINA1 PE=1 SV=3	456	7759.72	1	76206.2	77281.1	84118.6	90218.2	82605.9	83699.6	81698.6	90165.5	97781.8	70959.6	97844.4	57080.9
529.8048, 538.8033	2	44.5268	LSSWVLLMK	51.61	6.355999946594238, 8.240599632263184	1	A1AT_HUMAN	Alpha-1-antitrypsin OS=Homo sapiens GN=SERPINA1 PE=1 SV=3	456	10838.9	1	88696.8	48302.7	91191.2	72624.4	48053.2	78739.3	58016.9	30561	88183.6	45456	90533.6	34878.8
473.72565, 473.72836	2	27.6793	FNIQHC[160.0307]K		6.938300132751465, 7.929200172424316	1	A1AT_HUMAN	Alpha-1-antitrypsin OS=Homo sapiens GN=SERPINA1 PE=1 SV=3		7759.72216796875, 8415.529296875	1	7652.96	14034.3	16534.2	13954.7	10152.8	16103	12168.2	5709.92	17895	8569.6	21239.5	7865.55
773.917	2	35.1892	SPLFMGKVVN[115.0269]PTQK		6.8634	1	A1AT_HUMAN	Alpha-1-antitrypsin OS=Homo sapiens GN=SERPINA1 PE=1 SV=3		6672.58	1	8792.41	5927.58	5908.39	6897.39	10411.6	9017.11	7981.1	10939.6	7255.89	6344.89	7453.61	7514.12
729.345	3	31.7023	KLYHSEAFTVNFGDTEEAK		6.9698	1	A1AT_HUMAN	Alpha-1-antitrypsin OS=Homo sapiens GN=SERPINA1 PE=1 SV=3		5913.16	1	6912.87	6447.55	11177.8	8841.03	7090.58	8292.94	6654.61	4343.91	9367.36	5961.24	11568.4	5458.12
797.415	1	32.3611	TGTYDLK		7.7808	1	A1AT_HUMAN	Alpha-1-antitrypsin OS=Homo sapiens GN=SERPINA1 PE=1 SV=3		10838.9	1	3731.82	4347.31	5697.08	5142.83	3749.58	4801.59	4043.49	3134.45	5894.36	3394.78	5956.31	3047.75
562.796	2	46.9817	FNKPFVFLM		6.9221	1	A1AT_HUMAN	Alpha-1-antitrypsin OS=Homo sapiens GN=SERPINA1 PE=1 SV=3		8415.53	1	10085.5	14476.9	13744.8	8411.42	4969.96	10027.9	13437.8	2938.91	20127.3	10946.9	15640.9	2886.86
1003.51	2	52.7309	VPMM[147.0354]KRLGMFNIQHC[160.0307]K		7.2919	1	A1AT_HUMAN	Alpha-1-antitrypsin OS=Homo sapiens GN=SERPINA1 PE=1 SV=3		5913.16	1	6028.73	10795.3	11931	9929.07	12845.4	14477.4	9652.04	10962.6	14684	11404.1	11381.1	7984
830.507	1	37.3108	LGQ[129.0426]LGITK		7.3708	1	A1AT_HUMAN	Alpha-1-antitrypsin OS=Homo sapiens GN=SERPINA1 PE=1 SV=3		10838.9	1	2258.55	2563.75	3679.87	2994.91	1767.84	2757.47	2074.29	879.97	3286.86	2069.55	4402.49	1695.79
768.455	1	35.3251	SVLGQLGI		7.1332	1	A1AT_HUMAN	Alpha-1-antitrypsin OS=Homo sapiens GN=SERPINA1 PE=1 SV=3		10838.9	1	2095.55	2434.5	3023.89	3044.57	2541.68	2764.12	2281.6	2241.08	3287.39	2532.79	3758.77	1818.48
497.279	2	46.9408	FNKPFVFL		6.7293	1	A1AT_HUMAN	Alpha-1-antitrypsin OS=Homo sapiens GN=SERPINA1 PE=1 SV=3		10838.9	1	5323.49	8559.78	6945.44	4710.87	3255.41	6196.01	7621.41	1913.58	12643.8	6189.21	7878.56	923.305
863.444	1	46.9877	MIEQNTK		7.3839	1	A1AT_HUMAN	Alpha-1-antitrypsin OS=Homo sapiens GN=SERPINA1 PE=1 SV=3		4531.26	1	5605.91	3968.1	5879.84	2298.1	1474.93	2808.71	4737.61	457.314	6147.72	4219.22	6390.56	2771.43
1135.2	3	41.6688	TDTSHHDQDHPTFNKITPN[115.0269]LAEFAFSLYR		7.083	1	A1AT_HUMAN	Alpha-1-antitrypsin OS=Homo sapiens GN=SERPINA1 PE=1 SV=3		7759.72	1	226.178	5115.32	2056.48	762.384	2099.25	3102.87	4476.51	971.35	220.75	1327.72	2142.3	757.852
869.528	1	35.3197	SVLGQLGIT		7.0036	1	A1AT_HUMAN	Alpha-1-antitrypsin OS=Homo sapiens GN=SERPINA1 PE=1 SV=3		8415.53	1	960.612	1489.79	1889.36	1321.5	947.636	1654.47	1277.6	568.656	1928.06	1117.84	1961.98	601.099
631.808	2	53.9216	GTEAAGAMFLEAI		7.545	1	A1AT_HUMAN	Alpha-1-antitrypsin OS=Homo sapiens GN=SERPINA1 PE=1 SV=3		10838.9	1	738.533	2405.46	3821.94	2820.26	1120.98	3369.92	2294.58	687.191	3328.31	1827.98	4564.26	722.276
876.515	1	44.52	SWVLLMK		7.9175	1	A1AT_HUMAN	Alpha-1-antitrypsin OS=Homo sapiens GN=SERPINA1 PE=1 SV=3		8415.53	1	1675.08	580.034	1550.26	1128.43	650.855	1497.23	811.372	321.953	1445.86	850.722	1434.73	401.931
855.448	2	46.9696	FNKPFVFLMIEQNT		6.4718	1	A1AT_HUMAN	Alpha-1-antitrypsin OS=Homo sapiens GN=SERPINA1 PE=1 SV=3		6672.58	1	1956.8	2269.23	1235.32	1379.5	869.882	1211.8	2380.18	260.578	3871.95	1973.05	1795.86	165.96
747.896	2	46.959	FNKPFVFLMIEQ		7.1678	1	A1AT_HUMAN	Alpha-1-antitrypsin OS=Homo sapiens GN=SERPINA1 PE=1 SV=3		10838.9	1	1615.3	3054.75	2025.12	1398.13	564.596	1844.59	2704.63	389.523	4713.93	2254.84	2389.99	180.069
753.7151, 1130.0736	2, 3	53.9517	GTEAAGAMFLEAIPMSIPPEVK	31.78, 47.49	8.6262	1	A1AT_HUMAN	Alpha-1-antitrypsin OS=Homo sapiens GN=SERPINA1 PE=1 SV=3	389, 456	10838.9	1	117162	331506	454666	364705	200032	445827	297838	136104	419694	253718	521765	126852
696.342	2	18.8083	LGM[147.0354]FNIQHC[160.0307]KK		6.7427	1	A1AT_HUMAN	Alpha-1-antitrypsin OS=Homo sapiens GN=SERPINA1 PE=1 SV=3		5913.16	1	1388.22	335.329	334.473	408.394	513.069	219.329	431.603	2251.12	322.624	910.713	625.443	554.153
383.225	2	21.8169	ASLHLPK		7.0366	1	A1AT_HUMAN	Alpha-1-antitrypsin OS=Homo sapiens GN=SERPINA1 PE=1 SV=3		10838.9	1	18354.2	21494.7	33725	32139.8	21505.1	27313	24995.6	14555.7	31987.5	20342.9	38528.5	16514.7
539.253	2	28.8955	MFNIQHC[160.0307]K	6.76	8.0755	1	A1AT_HUMAN	Alpha-1-antitrypsin OS=Homo sapiens GN=SERPINA1 PE=1 SV=3	456	10838.9	1	13233.8	18070.4	28204.2	18047.8	12700.8	21791.4	16420.5	5257.45	24562.3	11577.5	30954.6	10555
716.439	1	35.3444	GQLGITK		7.8519	1	A1AT_HUMAN	Alpha-1-antitrypsin OS=Homo sapiens GN=SERPINA1 PE=1 SV=3		7586.71	1	9020.75	11449.2	16091.4	13773.9	8639.21	13739.1	10421.3	5233.88	16177.3	9463.21	18010.2	6077.98
956.143	3	53.6498	LQ[129.0426]HLEN[115.0269]ELTHDIITKFLEN[115.0269]EDRR		6.9332	0.99	A1AT_HUMAN	Alpha-1-antitrypsin OS=Homo sapiens GN=SERPINA1 PE=1 SV=3		8415.53	1	2231.23	1390.78	589.441	1842.53	1256.28	1173.34	1108.45	2417.34	1338.98	3120.03	2240.83	1450.52
537.243	3	32.286	KQIN[115.0269]DYVEKGTQ[129.0426]GK		6.7157	0.98	A1AT_HUMAN	Alpha-1-antitrypsin OS=Homo sapiens GN=SERPINA1 PE=1 SV=3		5913.16	1	375.879	511.697	387.302	268.627	393.783	233.897	546.724	558.857	508.158	673.139	374.437	537.008
804.91	2	42.7323	KQIN[115.0269]DYVEKGTQGK		6.2502	0.94	A1AT_HUMAN	Alpha-1-antitrypsin OS=Homo sapiens GN=SERPINA1 PE=1 SV=3		7586.71	1	1560.21	1135.8	707.303	1310.59	1051.79	1412.75	921.455	1274.56	1237.63	645.48	888.102	1273.98
739.35	2	34.8783	VFSNGADLSGVTEEA		7.1712	0.88	A1AT_HUMAN	Alpha-1-antitrypsin OS=Homo sapiens GN=SERPINA1 PE=1 SV=3		7586.71	1	2217.15	1746.61	2157.1	2541.06	1923.43	1946.5	1834.99	1063.14	2591.54	1659.12	2145.1	1238.01
555.788	2	32.3877	LSITGTYDLK		8.564	0.81	A1AT_HUMAN	Alpha-1-antitrypsin OS=Homo sapiens GN=SERPINA1 PE=1 SV=3		10838.9	1	266438	321388	401488	361090	255989	343938	290515	176558	390317	259223	421217	211777
557.649	3	42.0239	GTQGKIVDLVKELDR		5.7745	0.81	A1AT_HUMAN	Alpha-1-antitrypsin OS=Homo sapiens GN=SERPINA1 PE=1 SV=3		6747.22	1	4514.76	3432.17	3016.27	2171.71	3563.26	4056.17	1881.32	2050.1	4137.29	1417.84	1536.97	4038.33
948.435	1	34.9153	VFSNGADLSG		6.5412	0.63	A1AT_HUMAN	Alpha-1-antitrypsin OS=Homo sapiens GN=SERPINA1 PE=1 SV=3		8415.53	1	23860.2	20260.3	13736.8	34257.2	24173.6	25197.3	21121.2	46365.6	24196.4	25483.3	7716.65	25619.9
602.313	3	32.351	LQ[129.0426]HLENELTHDIITK		7.1809	0.61	A1AT_HUMAN	Alpha-1-antitrypsin OS=Homo sapiens GN=SERPINA1 PE=1 SV=3		8415.53	1	21756.1	8378.95	13087.7	16922.2	11454.7	13309.2	12773.2	8288.44	20095.2	11201	20857.6	8670.66
524.259	2	34.9149	VFSNGADLSGV		6.9227	0.6	A1AT_HUMAN	Alpha-1-antitrypsin OS=Homo sapiens GN=SERPINA1 PE=1 SV=3		7586.71	1	2358.93	3040.53	4469.15	3092.9	2531.82	2783.45	2963.46	1807.34	3139.86	3356.23	3955.19	2475.24
610.3223, 619.32385	2	43.1695	LETPDFQLFK	46.97	5.910099983215332, 7.2621002197265625	0.99, 1.0	A1BG_HUMAN	Alpha-1B-glycoprotein OS=Homo sapiens GN=A1BG PE=1 SV=3	156	3596.32	1	28679.9	37569.4	54786.6	46531.6	16641.9	24420.7	35677.3	13740.5	36460.6	23420.2	41020.8	24707.9
860.82336, 1434.0397	3, 5	42.5175	TDGEGALSEPSATVTIEELAAPPPPVLMHHGESSQVLHPGNK	7.89	5.086400032043457, 6.335299968719482	0.97, 0.98	A1BG_HUMAN	Alpha-1B-glycoprotein OS=Homo sapiens GN=A1BG PE=1 SV=3	116	2076.7509765625, 543.0805053710938	1	24259.2	29956	46407.3	42129.2	14668	19836.1	33794.5	9470.46	37954.6	20823.9	43340.3	22893.5
526.6336, 532.2718	3	30.9642	ALRLRC[160.0307]LAPLEGAR		5.755099773406982, 5.80649995803833	0.61, 0.67	A1BG_HUMAN	Alpha-1B-glycoprotein OS=Homo sapiens GN=A1BG PE=1 SV=3		2076.75	1	18672.2	25512.3	21641.9	24124.9	17244.5	18904.6	19549.3	16069.9	23756.3	17130.9	20596.2	24529.7
1236.11	2	55.9182	SWVPHTFESELSDPVELLVAES		6.7238	1	A1BG_HUMAN	Alpha-1B-glycoprotein OS=Homo sapiens GN=A1BG PE=1 SV=3		3596.32	1	20109.9	23955.9	37874.3	33108.3	13162.4	16754.5	25346.3	8726.47	27119.6	16931.1	34303	19055.7
558.96	3	28.4311	NGVAQEPVHLDSPAIK		6.4053	1	A1BG_HUMAN	Alpha-1B-glycoprotein OS=Homo sapiens GN=A1BG PE=1 SV=3		2076.75	1	8092.67	10793.8	16049.2	13472.7	5328.61	6177.86	9298.35	3287.57	12487.7	6593.61	15764.3	7670.55
766.066	3	43.2758	TPGAAANLELIFVGPQHAGNYR		7.1269	1	A1BG_HUMAN	Alpha-1B-glycoprotein OS=Homo sapiens GN=A1BG PE=1 SV=3		3596.32	1	11543.6	17978.4	25890.3	22064.7	9834.65	11419.8	18583.3	9077.34	17933.3	11126.7	20111.6	12210.4
938.502	2	47.0116	VTLTC[160.0307]VAPLSGVDFQLR	80.47	7.9814	1	A1BG_HUMAN	Alpha-1B-glycoprotein OS=Homo sapiens GN=A1BG PE=1 SV=3	229	3596.32	1	26768.2	31418.9	48289.3	43000.5	15910.5	20899.1	33108.5	11123.2	35740	21851.2	42152.4	23043.6
1331	3	49.8374	LHDNQNGWSGDSAPVELILSDETLPAPEFSPEPESGR		7.1235	1	A1BG_HUMAN	Alpha-1B-glycoprotein OS=Homo sapiens GN=A1BG PE=1 SV=3		3596.32	1	4793.88	10240.6	11429.7	9673.16	2764.48	5963.66	7011.76	2775.71	8333.54	6105.63	8754.25	5696.48
717.72034, 1076.0875	2, 3	61.0081	SLPAPWLSMAPVSWITPGLK	104.04, 36.86	8.2432	1	A1BG_HUMAN	Alpha-1B-glycoprotein OS=Homo sapiens GN=A1BG PE=1 SV=3	137, 229	3596.32	1	53449.9	59175.4	95188.6	86681.1	32325.6	40933	65655.1	23121.6	71960.1	40045.6	78306.2	43469
558.778	3	29.5829	NGVAQ[129.0426]EPVHLDSPAIK		6.6906	1	A1BG_HUMAN	Alpha-1B-glycoprotein OS=Homo sapiens GN=A1BG PE=1 SV=3		2725.09	1	5484.91	2718.05	5822.29	1698.69	1663.15	2693.28	3994.53	846.159	2940.27	2591.35	7090.8	4269.9
559.291	3	30.5415	N[115.0269]GVAQEPVHLDSPAIK		6.9531	1	A1BG_HUMAN	Alpha-1B-glycoprotein OS=Homo sapiens GN=A1BG PE=1 SV=3		3596.32	1	8741.12	8338.23	13282.4	12342.3	3799.56	5287.74	8761.99	2750.64	10558	6189.26	13497.1	6480.32
435.762	2	29.86	LLELTGPK		6.7988	1	A1BG_HUMAN	Alpha-1B-glycoprotein OS=Homo sapiens GN=A1BG PE=1 SV=3		3596.32	1	6987.59	8982.63	13804.5	12643.7	4205.23	6274.53	9764.05	2558.33	10847.1	6123.9	11801.7	6115.62
452.222	3	26.0359	HQFLLTGDTQGR		6.1088	0.99	A1BG_HUMAN	Alpha-1B-glycoprotein OS=Homo sapiens GN=A1BG PE=1 SV=3		3596.32	1	2765.27	3482.84	5827.34	4363.44	1557.71	2017.57	3723.93	886.374	3908.96	2288.61	4975.18	3040.66
1088.61	1	29.91	ATWSGAVLAGR		6.2327	0.96	A1BG_HUMAN	Alpha-1B-glycoprotein OS=Homo sapiens GN=A1BG PE=1 SV=3		3596.32	1	963.751	1574.23	2593.68	1895.45	568.832	1027.38	1523.36	221.607	1551.42	797.222	1985.2	806.609
663.827	4	38.8995	TVRTPGAAANLELIFVGPQHAGNYR		5.8484	0.91	A1BG_HUMAN	Alpha-1B-glycoprotein OS=Homo sapiens GN=A1BG PE=1 SV=3		697.444	1	532.476	2114.17	2479.26	1764.7	1473.43	1869.5	2153.52	1113.89	1655.27	1438.8	895.117	2258.67
575.038	4	35.9743	TPGAAANLELIFVGPQ[129.0426]HAGNYR		5.6065	0.81	A1BG_HUMAN	Alpha-1B-glycoprotein OS=Homo sapiens GN=A1BG PE=1 SV=3		1336.47	1	1301.58	2245.09	2065.54	1791.26	2619.35	2250.98	2669.74	2996.57	1819.37	2170.8	1531.6	1545.07
632.826	2	31.9294	SGLSTGWTQLSK	74.85	7.0228	0.72	A1BG_HUMAN	Alpha-1B-glycoprotein OS=Homo sapiens GN=A1BG PE=1 SV=3	229	3596.32	1	22761.8	26146.8	37965.3	33677	13690.5	16377.1	24305.2	9506.42	30350	19981.9	37020.8	20717.2
966.984	2	45.9189	C[160.0307]VAPLSGVDFQ[129.0426]LRRGEK		5.6494	0.72	A1BG_HUMAN	Alpha-1B-glycoprotein OS=Homo sapiens GN=A1BG PE=1 SV=3		2004.52	1	5238.51	683.255	722.322	974.419	667.334	631.382	597.633	594.688	1132.12	964.969	2113.84	1279.18
1331.29	3	50.2866	LHDN[115.0269]QNGWSGDSAPVELILSDETLPAPEFSPEPESGR		7.3177	0.63	A1BG_HUMAN	Alpha-1B-glycoprotein OS=Homo sapiens GN=A1BG PE=1 SV=3		3596.32	1	15225.4	15563.7	21602.5	22758.3	7721.52	9255.75	17408.3	5102.77	19135.6	11289.1	22177.9	12215.2
507.5422, 507.55646	3	24.859	SNVGTSGDHDDSAMK		5.964799880981445, 5.970200061798096	0.88, 0.99	A26CA_HUMAN	ANKRD26-like family C member 1A - Homo sapiens		3264.69091796875, 5704.4580078125	1	10384.4	10439.5	9326.02	12007.9	7648.46	7617.64	9094.04	6471.74	10557.7	9772.12	13053.3	12068.7
419.19528, 428.20172	2	38.7215	FTTMAER		5.643700122833252, 6.177499771118164	0.76, 0.99	A26CA_HUMAN	ANKRD26-like family C member 1A - Homo sapiens		5432.49	1	20536.8	6537.34	5639.36	22248.5	11215.9	3774.21	13688.6	11781.9	13195.8	13494.6	14461.1	13934.7
672.55096, 896.7592	3, 4	46.4184	DLYTNTVLSGGTTM[147.0354]YPGMAHRMQK		6.381400108337402, 6.8730998039245605	0.71, 0.9	A26CA_HUMAN	ANKRD26-like family C member 1A - Homo sapiens		3611.072021484375, 4543.6162109375	1	16920.7	11719.1	5910.24	8733.13	10504.1	7817.45	6777.16	11298.4	11538	11699.1	11281.9	11637.7
580.804	2	32.1967	EIAALAPSMMK		5.919	1	A26CA_HUMAN	ANKRD26-like family C member 1A - Homo sapiens		3434.77	1	8435.84	8658.06	9161.3	7062.37	9289.91	7942.49	8922.64	10749.4	7323.62	9756.37	6601.19	8457.62
630.335	2	23.4023	RC[160.0307]QLNVLDNK		6.8209	1	A26CA_HUMAN	ANKRD26-like family C member 1A - Homo sapiens		5432.49	1	11393.9	12660.9	13120.4	12770.5	13964.7	15699.8	12946	14282.4	11845.3	8608.31	8444.02	10529.2
616.77	2	15.645	QQGMMGGMHQK		6.2132	1	A26CA_HUMAN	ANKRD26-like family C member 1A - Homo sapiens		3264.69	1	6749.57	5744.05	6320.61	6960.28	3765.08	3438.25	4653.48	3528.16	4349.41	5431.91	9997.92	8450.31
951.474	3	52.6146	SQEPEINKDGDRELENFMAIEEMK		5.7671	0.99	A26CA_HUMAN	ANKRD26-like family C member 1A - Homo sapiens		3264.69	1	2676.52	2707.11	2733.25	2172.6	2788.04	3196.07	2753.4	2666.74	2873.24	3326.41	1842.16	2349.49
568.07	5	40.5315	STHVGFPEN[115.0269]LTNGATAGNGDDGLIPPRK		6.2286	0.99	A26CA_HUMAN	ANKRD26-like family C member 1A - Homo sapiens		3803.73	1	606.627	2504.68	2219.37	2439.97	1192.9	745.949	1332.96	493.954	1489.38	1976.29	2284.9	3285.18
787.349	3	25.2816	GSGKSKVGAWGDYDDSAFMEPR		6.291	0.98	A26CA_HUMAN	ANKRD26-like family C member 1A - Homo sapiens		5432.49	1	4050.1	4097.62	2914.45	2420.72	1243.28	1021.7	3377.62	2087.17	2707.78	6223.44	2372.72	4622.48
537.589	3	24.8199	TALHLASAN[115.0269]GNSEVVK		6.1175	0.97	A26CA_HUMAN	ANKRD26-like family C member 1A - Homo sapiens		2928.33	1	8432.14	5450.98	5694.87	5730.89	6092.22	6206.84	6036.15	8502.79	4777.39	6455.63	5405.8	6872.46
768.818	2	37.9634	SNVGTSGDHDDSAM[147.0354]K		6.3961	0.96	A26CA_HUMAN	ANKRD26-like family C member 1A - Homo sapiens		5704.46	1	7835.39	5333.9	6940.51	4127.99	6653.25	7859.31	9438.75	6993.38	7292.42	9300.55	16467	12082.1
646.835	2	34.2609	ALLLYGADIESK		6.1091	0.94	A26CA_HUMAN	ANKRD26-like family C member 1A - Homo sapiens		2928.33	1	23285	14270.9	11583.1	17066.4	21605.6	20275.9	15981.8	26066.1	20143.8	18001	19404.6	15487.6
755.845	2	27.0888	YSSENSNPEQDLK		6.6537	0.94	A26CA_HUMAN	ANKRD26-like family C member 1A - Homo sapiens		5432.49	1	532.893	932.743	847.216	1646.32	311.044	417.683	748.528	251.331	420.818	453.014	1439	803.754
756.678	3	32.8082	EKQM[147.0354]PKYSSENSNPEQDLK		6.5508	0.94	A26CA_HUMAN	ANKRD26-like family C member 1A - Homo sapiens		3611.07	1	380.493	556.626	421.63	435.663	544.734	549.883	388.789	456.157	526.25	179.618	95.1823	300.759
761.724	3	41.8935	EKDVLHENSTLREEIAMLR		6.0787	0.93	A26CA_HUMAN	ANKRD26-like family C member 1A - Homo sapiens		4543.62	1	136220	115147	112233	150668	141037	140563	153193	186955	128624	133435	126643	109423
1518.24	2	36.2952	QMLKISSENSNPEQELKLTSEEESQ[129.0426]R		6.0067	0.93	A26CA_HUMAN	ANKRD26-like family C member 1A - Homo sapiens		4955	1	1432.6	460.495	373.532	1014.42	600.045	348.752	629.689	633.837	843.592	828.399	637.474	577.286
675.367	3	44.36	Q[129.0426]KRTALHLASANGNSEVVK		6.4824	0.92	A26CA_HUMAN	ANKRD26-like family C member 1A - Homo sapiens		2928.33	1	240.441	2271.74	1682.95	3565.14	2994.61	1828.03	1852.04	3147.37	1726.57	2686.63	2001.69	2502.81
1336.32	3	29.8917	EVEEEMKKHESNNVGLLENLTNGVTAGN[115.0269]GDNGLIPQR		6.3113	0.92	A26CA_HUMAN	ANKRD26-like family C member 1A - Homo sapiens		5432.49	1	4648.85	1223	876.868	6130.29	6435.97	2236.86	4845.17	10065.1	3337.88	3096.76	1443.26	2637.72
708.683	3	50.463	Q[129.0426]IEVVEKMN[115.0269]SELSLSC[160.0307]KK		6.4453	0.92	A26CA_HUMAN	ANKRD26-like family C member 1A - Homo sapiens		3434.77	1	463.156	755.408	761.32	218.902	730.702	983.135	396.594	313.074	739.424	460.275	277.9	549.381
1247.06	2	23.3796	GSENSQPEKMSQ[129.0426]ELEIN[115.0269]KDGDR		5.9852	0.92	A26CA_HUMAN	ANKRD26-like family C member 1A - Homo sapiens		5246.37	1	9847.2	13694.7	14242.2	13870.9	16449.7	19393.8	18908.4	13965.6	15129.8	9734.64	3997.91	13351.5
1004.99	2	53.9885	QIEVVEKM[147.0354]NSELSLSC[160.0307]K		6.4367	0.91	A26CA_HUMAN	ANKRD26-like family C member 1A - Homo sapiens		3611.07	1	7243.68	5719.22	4366.27	2763.88	4281.13	7236.54	5765.11	4363.34	5932.93	3290.47	2687.88	3073.87
1261.58	3	35.6454	ALQ[129.0426]LNELTMDDDTAVLVIDN[115.0269]GSGMC[160.0307]KAGFAGDDAPR		6.4826	0.87	A26CA_HUMAN	ANKRD26-like family C member 1A - Homo sapiens		3611.07	1	20772.2	25794.5	18210.7	33982.7	11473.4	22329.7	3336.08	4678.99	45711.6	4718.91	11245.5	28481.8
473.573	3	19.477	VVEVDSMPAASSVK		5.6704	0.86	A26CA_HUMAN	ANKRD26-like family C member 1A - Homo sapiens		3434.77	1	1054.04	1327.62	1719.47	1207.29	1187.46	1463.23	1194.54	900.819	1129.43	897.692	832.704	938.014
480.568	3	20.5945	EKDVLHENSTLR		6.1952	0.85	A26CA_HUMAN	ANKRD26-like family C member 1A - Homo sapiens		3434.77	1	2241.99	1863.95	2040.45	2675.24	1472.54	1724.65	846.008	510.217	1423.8	1090.45	1528.22	1365.61
553.93	3	38.3938	KDLIVMLRDTDVNK		6.4877	0.83	A26CA_HUMAN	ANKRD26-like family C member 1A - Homo sapiens		5253.19	1	2407.24	1268.3	1306.95	1437.93	1237.45	710.654	1364.6	1386.34	1358.31	1698.83	1884.05	1627.69
814.339	3	33.0632	Q[129.0426]QGMMGGMHQKESYVGKEAQ[129.0426]SK		6.6364	0.8	A26CA_HUMAN	ANKRD26-like family C member 1A - Homo sapiens		5253.19	1	2500.56	2644.69	2463.76	2384.54	1162.15	1057.5	1382.55	700.424	2232.42	2317.35	3252.96	3191.1
677.57	4	40.3279	STHVGFPENLTNGATAGNGDDGLIPPR		5.4388	0.75	A26CA_HUMAN	ANKRD26-like family C member 1A - Homo sapiens		2928.33	1	53059.3	29036.9	27393.4	25908.1	16704.1	12781.1	16059.8	8804.16	25881.6	24946.8	28171.6	32625
504.786	2	21.3743	ELPDYLMK		6.4997	0.71	A26CA_HUMAN	ANKRD26-like family C member 1A - Homo sapiens		4958.15	1	821.109	177.35	1018.28	44.8558	53.5315	265.569	598.236	48.2429	300.596	466.397	1824.03	501.735
1202.11	3	53.9456	FRC[160.0307]PEALFQPC[160.0307]FLGMESC[160.0307]GIHETTFNSIMK		5.6603	0.7	A26CA_HUMAN	ANKRD26-like family C member 1A - Homo sapiens		3803.73	1	5783.86	13392.8	10364.7	8815.62	4154.43	11657.6	8536.19	4458.15	8681.63	7356.07	10506.6	4459.63
543.754	2	19.4609	VVEVDSMPAAS		5.613	0.69	A26CA_HUMAN	ANKRD26-like family C member 1A - Homo sapiens		3434.77	1	1549.65	504.99	367.083	2281.04	1052.87	412.738	2761.66	2282.65	1480.06	1135.12	766.556	845.089
1294.96	3	60.2918	ANREKMTQIMFETFN[115.0269]TPAM[147.0354]YVAIQAVPSLYTSGR		6.1433	0.67	A26CA_HUMAN	ANKRD26-like family C member 1A - Homo sapiens		2928.33	1	15118.4	8294.03	9081.14	4817.52	12478.9	11676.9	14807.5	10464.6	12538.1	13248.6	26961.6	18764.8
425.224	2	20.6107	LELDTMK		7.1057	0.6	A26CA_HUMAN	ANKRD26-like family C member 1A - Homo sapiens		5704.46	1	6830.99	4933.37	6341.68	5644.26	7317.96	9032.38	6012.37	9198.01	4712.57	5894.54	6561.62	8465.99
731.336	2	16.7176	ISSENSNPEQ[129.0426]DLK		6.7622	1	A26CB_HUMAN	ANKRD26-like family C member 1B - Homo sapiens		5431.1	1	5994.32	8906.94	3609.43	7872.86	2186.76	1756.67	5978.02	3072.65	7306.88	7453.94	11891	7750.49
1205.03	2	32.4962	M[147.0354]SQEPEINKDGDREVEEEMK		6.7955	1	A26CB_HUMAN	ANKRD26-like family C member 1B - Homo sapiens		5253.19	1	1161.57	1691.02	1963.35	1250.41	952.481	1452.9	2122.64	988.143	823.856	1228.38	1348.43	1790.45
635.65	3	28.3835	DLIVMLRDTDVN[115.0269]KQ[129.0426]DK		6.676	0.99	A26CB_HUMAN	ANKRD26-like family C member 1B - Homo sapiens		3264.69	1	848.788	1924.72	1924.4	1584.76	1260.88	503.897	381.592	942.631	3836.62	2724.7	5834.96	3230.9
634.359	3	28.1343	DLIVMLRDTDVN[115.0269]KQDK		6.5761	0.98	A26CB_HUMAN	ANKRD26-like family C member 1B - Homo sapiens		3434.52	1	69018.8	50160.1	50876.5	41844.2	70741.3	69843.1	52483.4	60041.3	66164.1	47764.8	38136.4	73391.9
599.298	2	34.7889	DILHENSTLR		6.0727	0.95	A26CB_HUMAN	ANKRD26-like family C member 1B - Homo sapiens		5703.97	1	1306.29	1143.81	1682.26	1448.53	2060.36	979.531	948.068	968.658	1002.76	781.68	1046.09	832.951
512.263	2	35.1032	DILHENSTL		5.4559	0.91	A26CB_HUMAN	ANKRD26-like family C member 1B - Homo sapiens		4958.15	1	6964.76	8926.45	6261.75	6411.97	8156.79	9720.03	5267.52	7126.84	9342.63	3912.84	3918.34	6810.33
730.783	2	25.6981	ISSENSNPEQDLK		6.4714	0.74	A26CB_HUMAN	ANKRD26-like family C member 1B - Homo sapiens		5253.19	1	665.315	416.801	304.658	184.449	198.569	197.29	1103.49	140.44	331.543	707.814	342.128	498.74
727.888	2	27.8675	EKDILHENSTLR		6.1737	0.65	A26CB_HUMAN	ANKRD26-like family C member 1B - Homo sapiens		3434.52	1	3208.42	2777.03	2717.02	2052.38	2876.35	3199.14	2354.16	1784.23	2678.01	2978.55	2220.9	4467.75
780.773	3	59.3181	NALTGLPPGLFQASATLDTLVLK	59.6	6.828	1	A2GL_HUMAN	Leucine-rich alpha-2-glycoprotein OS=Homo sapiens GN=LRG1 PE=1 SV=2	60	985.412	1	6263.39	29340.2	34238.8	6311.07	149.771	24999.5	26813.2	4711.98	21575.7	8659.76	12779.2	4186.23
590.337	2	40.2752	DLLLPQPDLR		7.0169	1	A2GL_HUMAN	Leucine-rich alpha-2-glycoprotein OS=Homo sapiens GN=LRG1 PE=1 SV=2		985.412	1	9420.77	26483.3	27934.9	11062.5	16551.6	31929.4	22805.6	7060.69	20771.6	10455.8	17639	3421.58
781.099	3	60.664	NALTGLPPGLFQ[129.0426]ASATLDTLVLK		6.4035	1	A2GL_HUMAN	Leucine-rich alpha-2-glycoprotein OS=Homo sapiens GN=LRG1 PE=1 SV=2		574.088	1	744.277	3510.19	3096.7	1266.51	1092.04	3335.13	2779.34	1427.09	2508.01	1286.04	220.97	1027.62
740.892	4	47.1205	LQELHLSSN[115.0269]GLESLSPEFLRPVPQLR	32.58	5.8781	1	A2GL_HUMAN	Leucine-rich alpha-2-glycoprotein OS=Homo sapiens GN=LRG1 PE=1 SV=2	47	700.321	1	7198.57	23119.4	23110.5	9715.28	13742.1	26193.5	20200.7	5441.1	16372	8588.64	15872	3572.26
484.759	2	32.4604	YLFLNGNK		6.2699	1	A2GL_HUMAN	Leucine-rich alpha-2-glycoprotein OS=Homo sapiens GN=LRG1 PE=1 SV=2		979.135	1	1719.19	5672.11	5934.8	2034.11	3215.97	6788.86	4999.28	1533.5	4435.1	1942.81	3806.8	624.44
715.485	1	27.3531	TLLAVAK		6.4531	1	A2GL_HUMAN	Leucine-rich alpha-2-glycoprotein OS=Homo sapiens GN=LRG1 PE=1 SV=2		979.135	1	746.452	1455.13	1496.89	764.513	1137.73	2030.64	1535.11	526.544	1225.52	705.574	766.63	331.894
900.551	1	27.3472	GQTLLAVAK		6.6614	0.99	A2GL_HUMAN	Leucine-rich alpha-2-glycoprotein OS=Homo sapiens GN=LRG1 PE=1 SV=2		985.412	1	3256.05	6656.71	6480.2	3351.21	4998.66	6578.8	5337.76	2028.21	4534.02	2769.67	4036.46	1386.12
1243.07	2	48.81	DGFDISGNPWIC[160.0307]DQNLSDLYR		6.4897	0.99	A2GL_HUMAN	Leucine-rich alpha-2-glycoprotein OS=Homo sapiens GN=LRG1 PE=1 SV=2		985.412	1	5489.04	13921.2	14550.3	5925.71	8025.21	15503.3	11687.6	3668.15	9897.36	5622.56	10287.4	2348.52
576.8	2	25.0699	ALGHLDLSGNR		5.7554	0.97	A2GL_HUMAN	Leucine-rich alpha-2-glycoprotein OS=Homo sapiens GN=LRG1 PE=1 SV=2		979.135	1	6382.47	10668.2	10631.1	6346.22	6144.52	12333.6	10692.2	5799.37	8448.62	4834.31	7410.53	3240.55
740.652	4	46.3027	LQELHLSSNGLESLSPEFLRPVPQLR		5.6259	0.94	A2GL_HUMAN	Leucine-rich alpha-2-glycoprotein OS=Homo sapiens GN=LRG1 PE=1 SV=2		985.412	1	9781.99	28184.4	30114.4	13017.2	17280.9	34194.5	23293.9	7852.67	20106.9	11696.1	20484.3	5469.95
495.275	2	27.3089	VAAGAFQGLR		6.6587	0.86	A2GL_HUMAN	Leucine-rich alpha-2-glycoprotein OS=Homo sapiens GN=LRG1 PE=1 SV=2		979.135	1	8229.81	20353.5	20398.8	9885.32	14276.3	22052.8	18549.2	7266.16	15797.9	9115	13047	3843.57
484.745	2	25.0695	GHLDLSGNR		5.2566	0.86	A2GL_HUMAN	Leucine-rich alpha-2-glycoprotein OS=Homo sapiens GN=LRG1 PE=1 SV=2		574.088	1	933.468	2337.64	2260.98	847.972	698.795	2509.29	2206.99	455.67	1617.22	732.014	1673.47	161.322
609.6744, 923.02594	2, 3	49.3766	LLIYAVLPTGDVIGDSAK	36.44	5.171899795532227, 6.9070000648498535	0.93, 1.0	A2MG_HUMAN	Alpha-2-macroglobulin OS=Homo sapiens GN=A2M PE=1 SV=1	168	458.56109619140625, 908.1492919921875	1	32453.4	25303.3	12293.9	32954.7	11890.4	6701.39	8017.54	7334.58	13562.4	24066.7	26609.5	17943.1
515.93365, 773.4198	2, 3	23.0847	LVHVEEPHTETVR		5.129499912261963, 6.32919979095459	0.72, 0.99	A2MG_HUMAN	Alpha-2-macroglobulin OS=Homo sapiens GN=A2M PE=1 SV=1		220.86419677734375, 683.1749877929688	1	18355.2	6658.6	4438.58	10020.2	4419.45	2003.61	2999.4	3793.57	4673.17	8229.48	9189.59	4932.18
669.827	2	44.0312	NALFC[160.0307]LESAWK	22.83	6.515	1	A2MG_HUMAN	Alpha-2-macroglobulin OS=Homo sapiens GN=A2M PE=1 SV=1	168	908.149	1	20382.5	13789.1	7666.57	17986.8	8451.8	4624.06	5530.05	5257.34	8593.99	12003.2	12346.7	10086.9
942.53	2	45.2271	VSVQLEASPAFLAVPVEK	71.8	7.0854	1	A2MG_HUMAN	Alpha-2-macroglobulin OS=Homo sapiens GN=A2M PE=1 SV=1	128	908.149	1	37104.5	23678.4	12028.9	31729.6	12398.2	7505.76	7376.52	7420.44	14026.4	21623.9	22668.4	17032.5
709.814	2	21.364	HYDGSYSTFGER		6.5441	1	A2MG_HUMAN	Alpha-2-macroglobulin OS=Homo sapiens GN=A2M PE=1 SV=1		908.149	1	10663.6	7408.53	3282.8	12959.7	3669.3	2097.72	2419.66	2226.01	3264.99	5795.19	7298.1	3892.32
628.327	2	27.6397	AIGYLNTGYQR		6.8243	1	A2MG_HUMAN	Alpha-2-macroglobulin OS=Homo sapiens GN=A2M PE=1 SV=1		908.149	1	17319.7	11776.1	6296.25	16676.9	6076.86	3788.52	3824.57	3552.5	6810.06	11123.2	12112.8	8760.6
636.837	2	24.9634	VTAAPQSVC[160.0307]ALR	81.2	6.6537	1	A2MG_HUMAN	Alpha-2-macroglobulin OS=Homo sapiens GN=A2M PE=1 SV=1	128	908.149	1	27730.8	17140.3	9458.3	28247.3	8500.06	5983.97	6073.86	6812.24	11079.1	19490.4	20685.3	13102.5
472.939	3	36.0487	MVSGFIPLKPTVK		6.5401	1	A2MG_HUMAN	Alpha-2-macroglobulin OS=Homo sapiens GN=A2M PE=1 SV=1		908.149	1	15773.1	11301.9	4873.41	15138.3	5023.49	2773.12	2743.66	2904.98	5077.99	9752	11073.5	6547.16
1023.06	2	48.8757	LLLQQVSLPELPGEYSMK	15.59	6.9368	1	A2MG_HUMAN	Alpha-2-macroglobulin OS=Homo sapiens GN=A2M PE=1 SV=1	115	908.149	1	17966.9	11698	5146.35	16003	5581.28	3139.28	3641.68	3291.29	6232.82	11615.5	12178	7221.64
630.297	2	31.7743	VGFYESDVMGR		6.5084	1	A2MG_HUMAN	Alpha-2-macroglobulin OS=Homo sapiens GN=A2M PE=1 SV=1		908.149	1	17654.2	13295.8	7585.53	16813.6	8730.79	5461.53	5518.83	7011.42	8515.7	12811.5	13004.4	10085.4
937.485	3	53.9924	VVSMDENFHPLNELIPLVYIQDPK		6.828	1	A2MG_HUMAN	Alpha-2-macroglobulin OS=Homo sapiens GN=A2M PE=1 SV=1		908.149	1	18741.5	14721.7	7058.05	14721.9	6450.91	6200.11	5046.94	3570.99	7639.96	14624.4	11710.7	7256.4
567.808	2	27.8331	SASNMAIVDVK		6.1736	1	A2MG_HUMAN	Alpha-2-macroglobulin OS=Homo sapiens GN=A2M PE=1 SV=1		574.077	1	8800.88	4722.69	1861.48	5649.36	1720.32	945.221	717.603	1075.6	1904.74	3548.31	4845.02	2977.99
724.82	2	54.3469	DMYSFLEDMGLK	44.54		1	A2MG_HUMAN	Alpha-2-macroglobulin OS=Homo sapiens GN=A2M PE=1 SV=1	168		1	10370.7	4549.54	1275.07	8559.77	1484.02	508.891	700.847	1468.02	242.482	4964.08	5255.45	1056.22
1023.04	2	59.2258	AFQPFFVELTMPYSVIR	58.51	6.9449	1	A2MG_HUMAN	Alpha-2-macroglobulin OS=Homo sapiens GN=A2M PE=1 SV=1	168	908.149	1	14998.8	13062.4	6263.35	17050.6	7168.99	4390.68	3888.8	4470.21	7680.57	13145.5	13720.7	9733.46
594	3	39.8242	DTVIKPLLVEPEGLEK		6.2338	0.99	A2MG_HUMAN	Alpha-2-macroglobulin OS=Homo sapiens GN=A2M PE=1 SV=1		908.149	1	29000.7	23479.4	11109.1	28355.3	21000.7	12725	9759.33	16233.9	16759.4	20786.9	20594.5	16451.1
746.4	2	49.1451	NQGNTWLTAFVLK		6.0581	0.99	A2MG_HUMAN	Alpha-2-macroglobulin OS=Homo sapiens GN=A2M PE=1 SV=1		908.149	1	18204.3	15624.3	6364.7	20014.6	6916.11	4111.68	4483.96	5181.22	8220.68	14497.6	14616.9	10368.9
558.284	3	41.164	TEHPFTVEEFVLPK		6.018	0.99	A2MG_HUMAN	Alpha-2-macroglobulin OS=Homo sapiens GN=A2M PE=1 SV=1		683.175	1	22537.1	17633.8	9390.86	21628.5	9169.96	7369.35	7054.36	5821.18	10131.4	14804.4	15930.2	12468.6
586.82	2	49.438	LPTGDVIGDSAK		6.1364	0.99	A2MG_HUMAN	Alpha-2-macroglobulin OS=Homo sapiens GN=A2M PE=1 SV=1		683.175	1	4407.72	3018.82	1565.88	3247.42	2267.6	1330.08	1556.31	1448.42	2177.5	2639.56	3112.74	2511.82
554.833	2	39.809	DTVIKPLLVE		5.473	0.99	A2MG_HUMAN	Alpha-2-macroglobulin OS=Homo sapiens GN=A2M PE=1 SV=1		908.149	1	1642	879.79	550.077	1418.06	839.025	325.937	440.771	641.358	905.696	1185.2	1173.65	865.562
647.694	5	42.6927	TAQEGDHGSHVYTKALLAYAFALAGN[115.0269]Q[129.0426]DKR		5.147	0.98	A2MG_HUMAN	Alpha-2-macroglobulin OS=Homo sapiens GN=A2M PE=1 SV=1		97.3739	1	872.061	1044.23	818.915	1768.58	2124.12	1049.32	1605.89	2742.41	1293.1	2006.33	1044.69	1417.84
809.431	2	39.7049	TEVSSNHVLIYLDK		5.6044	0.95	A2MG_HUMAN	Alpha-2-macroglobulin OS=Homo sapiens GN=A2M PE=1 SV=1		908.149	1	2999.39	4713.85	4427.49	4128.9	3801.25	4786.61	3184.34	3054.01	3495.69	4072.22	2190.19	4316.09
950.443	3	34.4484	NALFC[160.0307]LESAWKTAQEGDHGSHVYTK		6.3274	0.95	A2MG_HUMAN	Alpha-2-macroglobulin OS=Homo sapiens GN=A2M PE=1 SV=1		683.175	1	893	6085.99	6562.19	5082.68	1458.39	4381.6	3838.37	2251.84	2719.41	4661.96	4562.5	6597.4
1146	2	38.687	DLTGFPGPLNDQDDEDC[160.0307]INR		5.5392	0.92	A2MG_HUMAN	Alpha-2-macroglobulin OS=Homo sapiens GN=A2M PE=1 SV=1		683.175	1	5433.88	2327.43	1114.77	2908.23	871.753	700.167	420.914	478.455	1100.64	1950.36	2246.55	1584.91
732.395	1	36.1205	MVSGFIP		5.3687	0.91	A2MG_HUMAN	Alpha-2-macroglobulin OS=Homo sapiens GN=A2M PE=1 SV=1		908.149	1	1129.62	1452.51	1474.09	1789.76	2363.13	1973.4	1866.25	2154.4	1256.29	1260.32	799.738	1248.79
559.218	4	17.0323	KYSDASDC[160.0307]HGEDSQAFC[160.0307]EK		5.9025	0.88	A2MG_HUMAN	Alpha-2-macroglobulin OS=Homo sapiens GN=A2M PE=1 SV=1		908.149	1	410.278	613.144	428.661	661.8	364.457	496.283	217.775	390.325	329.832	426.904	539.871	728.585
658.81	2	47.8715	QTLPQTC[160.0307]DEPK		5.6071	0.87	A2MG_HUMAN	Alpha-2-macroglobulin OS=Homo sapiens GN=A2M PE=1 SV=1		574.077	1	634.917	1264.85	1119.95	1455.35	1379.82	1504.5	1739.28	1639.84	1111.71	1232.67	1174.7	1095.43
765.845	2	40.0785	TAQ[129.0426]EGDHGSHVYTK		5.6379	0.68	A2MG_HUMAN	Alpha-2-macroglobulin OS=Homo sapiens GN=A2M PE=1 SV=1		458.561	1	2423.97	2022.77	1583.05	1961.14	1222.88	892.686	1536.47	1052.04	2160.41	2918.24	3295.08	2552.21
810.748	2	25.7563	DN[115.0269]SVHWERPQKPK		5.4359	0.67	A2MG_HUMAN	Alpha-2-macroglobulin OS=Homo sapiens GN=A2M PE=1 SV=1		194.544	1	388.776	12004	12518.8	9061.07	16942.9	17667.7	11651.3	14119.2	12776	11356.1	10755.8	17177
1055.52	3	48.3135	YN[115.0269]ILPEKEEFPFALGVQTLPQTC[160.0307]DEPK		5.7857	0.65	A2MG_HUMAN	Alpha-2-macroglobulin OS=Homo sapiens GN=A2M PE=1 SV=1		908.149	1	3520.71	1468.44	832.619	3156.5	1073.89	536.85	791.092	445.569	905.937	2008	1801.09	1170.87
542.806	2	33.3468	GHFSISIPVK		5.0744	0.65	A2MG_HUMAN	Alpha-2-macroglobulin OS=Homo sapiens GN=A2M PE=1 SV=1		194.544	1	11670.4	7898.52	2848.43	9720.88	3473.22	2065.65	1557.65	2141.01	3956.93	8007.51	11976	6090.42
1298.12	4	52.14	AVDQSVLLMKPDAELSASSVYNLLPEKDLTGFPGPLNDQDDEDC[160.0307]INR		6.0192	0.64	A2MG_HUMAN	Alpha-2-macroglobulin OS=Homo sapiens GN=A2M PE=1 SV=1		683.175	1	28.6186	3856.93	1572.15	4539.66	1891.09	1167.69	703.867	889.436	2055.02	3508.13	3590.85	2680
825.743	3	52.6818	SLFTDLEAENDVLHC[160.0307]VAFAVPK	2.7	6.0872	0.62	A2MG_HUMAN	Alpha-2-macroglobulin OS=Homo sapiens GN=A2M PE=1 SV=1		908.149	1	23261	31711.2	13597.3	32629.6	12474.4	9157.61	7287.2	7747.82	15774.9	27335.3	26223.5	17575.8
523.795	2	32.6993	FEVQVTVPK		5.401	0.6	A2MG_HUMAN	Alpha-2-macroglobulin OS=Homo sapiens GN=A2M PE=1 SV=1		908.149	1	12146.7	12371.1	5134.12	14351.8	6196.66	3135.13	3185.61	4045.22	5575.54	11217.7	12153.3	7407.74
522.29034, 1061.595	1, 2	35.0779	EIGELYLPK		5.768199920654297, 7.322299957275391	0.99, 1.0	AACT_HUMAN	Alpha-1-antichymotrypsin OS=Homo sapiens GN=SERPINA3 PE=1 SV=2		2688.6	1	18379.9	37940.9	49528.2	30981	29964.1	64839.9	39471.8	16561.7	34610.7	26725.9	50616.3	12496.7
544.9302, 816.918	2, 3	46.9788	MEEVEAMLLPETLK		6.317599773406982, 7.342599868774414	0.99, 1.0	AACT_HUMAN	Alpha-1-antichymotrypsin OS=Homo sapiens GN=SERPINA3 PE=1 SV=2		1960.4580078125, 3780.64892578125	1	28402.3	20347.9	25957	20210.7	18627.1	31969.1	23647.4	11486.4	21927.1	18144.6	28690.3	11307.2
359.86533, 547.81134	2, 3	22.6928	NLAVSQVVHK	45.94	5.7708001136779785, 7.738800048828125	0.95, 1.0	AACT_HUMAN	Alpha-1-antichymotrypsin OS=Homo sapiens GN=SERPINA3 PE=1 SV=2	547	3780.65	1	2186.63	76491.4	100105	58791.8	64702.6	118728	74975.4	37505.3	68079.9	49786.1	98001.9	28619.7
711.3393, 711.3451	2	29.6819	DEELSC[160.0307]TVVELK	32.17	5.836299896240234, 7.514699935913086	0.69, 1.0	AACT_HUMAN	Alpha-1-antichymotrypsin OS=Homo sapiens GN=SERPINA3 PE=1 SV=2	547	1960.4580078125, 3780.64892578125	1	72799.3	38507	43989.2	40784.4	36720.9	51984.6	41470.8	28991.5	41693.8	36471.2	51890.7	32586.4
887.124	3	57.7461	FNRPFLMIIVPTDTQNIFFMSK	66.35	7.7659	1	AACT_HUMAN	Alpha-1-antichymotrypsin OS=Homo sapiens GN=SERPINA3 PE=1 SV=2	547	3780.65	1	36532.4	111147	123303	74034.7	80038.4	175390	112133	52091.7	91714.6	61287.1	107507	24224.3
608.356	2	46.6109	ITLLSALVETR		7.8098	1	AACT_HUMAN	Alpha-1-antichymotrypsin OS=Homo sapiens GN=SERPINA3 PE=1 SV=2		3780.65	1	99556.6	180684	217203	150165	140124	234656	184234	82864.3	154424	125852	228740	59609.2
954.485	2	40.6828	AVLDVFEEGTEASAATAVK	74.56	6.8654	1	AACT_HUMAN	Alpha-1-antichymotrypsin OS=Homo sapiens GN=SERPINA3 PE=1 SV=2	390	3780.65	1	56226.9	66129.2	76809.9	66241.2	65082.5	81570.4	69055.2	61045.1	56422.7	66232.2	88176.3	40538.6
487.263	2	30.5899	EQLSLLDR	54.8	7.7961	1	AACT_HUMAN	Alpha-1-antichymotrypsin OS=Homo sapiens GN=SERPINA3 PE=1 SV=2	547	3780.65	1	14143	22309.9	30540.6	18960.6	18080.8	37779.9	24472.6	9563.98	21583.1	17371.2	36456.9	7233.34
766.05896, 1148.5925	2, 3	61.7729	DYNLNDILLQLGIEEAFTSK	104.6, 61.18	7.234300136566162, 7.622700214385986	1	AACT_HUMAN	Alpha-1-antichymotrypsin OS=Homo sapiens GN=SERPINA3 PE=1 SV=2	390, 547	2025.4229736328125, 3780.64892578125	1	31846.3	55417.1	56076	59623.5	47280.3	82883.6	58774.5	32099.6	54228.7	56039.4	62125.2	19038.5
565.28	4	52.122	WVMVPMMSLHHLTIPYFR	30.89	7.2111	1	AACT_HUMAN	Alpha-1-antichymotrypsin OS=Homo sapiens GN=SERPINA3 PE=1 SV=2	390	3780.65	1	11889.3	23664.6	28693.6	13873.3	17238.4	45305.9	15905	8805.63	20665	16613.1	23513	4914.91
591.922	3	35.6863	WEMPFDPQDTHQSR	28.44	7.5731	1	AACT_HUMAN	Alpha-1-antichymotrypsin OS=Homo sapiens GN=SERPINA3 PE=1 SV=2	547	3780.65	1	48956	78165.4	95157.7	62586.8	61025	124210	81744.2	34238.7	73179.7	50683.7	106267	20899.7
596.972	3	41.2646	MEEVEAMLLPETLKR		7.3252	1	AACT_HUMAN	Alpha-1-antichymotrypsin OS=Homo sapiens GN=SERPINA3 PE=1 SV=2		3780.65	1	2209.62	15124.4	22730.6	11943.9	13721.1	30398.5	17881.6	5692.21	14619.1	8980.58	24637.1	3723.88
951.429	2	25.9557	NSPLDEENLTQENQDR	70.41		1	AACT_HUMAN	Alpha-1-antichymotrypsin OS=Homo sapiens GN=SERPINA3 PE=1 SV=2	547		1	8778.55	17154	17564.6	13699.8	9590.88	19596.1	13797.6	4986.82	16004	10333.3	20275.2	6154.44
490.797	2	22.6819	LAVSQVVHK		7.1632	1	AACT_HUMAN	Alpha-1-antichymotrypsin OS=Homo sapiens GN=SERPINA3 PE=1 SV=2		3780.65	1	10.909	2756.18	3853.7	2079.74	2485.37	4846.46	2873.83	846.28	2441.13	1777.97	3820.11	203.18
819.463	1	35.0541	GELYLPK		6.7122	1	AACT_HUMAN	Alpha-1-antichymotrypsin OS=Homo sapiens GN=SERPINA3 PE=1 SV=2		2688.6	1	1694.03	2436.74	3431.45	2488.27	2404.74	4600.85	2700.3	1674.84	2584.4	2044.17	3704.67	874.531
434.25	2	22.6947	AVSQVVHK	16.61	6.7359	1	AACT_HUMAN	Alpha-1-antichymotrypsin OS=Homo sapiens GN=SERPINA3 PE=1 SV=2	390	2356.51	1	903.536	12666	18835	12402.2	12417.8	22764.7	14757.9	6389.51	12863.7	9911.46	19543.6	4190.74
398.734	2	22.6867	VSQVVHK		6.9734	1	AACT_HUMAN	Alpha-1-antichymotrypsin OS=Homo sapiens GN=SERPINA3 PE=1 SV=2		3780.65	1	132.195	1376.52	2258.83	1382.99	1438.98	3093.8	1869.6	644.27	1515.61	1102.7	2098.19	342.346
946.44	2	35.9204	LYGSEAFATDFQDSAAAK		6.155	0.99	AACT_HUMAN	Alpha-1-antichymotrypsin OS=Homo sapiens GN=SERPINA3 PE=1 SV=2		2356.51	1	13119.6	21862.2	27886	18511.1	16764.4	33419.4	23591.1	9653.19	20573.1	17023.4	35016	7481.21
1024.99	2	49.7393	RLYGSEAFATDFQ[129.0426]DSAAAK		6.3878	0.99	AACT_HUMAN	Alpha-1-antichymotrypsin OS=Homo sapiens GN=SERPINA3 PE=1 SV=2		3780.65	1	6568.88	5060.84	5140.3	5781.08	3577.27	2650.11	4495.66	3223.6	4710.33	5488.4	7441.69	6007.44
1068.49	2	24.4498	HPNSPLDEENLTQENQDR	106.34		0.96	AACT_HUMAN	Alpha-1-antichymotrypsin OS=Homo sapiens GN=SERPINA3 PE=1 SV=2	547		1	17396.8	28788.3	46539.2	24725.7	33137.9	65492.6	38239.8	16808.8	24786	20949.6	42979.3	8782.77
584.641	3	42.3932	YTGNASALFILPDQDK		5.7737	0.95	AACT_HUMAN	Alpha-1-antichymotrypsin OS=Homo sapiens GN=SERPINA3 PE=1 SV=2		865.75	1	635.351	385.386	409.689	285.911	540.914	488.884	191.346	323.885	519.659	229.454	338.511	617.908
468.258	2	27.3603	SC[160.0307]TVVELK		5.2369	0.82	AACT_HUMAN	Alpha-1-antichymotrypsin OS=Homo sapiens GN=SERPINA3 PE=1 SV=2		1960.46	1	1747.85	2011.72	2585.01	1519.12	1429.97	2040.63	1361.8	1638.45	1779.28	1396.62	2502.6	2557.99
480.751	2	24.0807	ADLSGITGAR	86.22	7.5196	0.77	AACT_HUMAN	Alpha-1-antichymotrypsin OS=Homo sapiens GN=SERPINA3 PE=1 SV=2	547	3780.65	1	34378.6	58678.3	73599.1	50309.2	54176.3	92956.3	66333.4	30250.1	56610.2	41126.6	70607.4	19692.8
607.645	3	32.905	EQLSLLDRFTEDAKR		5.7319	0.68	AACT_HUMAN	Alpha-1-antichymotrypsin OS=Homo sapiens GN=SERPINA3 PE=1 SV=2		2356.51	1	7390.69	3920.95	4535.67	3966.44	6689.43	4611.82	5498.13	6707.58	6282.19	5908.72	4542.12	5920.4
423.742	2	22.2909	KLINDYV		6.2494	0.66	AACT_HUMAN	Alpha-1-antichymotrypsin OS=Homo sapiens GN=SERPINA3 PE=1 SV=2		2688.6	1	48.8896	2657.14	2426.17	2702.03	1545.65	1151.62	1693.73	1315.47	1948.19	2325.37	2698.39	3327.68
887.455	3	58.6321	FNRPFLMIIVPTDTQ[129.0426]NIFFMSK		6.6167	0.6	AACT_HUMAN	Alpha-1-antichymotrypsin OS=Homo sapiens GN=SERPINA3 PE=1 SV=2		2356.51	1	1994.59	5700.26	8220.81	4754.02	5158.92	15117.2	7655.49	2421.25	5033.27	3253.1	7667.09	1072.9
809.191	5	62.4144	IAN[115.0269]DNSLNHEYLPILGLAEFRSC[160.0307]ASRLALGDDSPALK		5.2536	0.88	AATC_HUMAN	Aspartate aminotransferase, cytoplasmic OS=Homo sapiens GN=GOT1 PE=1 SV=3		121.68	0.84	4488.22	3833.19	2769.51	4491.95	5024.73	4624.82	3586.39	4168.77	3889.06	3549.31	2635.43	3157.95
1012.57	2	47.8606	APPSVFAEVPQAQPVLVFK		5.4083	0.66	AATC_HUMAN	Aspartate aminotransferase, cytoplasmic OS=Homo sapiens GN=GOT1 PE=1 SV=3		121.68	0.84	4380.49	2696.69	1659.7	2942.45	3969.74	2591.04	2509.99	5833.26	2191.76	3788.9	2008.3	2392.17
904.457	5	52.4647	NQFEEESKPWKVVEALHTALLLLNDSLSADGPKDNHTFPK		3.6497	0.79	ABCAD_HUMAN	ATP-binding cassette sub-family A member 13 OS=Homo sapiens GN=ABCA13 PE=2 SV=2		8.069	0	24936.2	23269.3	19151.6	22643.1	19701.7	22119.4	20651.4	17580.9	24787.2	24264.1	18350.7	21211.9
572.817	2	35.5591	TGEYPVPLIR	37.14	6.1258	1	ACADM_HUMAN	Medium-chain specific acyl-CoA dehydrogenase, mitochondrial OS=Homo sapiens GN=ACADM PE=1 SV=1	37	383.238	1	10476.3	8159.99	8381.19	8872.56	11229.1	7788.61	7873.04	14441.1	10492.1	12279.8	9697.24	15565.2
946.496	2	45.508	AFTGFIVEADTPGIQIGR		5.4212	0.86	ACADM_HUMAN	Medium-chain specific acyl-CoA dehydrogenase, mitochondrial OS=Homo sapiens GN=ACADM PE=1 SV=1		153.935	1	4547.04	3248.4	3376.24	3633	5176.97	3070.01	3007.6	5832.96	4304.76	5029.06	3995.69	6120.14
733.439	2	26.0921	TRPVVAAGAVGLAQR		5.7148	0.8	ACADM_HUMAN	Medium-chain specific acyl-CoA dehydrogenase, mitochondrial OS=Homo sapiens GN=ACADM PE=1 SV=1		383.238	1	2840.51	2927.66	2788.95	2411.35	3338.36	2082.05	2445.78	3696.53	3033.54	3701.17	3105	5125.42
1075.22	3	61.4035	AFAGDIANQLATDAVQILGGNGFNTEYPVEK		6.1259	0.78	ACADM_HUMAN	Medium-chain specific acyl-CoA dehydrogenase, mitochondrial OS=Homo sapiens GN=ACADM PE=1 SV=1		383.238	1	10345.3	7643.92	7009.32	8485.04	10549	6500.1	6745.41	12884	9423.07	11841.6	9547.27	13138.8
610.322	2	32.6486	ENVLIGDGAGFK		5.1094	0.72	ACADM_HUMAN	Medium-chain specific acyl-CoA dehydrogenase, mitochondrial OS=Homo sapiens GN=ACADM PE=1 SV=1		99.6921	1	5695.84	3891.07	3074.23	5360.36	5783.34	2592.19	3612.76	8770.33	5019.15	7860.92	5836.81	8657.33
608.297	3	44.9224	LMC[160.0307]PQEIVDYIADKK	88.8	6.8705	1	ACPM_HUMAN	Acyl carrier protein, mitochondrial OS=Homo sapiens GN=NDUFAB1 PE=1 SV=3	210	1178.49	1	97575.3	83312.5	76528	84081	136853	129033	88824.3	126474	133515	59718.3	52438.9	110225
847.917	2	47.8844	LMC[160.0307]PQEIVDYIADK	45.72	6.468	1	ACPM_HUMAN	Acyl carrier protein, mitochondrial OS=Homo sapiens GN=NDUFAB1 PE=1 SV=3	210	574.418	1	63032.6	22886.5	20189.7	25725.9	38276.1	35454.3	27148.7	37070	39099.3	18830.6	16294.7	29959.3
531.769	2	24.3118	LSVNSHFMK		6.9023	1	ACPM_HUMAN	Acyl carrier protein, mitochondrial OS=Homo sapiens GN=NDUFAB1 PE=1 SV=3		1178.49	1	24652.7	16902.9	15409.4	16847.7	25847.7	24432	18605.3	25041.3	25693.4	13323.4	11982.3	19963.9
475.227	2	24.327	SVNSHFMK		6.6968	1	ACPM_HUMAN	Acyl carrier protein, mitochondrial OS=Homo sapiens GN=NDUFAB1 PE=1 SV=3		1178.49	1	15338.6	8346.73	8215.55	9070.27	15836.6	16028.5	10762.6	15660.9	14911.9	5700.32	3787.93	10631.6
431.71	2	24.314	VNSHFMK		6.6643	1	ACPM_HUMAN	Acyl carrier protein, mitochondrial OS=Homo sapiens GN=NDUFAB1 PE=1 SV=3		1178.49	1	4082.47	2417.47	3053.92	2171.88	2989.26	3339.48	2590.94	2632.54	2761.12	1393.07	1518.33	2221.6
786.39	2	39.0414	SDMPPLTLEGIQDR	76.1		0.6	ACPM_HUMAN	Acyl carrier protein, mitochondrial OS=Homo sapiens GN=NDUFAB1 PE=1 SV=3	210		1	90514.2	53469.2	54793.5	52146.4	83464.5	83357.1	60647.7	79012.7	87418.8	40062.7	49024.6	70497
743.34906, 1114.5276	2, 3	41.066	DLYANNVLSGGTTMYPGIADR	137.02, 83.42	8.9757	1	ACTA_HUMAN	Actin, aortic smooth muscle OS=Homo sapiens GN=ACTA2 PE=1 SV=1	473	19281.4	1	318372	182405	134938	283261	394648	238399	201078	485309	229632	282223	203450	205397
786.051	3	36.2611	KDLYANNVLSGGTTMYPGIADR	85.38	8.5048	1	ACTA_HUMAN	Actin, aortic smooth muscle OS=Homo sapiens GN=ACTA2 PE=1 SV=1	473	19281.4	1	106904	56179.7	43009.2	88773	116265	70536.2	62870.1	138921	65847.3	89408.3	72349.3	68111.5
1115.0315, 1115.0377	2	41.8678	DLYAN[115.0269]NVLSGGTTMYPGIADR		7.101200103759766, 7.962500095367432	1	ACTA_HUMAN	Actin, aortic smooth muscle OS=Homo sapiens GN=ACTA2 PE=1 SV=1		13675.669921875, 19281.439453125	1	29464.5	13284.8	9698.36	20515.8	34293.8	17211.6	14958.2	41387.9	15375.3	20818.4	16379.8	15590.6
719.057	2	40.9765	DLYANNVLSGGTTM		7.3816	1	ACTA_HUMAN	Actin, aortic smooth muscle OS=Homo sapiens GN=ACTA2 PE=1 SV=1		13298.8	1	4625.46	4840.46	4831.69	3875.03	4781	6573.08	3727.94	4862.81	4824.57	5494.37	4819.97	5777.58
800.86	2	41.0548	DLYANNVLSGGTTMY		7.9595	1	ACTA_HUMAN	Actin, aortic smooth muscle OS=Homo sapiens GN=ACTA2 PE=1 SV=1		19281.4	1	2382.23	1196.38	1063.27	1788.55	3023.55	1937.48	972.969	4168.35	1482.19	2195.62	1670.88	1582.79
941.999	2	36.1746	KDLYANNVLSGGTTMYPG		6.9522	1	ACTA_HUMAN	Actin, aortic smooth muscle OS=Homo sapiens GN=ACTA2 PE=1 SV=1		15951.2	1	2806.3	1670.76	652.203	1864.02	1119.58	710.163	1718.05	1082.29	1418.51	1642.13	2476.48	1354.86
1148.54	3	61.3904	YPIEHGIITNWDDMEKIWHHSFYNELR		7.1057	1	ACTA_HUMAN	Actin, aortic smooth muscle OS=Homo sapiens GN=ACTA2 PE=1 SV=1		15393.2	1	2711.62	1735.06	1129.64	3909.76	3962.23	2754.7	3303.16	4848.95	3686.72	3613.78	2763.45	1964.38
748.692	3	48.9548	DLYANNVLSGGTTM[147.0354]YPGIADR		6.519	0.98	ACTA_HUMAN	Actin, aortic smooth muscle OS=Homo sapiens GN=ACTA2 PE=1 SV=1		14693.5	1	1991.11	2100.04	1564.48	2150.98	913.301	913.232	1521.57	671.218	1357.19	1129.34	2029.25	1169.43
1316.14	2	59.646	DLYANNVLSGGTTMYPGIADRM[147.0354]QK		7.1582	0.95	ACTA_HUMAN	Actin, aortic smooth muscle OS=Homo sapiens GN=ACTA2 PE=1 SV=1		19281.4	1	13716.7	8254.39	5895.8	7676.16	13890.2	8873.42	5683	15843.3	12112.3	8994.72	6935.91	7172.21
786.381	3	36.98	KDLYANN[115.0269]VLSGGTTMYPGIADR		7.7709	0.6	ACTA_HUMAN	Actin, aortic smooth muscle OS=Homo sapiens GN=ACTA2 PE=1 SV=1		13675.7	1	27998.1	11670.9	9267.53	19932.3	31282.6	13927	13055.3	36503.2	14187.2	20225	13755.9	14029.1
1274.59	2	51.0522	LC[160.0307]YVALDFEQEMATAASSSSLEK		6.4262	1	ACTB_HUMAN	Actin, cytoplasmic 1 OS=Homo sapiens GN=ACTB PE=1 SV=1		4479.81	1	460.869	252.794	199.925	79.4657	466.876	176.864	265.897	466.8	624.906	482.875	241.634	451.659
652.017	3	34.8284	VAPEEHPVLLTEAPLNPK		7.6953	1	ACTB_HUMAN	Actin, cytoplasmic 1 OS=Homo sapiens GN=ACTB PE=1 SV=1		8308.34	1	73385.2	33107.6	34611.6	46774.7	54207.1	36504.4	39760.2	62133.6	40596	77987	70811.4	44887.5
796.652	4	43.4639	TTGIVMDSGDGVTHTVPIYEGYALPHAILR	59.95	7.7222	1	ACTB_HUMAN	Actin, cytoplasmic 1 OS=Homo sapiens GN=ACTB PE=1 SV=1	179	8308.34	1	12965.9	8672.04	10922.6	15466.8	18077.1	11048.2	11537.2	23764.3	13670.8	25366.2	25366.6	10487
1078.15	3	50.8478	C[160.0307]PEALFQPSFLGMESC[160.0307]GIHETTFN[115.0269]SIMK		7.0709	1	ACTB_HUMAN	Actin, cytoplasmic 1 OS=Homo sapiens GN=ACTB PE=1 SV=1		4848.21	1	5834.01	1833.3	2026.38	3364.81	3303.43	1358.66	2071.86	4886.38	3207.01	6340.99	7734.23	2514.75
936.429	3	44.494	EKLC[160.0307]YVALDFEQEMATAASSSSLEK		6.7556	0.99	ACTB_HUMAN	Actin, cytoplasmic 1 OS=Homo sapiens GN=ACTB PE=1 SV=1		6850.9	1	1936.01	1227.61	1448.03	1424.96	1041.23	1123.2	1891.92	1114.04	920.203	1187.3	1395.5	1469.28
916.119	3	60.9996	KDLYANTVLSGGTTMYPGIADRM[147.0354]QK		6.7897	0.92	ACTB_HUMAN	Actin, cytoplasmic 1 OS=Homo sapiens GN=ACTB PE=1 SV=1		6850.9	1	2387.08	2222.68	2394.45	1664.03	1786.49	2611.32	1320.71	1182.28	1613.17	1160.65	261.133	1626.08
593.955	3	29.1038	DDDIAALVVDNGSGMC[160.0307]K		6.1643	0.8	ACTB_HUMAN	Actin, cytoplasmic 1 OS=Homo sapiens GN=ACTB PE=1 SV=1		4710.3	1	3160.17	6288.62	5902.94	4069.65	7637.01	7640.77	5281.88	6018.93	6759.58	6147.2	3724.47	8207.5
911.117	3	29.7504	KDLYANTVLSGGTTMYPGIADRMQ[129.0426]K		6.805	0.71	ACTB_HUMAN	Actin, cytoplasmic 1 OS=Homo sapiens GN=ACTB PE=1 SV=1		6452.11	1	1987.43	721.382	1295.72	1420.96	2015.63	1600.33	1760.93	3136.72	1173.41	2079.1	1492.28	2315.16
1176.25	3	25.0808	EKM[147.0354]TQIMFETFNTPAMYVAIQAVLSLYASGR		6.3992	0.69	ACTB_HUMAN	Actin, cytoplasmic 1 OS=Homo sapiens GN=ACTB PE=1 SV=1		4710.3	1	1761.67	2683.15	2858	3036.84	4923.53	4278.81	3515.76	4358.73	3463.18	1776.15	1069.39	2464.34
1108.04	2	41.9943	DLYANTVLSGGTTMYPGIADR		7.156	0.64	ACTB_HUMAN	Actin, cytoplasmic 1 OS=Homo sapiens GN=ACTB PE=1 SV=1		7877.71	1	9399.96	3408.86	3817.83	6410.6	6564.47	3188.85	4610.81	8253.22	5363.17	9489.75	11234.4	3888.8
800.4024, 800.42444	3	47.055	AVFPSM[147.0354]IGRPRHQGVMVGMGQK		7.053699970245361, 7.109600067138672	0.99, 1.0	ACTBL_HUMAN	Beta-actin-like protein 2 OS=Homo sapiens GN=ACTBL2 PE=1 SV=2		3615.280029296875, 4246.8408203125	1	10862.6	11088.1	10513.2	9626.63	18369.9	22406.1	13586	21963.3	12019.7	12884.1	5009.36	8830.71
580.281	2	23.2426	GYNFTTTAER		6.3579	1	ACTBL_HUMAN	Beta-actin-like protein 2 OS=Homo sapiens GN=ACTBL2 PE=1 SV=2		4406.35	1	1271.85	985.507	869.317	879.907	1553.49	1475.08	1309.55	1682.12	1559.88	1137.86	1180.88	1308.91
1086.19	3	61.6844	MTQIM[147.0354]FEAFN[115.0269]TPAM[147.0354]YVAIQAVLSLYASGR		6.9239	1	ACTBL_HUMAN	Beta-actin-like protein 2 OS=Homo sapiens GN=ACTBL2 PE=1 SV=2		5708.82	1	6649.5	5073.96	3072.53	6016.32	7772.46	4736.06	3955.57	8603.43	6292.59	6487.66	3647.66	4871.89
886.955	2	38.1334	ILTERGYN[115.0269]FTTTAER		6.6538	0.98	ACTBL_HUMAN	Beta-actin-like protein 2 OS=Homo sapiens GN=ACTBL2 PE=1 SV=2		2788.27	1	4149.98	2592.76	1881.67	2555.11	3584.02	2597.22	2627.17	4538.44	2222.74	3663.22	2530.4	2863.49
430.221	2	39.5417	VAPDEHPI		5.7379	0.97	ACTBL_HUMAN	Beta-actin-like protein 2 OS=Homo sapiens GN=ACTBL2 PE=1 SV=2		3465.18	1	2349.95	3277.42	3774.36	3229.98	2448.02	3814.91	2729.96	4538.38	2574.02	2550.21	2440.08	3497.48
734.681	3	34.3935	DLYAN[115.0269]TVLSGGSTMYPGIADR		6.1001	0.97	ACTBL_HUMAN	Beta-actin-like protein 2 OS=Homo sapiens GN=ACTBL2 PE=1 SV=2		2788.27	1	1072.26	801.295	1144.43	710.227	687.816	879.688	611.804	474.102	778.217	626.041	898.738	832.158
552.938	3	29.4343	GYNFTTTAEREIVR		6.2782	0.96	ACTBL_HUMAN	Beta-actin-like protein 2 OS=Homo sapiens GN=ACTBL2 PE=1 SV=2		5248.18	1	3844.97	5457.48	4142.38	6584.12	7464.17	6765.74	6193.55	6491.38	5233.62	4565.09	1912.14	4818.06
955.426	2	38.3879	TDNELSALVVDNGSGMC[160.0307]K		6.6697	0.9	ACTBL_HUMAN	Beta-actin-like protein 2 OS=Homo sapiens GN=ACTBL2 PE=1 SV=2		4246.84	1	5815.64	3906.98	2535.63	4845.88	6712.47	6259.14	3644.33	7149.21	6484.55	2362.21	1492.06	4882.93
911.44	3	56.6939	KDLYANTVLSGGSTM[147.0354]YPGIADRMQK		6.3774	0.88	ACTBL_HUMAN	Beta-actin-like protein 2 OS=Homo sapiens GN=ACTBL2 PE=1 SV=2		5248.18	1	2866.91	6667.21	5288.97	5389.36	4090.69	3113.92	3711.14	1670.21	4826.45	6100.01	5863.41	7002.02
772.626	4	39.0784	C[160.0307]DVDIRKDLYANTVLSGGSTMYPGIADR		6.6241	0.71	ACTBL_HUMAN	Beta-actin-like protein 2 OS=Homo sapiens GN=ACTBL2 PE=1 SV=2		4406.35	1	925.799	8171.78	5353.63	2379.75	1097.56	4404.68	3169.16	371.176	4865.22	2801.26	3652.5	817.995
1295.62	2	51.4301	DLYAN[115.0269]TVLSGGSTMYPGIADRMQ[129.0426]K		6.4274	0.71	ACTBL_HUMAN	Beta-actin-like protein 2 OS=Homo sapiens GN=ACTBL2 PE=1 SV=2		5708.82	1	7387.73	1846.98	1351.7	1184.58	1346.8	976.822	845.008	1131.48	2156.69	2048.69	2692.15	2269.64
652.354	3	39.5702	VAPDEHPILLTEAPLN[115.0269]PK		6.3975	0.6	ACTBL_HUMAN	Beta-actin-like protein 2 OS=Homo sapiens GN=ACTBL2 PE=1 SV=2		3465.18	1	3261.81	2360.09	12020.4	971.768	1782.84	3569.67	9868.3	785.606	2413.37	10577	22238.2	4638.23
890.765	3	54.0122	DLYTNTVLSGGTTMYPGIAHRM[147.0354]QK		6.8447	0.98	ACTK_HUMAN	Kappa-actin - Homo sapiens		3984.86	1	2283.45	3403.32	2984.36	2840.81	2769.04	3357.62	2542.43	2908.54	3040.21	3450.58	3163.46	2362.43
557.617	3	27.3563	GYRFTTTAEQEIVR		6.3491	0.97	ACTK_HUMAN	Kappa-actin - Homo sapiens		2973.37	1	308.57	723.004	4294.96	873.218	991.818	1219.92	2423.89	823.606	1100.91	1213.89	5207.21	2226.93
933.453	3	49.604	KDLYTN[115.0269]TVLSGGTTMYPGIAHRM[147.0354]QK		6.541	0.94	ACTK_HUMAN	Kappa-actin - Homo sapiens		3198.33	1	211.911	650.489	620.687	980.072	1021.52	879.342	621.158	972.017	496.12	504.459	500.154	588.264
587.315	2	30.9016	EITALAPSIMK		5.7999	0.92	ACTK_HUMAN	Kappa-actin - Homo sapiens		4482.21	1	6365.22	4505.37	4997.53	7340.21	8849.43	8833.71	8923.44	13421.1	5233.5	4512.91	3703.03	4900.19
603.545	4	31.6036	KDLYTNTVLSGGTTM[147.0354]YPGIAHR		6.3166	0.83	ACTK_HUMAN	Kappa-actin - Homo sapiens		4720.35	1	9340.07	25576.4	22938.6	30089.4	36496.5	28798.6	31728.3	42037.4	25037.9	24941.7	20188.1	29002.3
1090.85	3	49.4034	C[160.0307]PEALFQPC[160.0307]FLGMESC[160.0307]GIHKTTFNSIVK		5.7671	0.8	ACTK_HUMAN	Kappa-actin - Homo sapiens		2392.69	1	931.693	835.557	982.163	851.804	852.773	1081.18	988.091	1052.27	887.443	1143.87	845.495	893.712
1012.03	1	43.4763	ELTDYLMK		5.5326	0.7	ACTK_HUMAN	Kappa-actin - Homo sapiens		3198.33	1	1966.81	655.271	350.388	1174.92	1730.01	849.91	907.86	2576.86	874.236	2960.34	1372.05	981.083
455.275	2	31.0806	TTFNSIVK		5.9536	0.69	ACTK_HUMAN	Kappa-actin - Homo sapiens		4661.06	1	5267.83	8376.49	6405.63	6931.05	7542.18	11600.1	6895.76	6910.22	6345.38	3623.04	3831.92	7743.38
799.88434, 799.90204	4	43.0574	TTGIVLDSGDGVTHNVPIYEGYALPHAIMR		6.823999881744385, 9.07859992980957	0.98, 1.0	ACTS_HUMAN	Actin, alpha skeletal muscle OS=Homo sapiens GN=ACTA1 PE=1 SV=1		13675.669921875, 19281.439453125	1	106161	137314	117884	160718	201781	130491	154735	243825	138048	188979	135013	146058
846.0539, 1268.5846	2, 3	47.4693	LC[160.0307]YVALDFENEMATAASSSSLEK	81.82	7.8411	0.75, 1.0	ACTS_HUMAN	Actin, alpha skeletal muscle OS=Homo sapiens GN=ACTA1 PE=1 SV=1	492	19281.4	1	281633	185647	140880	212332	265701	159707	192330	307508	201067	253433	168006	192540
505.90936, 758.355, 758.377	2, 3	31.2847	IWHHTFYNELR	50.22	5.870299816131592, 8.392200469970703	0.72, 0.76, 1.0	ACTS_HUMAN	Actin, alpha skeletal muscle OS=Homo sapiens GN=ACTA1 PE=1 SV=1	286	13457.919921875, 19281.439453125	1	536198	349749	256163	431676	565962	307671	416467	709497	378429	566323	397537	418921
556.7698, 565.7577	2	27.0397	GYSFVTTAER		6.473400115966797, 8.670499801635742	0.63, 1.0	ACTS_HUMAN	Actin, alpha skeletal muscle OS=Homo sapiens GN=ACTA1 PE=1 SV=1		10572.5302734375, 19281.439453125	1	411796	276401	223129	326571	369843	237612	298051	468270	270810	380871	262260	278507
490.73593, 998.4797	1, 2	38.2433	DLTDYLMK		8.027299880981445, 8.370699882507324	0.62, 1.0	ACTS_HUMAN	Actin, alpha skeletal muscle OS=Homo sapiens GN=ACTA1 PE=1 SV=1		19281.4	1	296814	171651	131035	202837	265890	168572	189530	343611	176602	248030	157153	167994
646.6787, 652.6542, 978.51733	2, 3	33.5431	VAPEEHPTLLTEAPLNPK	90.27	7.623199939727783, 8.801300048828125, 9.411499977111816	0.62, 1.0	ACTS_HUMAN	Actin, alpha skeletal muscle OS=Homo sapiens GN=ACTA1 PE=1 SV=1	492	14693.5302734375, 19281.439453125	1	1.17415e+06	789357	667350	914083	1.15351e+06	747632	863007	1.38937e+06	792715	1.08285e+06	769348	881146
495.21793, 501.22192, 751.35223	2, 3	23.0172	Q[129.0426]EYDEAGPSIVHR		6.547900199890137, 7.796199798583984, 7.863699913024902	0.6, 0.67, 1.0	ACTS_HUMAN	Actin, alpha skeletal muscle OS=Homo sapiens GN=ACTA1 PE=1 SV=1		14693.5302734375, 15976.2802734375	1	17867.9	10247.1	6841.68	10153.3	13698.4	8042.98	10113.4	15344.7	9188.42	13122.3	8934.91	9589.52
599.846	2	30.9587	AVFPSIVGRPR	70.25	6.3396	1	ACTS_HUMAN	Actin, alpha skeletal muscle OS=Homo sapiens GN=ACTA1 PE=1 SV=1	492	12628.6	1	89590.3	82151.7	65893.2	77672.9	97431.8	71944.3	72450.2	107082	72308.4	99945.4	85912.4	83536.5
488.713	2	17.941	AGFAGDDAPR		8.8783	1	ACTS_HUMAN	Actin, alpha skeletal muscle OS=Homo sapiens GN=ACTA1 PE=1 SV=1		15976.3	1	103926	66141.5	97766.8	115824	110945	95831.6	101688	288318	46164.9	114065	119427	148027
597.62946, 895.9242	2, 3	38.5179	SYELPDGQVITIGNER	50.76	9.1923	1	ACTS_HUMAN	Actin, alpha skeletal muscle OS=Homo sapiens GN=ACTA1 PE=1 SV=1	492	19281.4	1	716406	495227	416634	594299	667479	464916	539807	772214	523261	689681	511318	531815
654.301	3	35.9879	YPIEHGIITNWDDMEK	5.05	7.5485	1	ACTS_HUMAN	Actin, alpha skeletal muscle OS=Homo sapiens GN=ACTA1 PE=1 SV=1	369	15976.3	1	42580.6	18597.6	16885.2	27637.6	28251.8	17031.3	20999.1	37763.4	24111.4	49744.8	57005.7	20928.7
398.235	2	20.1681	IIAPPER		7.2093	1	ACTS_HUMAN	Actin, alpha skeletal muscle OS=Homo sapiens GN=ACTA1 PE=1 SV=1		13298.8	1	1895.91	712.704	1396.96	2359.33	1576.13	988.911	1723.87	10074.8	498.68	2072.98	2765.02	4313.92
1123.52	2	38.8147	DLYANNVMSGGTTMYPGIADR	111.37	8.5927	1	ACTS_HUMAN	Actin, alpha skeletal muscle OS=Homo sapiens GN=ACTA1 PE=1 SV=1	492	17023.9	1	82283.5	73114.4	63920.7	50944.8	26789	24850	96508.1	67779.1	69142	129025	67739.8	74449.3
589.306	2	34.5623	EITALAPSTM[147.0354]K		7.6416	1	ACTS_HUMAN	Actin, alpha skeletal muscle OS=Homo sapiens GN=ACTA1 PE=1 SV=1		13457.9	1	13225.9	1930.62	743.133	2245.68	3545.58	2161.75	2414.06	5507.93	2874.65	3117.98	2043.67	2238.07
600.25	2	16.1164	DSYVGDEAQ[129.0426]SK	48.11	8.1141	1	ACTS_HUMAN	Actin, alpha skeletal muscle OS=Homo sapiens GN=ACTA1 PE=1 SV=1	353	14693.5	1	54762.2	22554.8	17154.1	28235	41107.4	17787.5	25930.3	60300.7	20514.9	45276.9	31648	32122.5
586.28	2	19.4348	HQGVMVGMGQK	80.51	8.8781	1	ACTS_HUMAN	Actin, alpha skeletal muscle OS=Homo sapiens GN=ACTA1 PE=1 SV=1	492	19281.4	1	209421	98854.7	94949.9	197989	190389	100999	168302	338273	114549	206545	162942	163827
896.437	2	39.4683	SYELPDGQVITIGN[115.0269]ER		8.0928	1	ACTS_HUMAN	Actin, alpha skeletal muscle OS=Homo sapiens GN=ACTA1 PE=1 SV=1		15976.3	1	60412.5	35842.1	25824.2	44643.8	56847.4	28187.8	39907.2	73493.6	36740.2	63853.8	38349.7	37693.4
919.5	1	28.9355	TALAPSTMK		8.2609	1	ACTS_HUMAN	Actin, alpha skeletal muscle OS=Homo sapiens GN=ACTA1 PE=1 SV=1		15291.1	1	16222.6	9590.35	7674.59	13673	16227.2	10814.6	12350.2	21794.3	10680	15043.4	10588.6	11018.5
424.692	2	17.8683	FAGDDAPR		8.3777	1	ACTS_HUMAN	Actin, alpha skeletal muscle OS=Homo sapiens GN=ACTA1 PE=1 SV=1		15291.1	1	3817.2	1671.98	3182.01	3888.56	3770.52	2598.84	3496.17	14023.7	1095.39	4034.97	5581.58	6974.93
931.774	3	46.3652	EKLC[160.0307]YVALDFENEMATAASSSSLEK		6.7233	1	ACTS_HUMAN	Actin, alpha skeletal muscle OS=Homo sapiens GN=ACTA1 PE=1 SV=1		13298.8	1	1545.45	2087.86	2058.13	4102.62	6396.31	3493.56	3829.65	7270.82	3483.18	4609.08	2878.85	3743.87
792.04	3	34.1799	KDLYANNVMSGGTTMYPGIADR	79.27	8.273	1	ACTS_HUMAN	Actin, alpha skeletal muscle OS=Homo sapiens GN=ACTA1 PE=1 SV=1	492	17023.9	1	46363.5	38898.3	31645.5	30752.5	16242.5	13431.8	54156.7	38176.7	39031.6	73107.1	41225	42039.3
709.355	1	19.4335	HQGVMVG		7.5772	1	ACTS_HUMAN	Actin, alpha skeletal muscle OS=Homo sapiens GN=ACTA1 PE=1 SV=1		19281.4	1	3921.29	1905.4	2661.44	4173.54	3674.42	1777.46	3705.52	8857.33	1896.09	4640.84	3389.21	2829.51
750.367	1	19.4109	MVGMGQK		7.9923	1	ACTS_HUMAN	Actin, alpha skeletal muscle OS=Homo sapiens GN=ACTA1 PE=1 SV=1		15976.3	1	2599.41	2068.64	2531.47	3339.83	3067.59	2723.44	2920.84	5669.61	2000.25	2889.25	2177.88	1964.47
852.39	1	38.2828	DLTDYLM		6.9245	1	ACTS_HUMAN	Actin, alpha skeletal muscle OS=Homo sapiens GN=ACTA1 PE=1 SV=1		19281.4	1	3754.53	2027.51	1486.89	2263.53	3700.44	2151.73	2261.57	4561.4	2034.64	2906.61	1584.53	1994.17
701.33	1	17.8927	AGDDAPR		8.5074	1	ACTS_HUMAN	Actin, alpha skeletal muscle OS=Homo sapiens GN=ACTA1 PE=1 SV=1		15976.3	1	3940.13	2000.28	3605.97	4308.97	3997.58	3115.7	3687.1	15823.9	1249.45	4168.66	5134.58	7422.39
705.268	1	17.8737	AGFAGDDA		7.2343	1	ACTS_HUMAN	Actin, alpha skeletal muscle OS=Homo sapiens GN=ACTA1 PE=1 SV=1		13298.8	1	7243.87	5747.57	4930.75	6722.45	5285.59	4124.67	5509.09	6518.08	5996.76	6301.54	6782.08	5248.09
661.304	2	35.8902	GIITNWDDMEK		6.7316	1	ACTS_HUMAN	Actin, alpha skeletal muscle OS=Homo sapiens GN=ACTA1 PE=1 SV=1		15976.3	1	22398.6	5674.97	3474.85	5328.89	8189.51	3991.32	5589.78	11109.9	5571.84	8345.18	5602.61	5648.72
625.799	2	34.1832	KDLYANNVMSGG		6.3767	1	ACTS_HUMAN	Actin, alpha skeletal muscle OS=Homo sapiens GN=ACTA1 PE=1 SV=1		12772.1	1	3869.9	5513.85	6160.42	5462.75	1831.78	846.37	3553.79	1462.87	3630.83	5062.45	7693.38	4156.46
551.77	2	38.5044	SYELPDGQVI		7.7949	1	ACTS_HUMAN	Actin, alpha skeletal muscle OS=Homo sapiens GN=ACTA1 PE=1 SV=1		19281.4	1	8812.85	3157.28	2261.2	3970.71	4372.08	3786.25	2477.87	6005.65	3288.95	6234	3747.78	3789.13
926.912	2	47.1514	C[160.0307]PETLFQPSFIGMESAG		7.223	1	ACTS_HUMAN	Actin, alpha skeletal muscle OS=Homo sapiens GN=ACTA1 PE=1 SV=1		14693.5	1	4932.25	5895.93	7477.7	9209.08	10365.9	9545.87	6591.46	12466.8	5810.45	5840.37	4291.17	6144.91
756.357	1	27.0466	GYSFVTT		6.2656	1	ACTS_HUMAN	Actin, alpha skeletal muscle OS=Homo sapiens GN=ACTA1 PE=1 SV=1		13298.8	1	2405.75	2331.99	1437.2	3145.98	2411.79	1401.8	1734.29	3024.78	1506.47	2143.01	2104.76	1908.25
649.837	2	38.4696	PDGQVITIGNER		8.4415	1	ACTS_HUMAN	Actin, alpha skeletal muscle OS=Homo sapiens GN=ACTA1 PE=1 SV=1		19281.4	1	3201.59	2062.65	1375.59	2635.94	3380.08	1997.65	1889.44	4938.83	2304.6	3249.03	1560.15	1497.74
818.462	1	28.8998	ALAPSTMK		8.1137	1	ACTS_HUMAN	Actin, alpha skeletal muscle OS=Homo sapiens GN=ACTA1 PE=1 SV=1		15291.1	1	2448.8	1280.69	894.222	1854.25	2410.29	1148.84	1630.84	3166.18	1515.63	2496.54	1255.45	1425.94
1124.01	2	39.7093	DLYANN[115.0269]VMSGGTTMYPGIADR		7.4549	1	ACTS_HUMAN	Actin, alpha skeletal muscle OS=Homo sapiens GN=ACTA1 PE=1 SV=1		13082	1	5143.59	4953.07	4088.62	3091.49	1289.15	863.531	6394.21	4253.34	4484.31	9244.95	4452.29	4855.57
594.801	2	33.5308	VAPEEHPTLLT		6.6656	1	ACTS_HUMAN	Actin, alpha skeletal muscle OS=Homo sapiens GN=ACTA1 PE=1 SV=1		15976.3	1	1068.6	307.696	361.909	993.524	1302.45	618.871	1237.51	1332.71	528.503	1232.78	844.229	862.21
797.369	3	37.3299	KDLYANNVM[147.0354]SGGTTMYPGIADR		6.744	1	ACTS_HUMAN	Actin, alpha skeletal muscle OS=Homo sapiens GN=ACTA1 PE=1 SV=1		13082	1	57878	58490.2	53418.3	37351.4	59616.6	58134.5	55241.2	37869.4	60881.6	54176.3	38048.7	95568.1
653.014	3	34.5377	VAPEEHPTLLTEAPLN[115.0269]PK		7.9967	1	ACTS_HUMAN	Actin, alpha skeletal muscle OS=Homo sapiens GN=ACTA1 PE=1 SV=1		15849.8	1	44514.6	30400.7	21950	31125	37146.8	26393.3	29427	50686.3	28995	43027.6	28477.9	31840.3
595.979	3	33.5411	PEEHPTLLTEAPLNPK	34.13	9.0719	1	ACTS_HUMAN	Actin, alpha skeletal muscle OS=Homo sapiens GN=ACTA1 PE=1 SV=1	286	15976.3	1	70237.1	42447.4	34154.3	50746	67368.6	36848.3	48867.9	80115.9	43779.1	69377.7	42863.6	48369.1
1063.82	3	48.2914	C[160.0307]PETLFQ[129.0426]PSFIGMESAGIHETTYNSIMK		7.9451	1	ACTS_HUMAN	Actin, alpha skeletal muscle OS=Homo sapiens GN=ACTA1 PE=1 SV=1		15976.3	1	116919	75005.5	66272.2	96668.7	128534	79965.6	95951.7	181060	83252.9	115332	75316.6	82975.8
500.901	3	22.3199	QEYDEAGPSIVHR		8.0196	1	ACTS_HUMAN	Actin, alpha skeletal muscle OS=Homo sapiens GN=ACTA1 PE=1 SV=1		19281.4	1	1001.65	16072.3	13122	15839.5	22223.3	12297.9	18886.2	33299.3	16767.7	27710.1	15165.3	16061.9
910.472	1	27.0292	SFVTTAER		8.209	1	ACTS_HUMAN	Actin, alpha skeletal muscle OS=Homo sapiens GN=ACTA1 PE=1 SV=1		15291.1	1	15994.4	9469.22	6866.91	11323.6	14380.7	7849.94	9511.8	19053.1	8919.63	14484.6	8604.74	9379.03
803.903	4	40.3953	TTGIVLDSGDGVTHNVPIYEGYALPHAIM[147.0354]R		6.6392	0.98	ACTS_HUMAN	Actin, alpha skeletal muscle OS=Homo sapiens GN=ACTA1 PE=1 SV=1		14693.5	1	7027.49	6407.96	4679.88	8540.51	10422.2	5654.22	6772.88	11371.1	6698.82	8707.53	6045.1	6772.32
659.051	4	27.9561	DLYANNVMSGGTTMYPGIADRMQK		6.8971	0.97	ACTS_HUMAN	Actin, alpha skeletal muscle OS=Homo sapiens GN=ACTA1 PE=1 SV=1		11039	1	0	850.997	1232.78	570.264	470.022	552.336	602.691	358.384	312.505	310.126	509.885	638.437
837.046	3	48.2177	HQ[129.0426]GVMVGMGQKDSYVGDEAQ[129.0426]SKR		6.9046	0.95	ACTS_HUMAN	Actin, alpha skeletal muscle OS=Homo sapiens GN=ACTA1 PE=1 SV=1		15849.8	1	697.524	1076.05	2014.75	2938.74	3012.09	2988.69	2932.83	3095.59	1795.2	1520.36	1078.45	1546.64
797.698	3	38.0851	KDLYAN[115.0269]NVMSGGTTM[147.0354]YPGIADR		6.6796	0.93	ACTS_HUMAN	Actin, alpha skeletal muscle OS=Homo sapiens GN=ACTA1 PE=1 SV=1		13082	1	6401.7	7938.44	7583.81	3028.8	6569.09	8502.56	8084.98	4018.69	6927.83	4643.81	3955.57	13604.1
694.86	2	33.5338	VAPEEHPTLLTEA		7.097	0.89	ACTS_HUMAN	Actin, alpha skeletal muscle OS=Homo sapiens GN=ACTA1 PE=1 SV=1		19281.4	1	17195	10606.3	8480.49	13389.8	17372	9789.6	13578.2	20735	12111.9	17559.3	10699.5	13154.3
1063.49	3	47.1929	C[160.0307]PETLFQPSFIGMESAGIHETTYNSIMK		7.7635	0.66	ACTS_HUMAN	Actin, alpha skeletal muscle OS=Homo sapiens GN=ACTA1 PE=1 SV=1		19281.4	1	115267	72507.2	64484.2	87138.8	104966	65279.6	86623.5	135836	82959.8	106034	80733.3	79156.5
572.303	2	28.9051	EITALAPSTMK		7.3703	0.6	ACTS_HUMAN	Actin, alpha skeletal muscle OS=Homo sapiens GN=ACTA1 PE=1 SV=1		14693.5	1	68283.6	56499.5	52272.7	56681.2	67876.1	51046.1	59788.9	79823.4	50882	62847.5	50687.8	51416.5
586.781	2	20.2982	HQGVMVGMGQ[129.0426]K		8.2395	0.6	ACTS_HUMAN	Actin, alpha skeletal muscle OS=Homo sapiens GN=ACTA1 PE=1 SV=1		19281.4	1	48795.2	24467	17401.6	33912.5	48989.5	24588.5	34032.2	68817	28082.3	47255.4	30031.6	27202.5
475.73816, 484.74188	2	38.514	EALDFFAR		5.224400043487549, 7.068900108337402	0.99, 1.0	ADH1_YEAST	Alcohol dehydrogenase 1 OS=Saccharomyces cerevisiae GN=ADH1 PE=1 SV=4		1440.8759765625, 2301.904052734375	1	31844.4	26252.7	24791.5	32061.8	31751.8	27940.6	27989.8	41097.1	27092.7	27113.4	27536.3	26967.9
418.72092, 836.4614	1, 2	22.1439	IGDYAGIK	31.68	6.52209997177124, 6.763999938964844	0.99, 1.0	ADH1_YEAST	Alcohol dehydrogenase 1 OS=Saccharomyces cerevisiae GN=ADH1 PE=1 SV=4	147	2090.64599609375, 2138.611083984375	1	2263.3	37162.8	37742.2	43494.3	40260	36492.9	43750.2	45939.9	38126	39826.1	40011.8	38816.2
472.751	2	23.7601	VLGIDGGEGK	19.02	7.2447	1	ADH1_YEAST	Alcohol dehydrogenase 1 OS=Saccharomyces cerevisiae GN=ADH1 PE=1 SV=4	156	2301.9	1	22129.9	16150.8	15738	19912.8	15557.6	15356.6	18332.9	19318.7	17861.4	16649	17230.2	15602
536.321	2	28.5622	EKDIVGAVLK		7.0794	1	ADH1_YEAST	Alcohol dehydrogenase 1 OS=Saccharomyces cerevisiae GN=ADH1 PE=1 SV=4		2301.9	1	10975.9	9105.22	9147.94	11297.8	9767.53	8270.56	9906.48	11635.7	8956.58	8830.14	9965.05	9301.12
814.512	1	33.6595	DIVGAVLK		6.506	1	ADH1_YEAST	Alcohol dehydrogenase 1 OS=Saccharomyces cerevisiae GN=ADH1 PE=1 SV=4		2301.9	1	8331.56	7686.53	6818.47	8899.21	7546.51	7268.22	8282.21	8090.68	8090.99	7279.72	7359.89	7617.66
568.7918, 1136.5858	1, 2	24.0825	GVIFYESHGK	3.84	6.252699851989746, 7.460899829864502	1	ADH1_YEAST	Alcohol dehydrogenase 1 OS=Saccharomyces cerevisiae GN=ADH1 PE=1 SV=4	110	1947.0260009765625, 2301.904052734375	1	27094.6	21875.7	21278.1	24695.8	26369.9	22756.5	26293.4	27137.7	23325.5	21975.4	20524.7	20918.1
693.873, 1386.7551	1, 2	30.5936	ANGTTVLVGMPAGAK		7.083899974822998, 7.314499855041504	1	ADH1_YEAST	Alcohol dehydrogenase 1 OS=Saccharomyces cerevisiae GN=ADH1 PE=1 SV=4		2090.64599609375, 2301.904052734375	1	35237.1	28401.8	28078	34182.5	30335.1	27106.1	33411.1	35504.8	28973.9	30684.3	30318.4	29688.3
507.296	2	32.2177	ANELLINVK	35.75	7.1645	1	ADH1_YEAST	Alcohol dehydrogenase 1 OS=Saccharomyces cerevisiae GN=ADH1 PE=1 SV=4	156	2301.9	1	42586.7	36112.4	33556.1	40732.1	36523	34573.5	40519.2	41548.7	37357.3	36294.2	34728.9	36499.6
626.332	2	32.0428	SISIVGSYVGNR	65.41	6.9496	1	ADH1_YEAST	Alcohol dehydrogenase 1 OS=Saccharomyces cerevisiae GN=ADH1 PE=1 SV=4	156	2301.9	1	16137.2	16010.9	15513.9	19587.2	13030.7	16609.8	17037.7	14941.7	17403.9	19801.8	20696.2	19555.7
724.392	2	40.2255	VVGLSTLPEIYEK	78.64	7.9336	1	ADH1_YEAST	Alcohol dehydrogenase 1 OS=Saccharomyces cerevisiae GN=ADH1 PE=1 SV=4	156	2301.9	1	137053	123240	123351	139465	131768	121640	137969	143676	131171	133611	129841	128353
447.278	2	22.465	DIPVPKPK		6.5426	1	ADH1_YEAST	Alcohol dehydrogenase 1 OS=Saccharomyces cerevisiae GN=ADH1 PE=1 SV=4		1861.26	1	168.012	3142.51	3611.45	4399.38	3664.64	3535.77	4333.3	5124.44	2952.2	3461.75	3928.63	3935.14
433.72	2	24.2015	FYESHGK		7.0606	1	ADH1_YEAST	Alcohol dehydrogenase 1 OS=Saccharomyces cerevisiae GN=ADH1 PE=1 SV=4		2301.9	1	22424.7	14508.6	10204.5	20223.6	21400.5	15269.5	14808.1	33257.2	15881.9	17636.8	12150.2	12616.8
490.741	2	24.0977	IFYESHGK	27.69	7.2653	1	ADH1_YEAST	Alcohol dehydrogenase 1 OS=Saccharomyces cerevisiae GN=ADH1 PE=1 SV=4	155	2301.9	1	16175.7	13002.8	11367.3	15004.3	15046.8	12207.4	16078.4	17374.9	13085.3	13865	11799.3	11519.1
723.397	1	22.1355	GDYAGIK		6.7201	1	ADH1_YEAST	Alcohol dehydrogenase 1 OS=Saccharomyces cerevisiae GN=ADH1 PE=1 SV=4		2138.61	1	0	994.15	1384.71	1914.84	1706.91	964.829	1767.35	2601.74	1311.27	1997.94	1047.27	1299.54
732.36	1	23.7466	GIDGGEGK		6.5518	1	ADH1_YEAST	Alcohol dehydrogenase 1 OS=Saccharomyces cerevisiae GN=ADH1 PE=1 SV=4		2285.19	1	2486.23	1897.46	1602.08	2298.95	1214.91	1377.74	2017.57	2366.51	2345.83	2066.85	2413.66	1823.04
540.28	3	34.5254	VLGIDGGEGKEELFR		6.52	0.99	ADH1_YEAST	Alcohol dehydrogenase 1 OS=Saccharomyces cerevisiae GN=ADH1 PE=1 SV=4		2301.9	1	30228.4	26292.5	24938.4	28724.4	25994.5	23387.2	29487.3	30240.4	27150.6	27569.1	27262.1	27499.4
906.134	3	52.9364	SANLM[147.0354]AGHWVAISGAAGGLGSLAVQYAK		5.8237	0.94	ADH1_YEAST	Alcohol dehydrogenase 1 OS=Saccharomyces cerevisiae GN=ADH1 PE=1 SV=4		1594.61	1	6690.63	14461.8	14081.6	6668.73	8330.59	20021.5	7263.42	2570.8	11073.4	8142.44	12042	4567.35
546.865	5	30.2906	ATDGGAHGVINVSVSEAAIEASTRYVR		6.6176	0.85	ADH1_YEAST	Alcohol dehydrogenase 1 OS=Saccharomyces cerevisiae GN=ADH1 PE=1 SV=4		1861.26	1	133586	208872	206531	190418	129370	111343	146333	82475.7	181846	186767	217909	262513
848.44	2	23.2258	SISIVGSYVGN[115.0269]RADTR		6.3093	0.84	ADH1_YEAST	Alcohol dehydrogenase 1 OS=Saccharomyces cerevisiae GN=ADH1 PE=1 SV=4		1498.68	1	10399.1	12709.8	14410.3	15543.8	16567.6	15617.6	14593.3	16995.8	12676	9244.87	11727	14362.9
728.883	1	30.6269	VGMPAGAK		6.4869	0.79	ADH1_YEAST	Alcohol dehydrogenase 1 OS=Saccharomyces cerevisiae GN=ADH1 PE=1 SV=4		2090.65	1	20335.8	17309.2	15450	15826.6	19698.4	15060.8	17685.5	20419	14405	18807.7	12413.7	17832.1
578.753	4	31.8918	ATDGGAHGVINVSVSEAAIEASTR		5.6949	0.68	ADH1_YEAST	Alcohol dehydrogenase 1 OS=Saccharomyces cerevisiae GN=ADH1 PE=1 SV=4		2301.9	1	3093.27	4338.08	3512.14	4831.91	4292.09	4525.1	5698.54	4997.91	4388.22	3161.2	3718.69	4966.67
822.226	5	57.7062	SDEHVVSGNLVTPLPVILGHEAAGIVESVGEGVTTVKPGDK	15.92		0.6	ADH1G_HUMAN	Alcohol dehydrogenase 1C OS=Homo sapiens GN=ADH1C PE=1 SV=2			0	16214.5	1973.86	3698	3459.46	4163.53	2518.4	2159.55	10864.8	2721.9	13086.1	6693.54	1803.55
573.311	2	37.1612	EMISLLSPQK		5.174	0.6	ADIP_HUMAN	Afadin- and alpha-actinin-binding protein OS=Homo sapiens GN=SSX2IP PE=1 SV=3		61.7984	0	10527.7	17082.4	19036.7	17087.9	19744.3	22843.1	20401.6	26896.8	13672.6	11567.5	9418.06	12545.5
591.269	3	20.5895	IFYNQQNHYDGSTGK	54.86		0.69	ADIPO_HUMAN	Adiponectin OS=Homo sapiens GN=ADIPOQ PE=1 SV=1	55		0	38252.9	43240.6	27244.3	56642.6	53294.6	55442.3	34640.5	59962.9	38860.5	38856.8	29956.3	56281.7
388.217	2	35.1515	M[147.0354]PSLRR	37.49		0.94	AHNK2_HUMAN	Protein AHNAK2 OS=Homo sapiens GN=AHNAK2 PE=1 SV=2	60		0.55	60565.3	28093.2	21295.4	29627.8	36061.5	22512.6	26858.5	44303.1	24965.4	40402.9	26426.4	27215.6
786.923	2	33.7987	VMPNAIVQSVGVSSGK		5.7481	0.97	AIFM1_HUMAN	Apoptosis-inducing factor 1, mitochondrial OS=Homo sapiens GN=AIFM1 PE=1 SV=1		126.227	0.91	4607.31	2978.21	1696.41	3174.79	4835.12	2575.34	3442.48	7405.72	3059.56	4618.76	2805.68	2917.58
561.03	4	42.1883	ADVQTDAGC[160.0307]LSEPVASALIPVK		5.2364	0.85	AIM1_HUMAN	Absent in melanoma 1 protein OS=Homo sapiens GN=AIM1 PE=1 SV=3		49.5496	0.34	11648.3	11920	12910.2	20906.3	13004.5	6640.7	10091	7075.08	8110.58	8040.95	17625.5	8339.69
663.293, 884.0811	3, 4	40.5984	LVRPEVDVMC[160.0307]TAFHDNEETFLK	35.21	8.9742	0.99, 1.0	ALBU_HUMAN	Serum albumin OS=Homo sapiens GN=ALB PE=1 SV=2	1831	33455	1	1.17397e+06	729874	716354	775333	578132	499334	649715	524486	746878	701508	891568	781415
744.3372, 992.0857, 992.11505, 992.1369, 1487.6648	2, 3, 4	46.0231	SHC[160.0307]IAEVENDEMPADLPSLAADFVESK	122.07	6.440299987792969, 7.543700218200684, 9.472200393676758, 9.68280029296875	0.99, 1.0	ALBU_HUMAN	Serum albumin OS=Homo sapiens GN=ALB PE=1 SV=2	1831	31238.080078125, 33378.578125, 33455.0390625, 37239.94140625	1	1.47486e+06	1241530	1.27738e+06	1.39625e+06	1.00325e+06	843143	1.16378e+06	910848	1.33719e+06	1.26787e+06	1.66874e+06	1.44988e+06
575.79095, 575.80304, 1150.623	1, 2	30.6136	LVN[115.0269]EVTEFAK	38.51	8.2608003616333, 8.271499633789062, 8.844599723815918	0.92, 1.0	ALBU_HUMAN	Serum albumin OS=Homo sapiens GN=ALB PE=1 SV=2	1831	32369, 33455.0390625, 37239.94140625	1	187970	162984	154326	179224	114794	89935.5	135672	98941.7	167826	166899	205869	194750
481.2242, 481.22635	2	35.1266	RPC[160.0307]FSALE		8.033100128173828, 8.082900047302246	0.91, 1.0	ALBU_HUMAN	Serum albumin OS=Homo sapiens GN=ALB PE=1 SV=2		33455.0390625, 37239.94140625	1	66607.6	65443.1	59931.3	67320	42104	34307.8	49024.7	33605.2	62395.4	61579.7	84264.6	76951.4
1038.9637, 1384.9572	3, 4	39.7179	SHC[160.0307]IAEVENDEMPADLPSLAADFVESKDVC[160.0307]KNYAEAK		7.138199806213379, 7.460599899291992	0.89, 1.0	ALBU_HUMAN	Serum albumin OS=Homo sapiens GN=ALB PE=1 SV=2		22986.58984375, 33378.578125	1	6801.98	5580.94	12930.8	3766.67	4222.28	6712.88	7741.52	3297.87	6252.08	7177.35	13502.9	5493.8
431.71768, 440.7133, 880.44025	1, 2	19.0206	AEFAEVSK		6.65310001373291, 8.348799705505371, 9.1274995803833	0.88, 1.0	ALBU_HUMAN	Serum albumin OS=Homo sapiens GN=ALB PE=1 SV=2		30651.119140625, 37239.94140625	1	100650	62909	141470	139772	59603.9	59636.3	87703	193685	41117.5	89292	249704	314457
518.2961, 518.2962	2	51.8329	APELLFFAK		8.632800102233887, 8.772000312805176	0.85, 1.0	ALBU_HUMAN	Serum albumin OS=Homo sapiens GN=ALB PE=1 SV=2		33455.0390625, 37239.94140625	1	7613.29	5112.07	4973.44	3299.06	3050.28	2919.76	2330.14	1862.22	4763.02	4184.23	4796.1	5009.12
612.26086, 612.2614, 612.2648	2	55.1928	RMPC[160.0307]AEDYLS		7.559500217437744, 8.319700241088867, 8.415499687194824	0.83, 1.0	ALBU_HUMAN	Serum albumin OS=Homo sapiens GN=ALB PE=1 SV=2		22986.58984375, 31238.080078125, 37239.94140625	1	22450.5	36869.6	31693.8	38563.7	23466.2	23003.6	26465.3	21387.8	24332.8	36492.4	46322.4	36025.8
517.9546, 696.26575, 1043.9138	2, 3, 4	22.0159	VHTEC[160.0307]C[160.0307]HGDLLEC[160.0307]ADDR	139.24	7.430099964141846, 9.619799613952637, 9.687299728393555	0.8, 1.0	ALBU_HUMAN	Serum albumin OS=Homo sapiens GN=ALB PE=1 SV=2	1831	31922.2109375, 37239.94140625	1	672704	916185	840844	943687	666489	559253	762523	573159	898125	893065	1.14751e+06	1.06272e+06
528.0394, 659.80743	4, 5	23.1258	QEPERNEC[160.0307]FLQHKDDNPNLPR		7.5630998611450195, 7.637199878692627	0.8, 1.0	ALBU_HUMAN	Serum albumin OS=Homo sapiens GN=ALB PE=1 SV=2		31922.2109375, 33378.578125	1	4219.28	32095.5	36051.8	28417.4	23473.9	19453.7	23286.8	16853.5	29213	19800.6	30806.1	29795.8
467.20755, 476.21103, 951.4417	1, 2	23.0093	DLGEENFK		6.990200042724609, 7.930300235748291, 8.652000427246094	0.78, 1.0	ALBU_HUMAN	Serum albumin OS=Homo sapiens GN=ALB PE=1 SV=2		32369, 37239.94140625	1	313003	281237	258257	300815	202899	162546	222424	165228	284668	272439	354633	310035
514.5095, 514.5133	4	45.767	RHPYFYAPELLFFAKR		9.122699737548828, 9.15779972076416	0.78, 1.0	ALBU_HUMAN	Serum albumin OS=Homo sapiens GN=ALB PE=1 SV=2		33455.0390625, 37239.94140625	1	87219.3	389804	257569	344327	205760	194309	296055	118449	398231	435447	523794	539714
489.93097, 489.93262, 734.4181, 734.4223, 734.42255, 734.4227	2, 3	38.2956	RHPDYSVVLLLR	28.2, 34.76, 44.79, 56.35	8.381699562072754, 8.474300384521484	0.77, 0.98, 0.99, 1.0	ALBU_HUMAN	Serum albumin OS=Homo sapiens GN=ALB PE=1 SV=2	1293, 1449, 1704, 1831	33455.0390625, 37239.94140625	1	460232	379713	342750	426471	350827	260047	378124	312209	404420	393188	384342	434204
537.87836, 537.87933	3	23.4232	VHTEC[160.0307]C[160.0307]HGDLLEC[160.0307]		7.907700061798096, 7.993500232696533	0.75, 1.0	ALBU_HUMAN	Serum albumin OS=Homo sapiens GN=ALB PE=1 SV=2		33455.0390625, 37239.94140625	1	35879.9	40192	34804.7	42461.8	27730.6	21105.6	33215.5	21043.6	39942.9	42241.5	54543.6	46405.8
568.74225, 568.7423, 568.7426	2	55.3408	RMPC[160.0307]AEDYL		8.225199699401855, 8.29539966583252, 8.467300415039062	0.74, 1.0	ALBU_HUMAN	Serum albumin OS=Homo sapiens GN=ALB PE=1 SV=2		32369, 33378.578125, 37239.94140625	1	72518.2	121409	103097	123520	76226.4	73213	85911.4	68764.5	82704.8	117469	150214	115684
382.94083, 773.88934	2, 4	19.0546	LKEC[160.0307]C[160.0307]EKPLLEK	69.94	6.8193	0.72, 0.88	ALBU_HUMAN	Serum albumin OS=Homo sapiens GN=ALB PE=1 SV=2	1831	32369	1	424381	438345	416502	487567	337175	276894	369498	276378	455654	442702	479368	418448
812.39514, 812.3961	2	57.7578	DVFLGMFLYEYAR	58.52, 62.77	7.9459	0.71, 1.0	ALBU_HUMAN	Serum albumin OS=Homo sapiens GN=ALB PE=1 SV=2	1704, 1831	31922.2	1	12268	15055.8	9652.3	17508.9	14389.6	13011.6	15879.3	19262.7	16115.6	13954.4	10305.7	11254.6
722.2898, 722.3164	2	18.7114	YIC[160.0307]ENQDSISSK	86.02	7.599999904632568, 9.800700187683105	0.7, 1.0	ALBU_HUMAN	Serum albumin OS=Homo sapiens GN=ALB PE=1 SV=2	1492	23518.55078125, 37239.94140625	1	898410	848023	832269	896078	714813	633896	798512	672467	846060	828864	986055	924585
424.93964, 572.26324	3, 4	18.4865	QEPERNEC[160.0307]FLQHK	1.95	6.975800037384033, 8.335100173950195	0.7, 1.0	ALBU_HUMAN	Serum albumin OS=Homo sapiens GN=ALB PE=1 SV=2	1272	37239.9	1	61439.5	82194.5	76662.7	87805.5	59462.6	44253.5	68388.6	45511.2	95385.5	79421	103337	79480.3
526.80145, 1052.6154	1, 2	31.8211	KVPQ[129.0426]VSTPTL		7.106200218200684, 7.399099826812744	0.69, 1.0	ALBU_HUMAN	Serum albumin OS=Homo sapiens GN=ALB PE=1 SV=2		30935.279296875, 37239.94140625	1	15523.3	13583.2	13313.2	14059.7	8588.75	7634.17	10366.1	6943.74	13960.6	14397.6	19686.9	17935.2
499.9741, 666.3065	3, 4	23.8277	NEC[160.0307]FLQHKDDNPNLPR		9.012900352478027, 9.069199562072754	0.66, 1.0	ALBU_HUMAN	Serum albumin OS=Homo sapiens GN=ALB PE=1 SV=2		31922.2109375, 33455.0390625	1	22650.2	161321	180669	159219	125918	125588	130588	96900.6	150690	123333	172044	163021
479.2463, 644.6775, 644.6802	3, 4	38.646	SLHTLFGDKLC[160.0307]TVATLR	33.48, 53.91	7.232699871063232, 9.074700355529785	0.66, 0.8, 1.0	ALBU_HUMAN	Serum albumin OS=Homo sapiens GN=ALB PE=1 SV=2	1274, 1831	37239.9	1	60992.6	113917	109726	89110.1	52646.4	70793.9	74255.7	37871.9	91434.4	80846.7	124701	119419
520.2847, 529.2816	2	33.199	LVRPEVDVM	38.33	8.0961	0.65, 1.0	ALBU_HUMAN	Serum albumin OS=Homo sapiens GN=ALB PE=1 SV=2	1831	33378.6	1	246312	70237	64441.4	84711.2	53749.9	39777.4	62548.9	48414.5	83707.9	82412.3	116259	90336.6
495.97836, 500.22757	4	24.6563	NEC[160.0307]FLQHKDDN[115.0269]PNLPR		7.080999851226807, 7.7733001708984375	0.64, 0.98	ALBU_HUMAN	Serum albumin OS=Homo sapiens GN=ALB PE=1 SV=2		23518.55078125, 28467.26953125	1	1672.36	13538.7	14589.7	11970.7	9878.53	10242.4	10112.8	8400.1	11796.3	8416.52	14643	13858.6
541.29645, 820.4379	2, 3	31.0056	KVPQVSTPTLVEVSR		7.59499979019165, 9.657400131225586	0.63, 0.65	ALBU_HUMAN	Serum albumin OS=Homo sapiens GN=ALB PE=1 SV=2		31238.080078125, 37239.94140625	1	1.43842e+06	1277962	1.2095e+06	1.4176e+06	983006	824877	1113772	902184	1.3088e+06	1.30563e+06	1.65974e+06	1.49137e+06
682.67346, 1023.53754	2, 3	45.4375	VFDEFKPLVEEPQ[129.0426]NLIK	26.07	9.7827	0.61, 1.0	ALBU_HUMAN	Serum albumin OS=Homo sapiens GN=ALB PE=1 SV=2	1240	37239.9	1	578890	480944	478525	534070	392853	340341	447226	360962	493706	485472	625087	567349
754.0039, 754.00574, 754.00684, 754.0074, 1130.5104, 1130.5251	2, 3	44.9204	EFNAETFTFHADIC[160.0307]TLSEK	25.48, 26.96, 27.68, 31.84, 47.46, 79.03		0.6, 1.0	ALBU_HUMAN	Serum albumin OS=Homo sapiens GN=ALB PE=1 SV=2	1274, 1542, 1704, 1831		1	101156	105316	99676.3	85218.6	58275.7	52149.2	69223.6	42138.6	106475	94611.5	143363	105585
770.41626, 770.41785	2	55.7569	SVVLNQ[129.0426]LC[160.0307]VLHEK		7.890699863433838, 8.6451997756958	0.6, 1.0	ALBU_HUMAN	Serum albumin OS=Homo sapiens GN=ALB PE=1 SV=2		30651.119140625, 33378.578125	1	11912.6	15436.3	17782.3	19667	14392.2	10875.3	15182.6	11265.3	13750	20976	26299.4	22354.5
588.2749, 588.2768	2	35.0727	RPC[160.0307]FSALEVD		8.288599967956543, 8.451600074768066	0.6, 1.0	ALBU_HUMAN	Serum albumin OS=Homo sapiens GN=ALB PE=1 SV=2		33455.0390625, 37239.94140625	1	34764.3	29141	27174.4	33860.9	20296	13079	22642.5	16465.9	29076	29946.8	40810.9	38059.6
470.9911, 470.9913, 470.99237, 475.4951, 633.64557, 633.6478, 633.6497, 949.9983, 949.9987	2, 3, 4	48.8236	RHPYFYAPELLFFAK	58.72, 75.34, 76.3	6.731800079345703, 7.223299980163574, 7.239299774169922, 8.77810001373291, 8.973299980163574, 8.99429988861084	0.6, 0.93, 0.94, 1.0	ALBU_HUMAN	Serum albumin OS=Homo sapiens GN=ALB PE=1 SV=2	1704, 1831	28467.26953125, 30935.279296875, 32369, 33455.0390625, 37239.94140625	1	1.87397e+06	1.89669e+06	1.8269e+06	2037036	1.57763e+06	1.39004e+06	1.7375e+06	1391916	1.96487e+06	1.92094e+06	2.04248e+06	1.97007e+06
669.56854, 892.43164, 892.43335	3, 4	55.9529	RMPC[160.0307]AEDYLSVVLNQ[129.0426]LC[160.0307]VLHEK	27.33, 39.75	8.956500053405762, 9.16409969329834	0.6, 0.63, 0.75	ALBU_HUMAN	Serum albumin OS=Homo sapiens GN=ALB PE=1 SV=2	1286, 1831	31238.080078125, 33378.578125	1	274242	362491	391735	455979	306150	260350	344887	256543	340368	428872	572985	493614
789.456	1	22.4972	LVTDLTK		9.1311	1	ALBU_HUMAN	Serum albumin OS=Homo sapiens GN=ALB PE=1 SV=2		37239.9	1	3.0811	302587	291387	317951	222661	185591	246121	188268	300734	284473	367359	346813
458.24692, 467.25732, 933.50995	1, 2	24.4829	LC[160.0307]TVATLR		6.723499774932861, 7.881499767303467, 8.823599815368652	1	ALBU_HUMAN	Serum albumin OS=Homo sapiens GN=ALB PE=1 SV=2		23518.55078125, 32369, 37239.94140625	1	517422	429169	395772	455867	289756	242756	334585	241246	434878	399124	554006	487134
754.332	3	46.5751	EFN[115.0269]AETFTFHADIC[160.0307]TLSEK	19.97		1	ALBU_HUMAN	Serum albumin OS=Homo sapiens GN=ALB PE=1 SV=2	1542		1	429.843	1881.41	700.805	897.46	735.92	646.682	606.686	306.828	941.845	659.449	1349.2	922.245
472.2653, 960.5458	1, 2	30.4504	FQNALLVR		6.906799793243408, 9.004799842834473	1	ALBU_HUMAN	Serum albumin OS=Homo sapiens GN=ALB PE=1 SV=2		32369, 37239.94140625	1	427559	374444	359900	389768	263197	215859	307583	220153	372379	360126	498606	464799
756.915	2	34.6943	VPQ[129.0426]VSTPTLVEVSR		8.32	1	ALBU_HUMAN	Serum albumin OS=Homo sapiens GN=ALB PE=1 SV=2		37239.9	1	75783.2	45288.3	47687.1	45484.4	31544.6	31402.6	37408.7	26212.4	46694.3	45204	62886.1	49646.6
564.825	2	28.4252	KQTALVELVK		9.0563	1	ALBU_HUMAN	Serum albumin OS=Homo sapiens GN=ALB PE=1 SV=2		37239.9	1	354134	312977	304368	355178	240160	207761	264354	222083	322305	318972	421543	380325
630.2983, 630.3022, 1259.6063	2, 4	56.9582	MPC[160.0307]AEDYLSVVLNQLC[160.0307]VLHEK	29.78	7.715199947357178, 8.551600456237793	1	ALBU_HUMAN	Serum albumin OS=Homo sapiens GN=ALB PE=1 SV=2	1831	30935.279296875, 31922.2109375	1	398461	236014	278929	213580	186434	156541	174354	133545	223633	198437	327845	239344
462.20535, 470.70816	2	18.0417	DDNPNLPR		6.482999801635742, 8.90369987487793	1	ALBU_HUMAN	Serum albumin OS=Homo sapiens GN=ALB PE=1 SV=2		31922.2109375, 37239.94140625	1	577105	444024	492657	543591	371460	335366	426376	423665	403221	478735	655815	602546
483.7391, 984.4786	1, 2	18.252	TYETTLEK		6.948599815368652, 9.198699951171875	1	ALBU_HUMAN	Serum albumin OS=Homo sapiens GN=ALB PE=1 SV=2		33378.578125, 33455.0390625	1	225092	159461	281306	289265	130222	136844	182367	251519	112007	194108	445335	450415
481.258	2	31.6683	FQ[129.0426]NALLVR		9.156	1	ALBU_HUMAN	Serum albumin OS=Homo sapiens GN=ALB PE=1 SV=2		37239.9	1	120512	110495	111725	119842	89722.2	82323.2	102633	77710	113392	108831	124387	122115
494.53757, 750.31757	2, 3	16.5761	ADDKETC[160.0307]FAEEGK	66.88	7.1564	1	ALBU_HUMAN	Serum albumin OS=Homo sapiens GN=ALB PE=1 SV=2	1831	37239.9	1	147403	68853.4	75571.6	75264.4	45662.7	40672.6	53459.9	42003.6	59890.6	66915	104802	90979.8
528.291	2	25.683	KYLYEIAR		8.576	1	ALBU_HUMAN	Serum albumin OS=Homo sapiens GN=ALB PE=1 SV=2		37239.9	1	54283.6	51264.8	48689.8	53120.4	38224.4	33527.8	41772.5	32612.4	47754.5	47369.2	61459.4	57206.3
333.83664, 509.23874, 1017.5216	1, 2, 3	27.6797	SLHTLFGDK		6.707300186157227, 9.12339973449707, 9.35890007019043	1	ALBU_HUMAN	Serum albumin OS=Homo sapiens GN=ALB PE=1 SV=2		33455.0390625, 37239.94140625	1	934639	785702	766440	814090	545901	486470	630062	453720	769330	744739	988741	903636
429.86703, 653.31165	2, 3	18.7108	EC[160.0307]C[160.0307]EKPLLEK	24.91	6.427800178527832, 8.371299743652344	1	ALBU_HUMAN	Serum albumin OS=Homo sapiens GN=ALB PE=1 SV=2	1704	28467.3	1	35148.4	13797	26229.4	46070.9	13568.2	12765.9	23837	58204	11533.5	22953.4	65117	73697.4
565.341	2	29.7955	KQ[129.0426]TALVELVK	54.82		1	ALBU_HUMAN	Serum albumin OS=Homo sapiens GN=ALB PE=1 SV=2	1831		1	35788.2	33509.3	32211.2	37220.1	25824.5	24351	29403.7	22872.6	34882.5	35830.7	45931.4	42038.8
683.02	3	45.9786	VFDEFKPLVEEPQ[129.0426]N[115.0269]LIK		8.1428	1	ALBU_HUMAN	Serum albumin OS=Homo sapiens GN=ALB PE=1 SV=2		31922.2	1	7313.5	6408.25	6800.65	6899.09	4504.02	4293.37	5498.79	4304.79	5940.52	6712.29	12582.9	10727.8
481.266	2	31.2283	FQN[115.0269]ALLVR		8.5898	1	ALBU_HUMAN	Serum albumin OS=Homo sapiens GN=ALB PE=1 SV=2		31238.1	1	43503.1	38996.6	38263.6	42699.8	30148.8	23665.6	34648.4	23896.7	40000.7	38312.2	42173.8	40706.3
1023.03	2	44.0713	VFDEFKPLVEEPQNLIK		9.5769	1	ALBU_HUMAN	Serum albumin OS=Homo sapiens GN=ALB PE=1 SV=2		37239.9	1	1.06462e+06	914107	886891	991458	704296	588067	778707	610901	934282	882062	1.16792e+06	1.07604e+06
541.6321, 820.9538	2, 3	31.8213	KVPQ[129.0426]VSTPTLVEVSR	65.74	6.75029993057251, 9.630599975585938	1	ALBU_HUMAN	Serum albumin OS=Homo sapiens GN=ALB PE=1 SV=2	1704	32369, 37239.94140625	1	224427	197865	194516	208994	141620	121683	162076	122113	199904	188711	270460	246542
656.367	2	40.9182	HPDYSVVLLLR	60.55	9.3465	1	ALBU_HUMAN	Serum albumin OS=Homo sapiens GN=ALB PE=1 SV=2	1831	37239.9	1	388207	242286	242246	214533	168665	151381	183106	135117	231110	218048	293940	257381
575.62537, 871.9345, 871.943	2, 3	51.8567	HPYFYAPELLFFAK	55.03, 59.09	7.256499767303467, 9.56470012664795, 9.636099815368652	1	ALBU_HUMAN	Serum albumin OS=Homo sapiens GN=ALB PE=1 SV=2	1542, 1831	33455.0390625, 37239.94140625	1	658028	472834	453936	389231	328572	301113	287081	240094	454502	397466	483702	474547
498.6066, 756.39514	2, 3	34.0743	VPQVSTPTLVEVSR		7.198200225830078, 9.692099571228027	1	ALBU_HUMAN	Serum albumin OS=Homo sapiens GN=ALB PE=1 SV=2		37239.9	1	363984	240068	234085	281077	188100	156403	216813	185447	245186	253376	302764	258114
1014.58	1	40.0448	LVAASQ[129.0426]AALGL		8.3123	1	ALBU_HUMAN	Serum albumin OS=Homo sapiens GN=ALB PE=1 SV=2		37239.9	1	89795.2	62764.7	59379.5	75148.6	35568.5	43146.4	59711.4	47586	73192.5	74201	95278.6	102454
772.438	1	24.0461	AAC[160.0307]LLPK		8.7814	1	ALBU_HUMAN	Serum albumin OS=Homo sapiens GN=ALB PE=1 SV=2		33378.6	1	101966	64588.2	100490	211966	56899.4	49899.9	114710	177787	65610.4	104992	221660	267663
538.271	2	18.5584	NEC[160.0307]FLQHK		6.9049	1	ALBU_HUMAN	Serum albumin OS=Homo sapiens GN=ALB PE=1 SV=2		37239.9	1	17554.8	8673.46	7295.84	16797.9	8852.14	7636.26	11198.3	17258.9	9901.73	12588	10418.7	9797.73
671.76	2	43.5204	AVMDDFAAFVEK		9.7353	1	ALBU_HUMAN	Serum albumin OS=Homo sapiens GN=ALB PE=1 SV=2		33455	1	430999	378021	374538	433198	342028	282753	383255	327702	411637	405626	451676	409258
631.6397, 631.6398, 637.6155, 955.94385	2, 3	35.1338	RPC[160.0307]FSALEVDETYVPK		7.028900146484375, 7.054999828338623, 9.055999755859375, 9.202300071716309	1	ALBU_HUMAN	Serum albumin OS=Homo sapiens GN=ALB PE=1 SV=2		22986.58984375, 28467.26953125, 30935.279296875, 37239.94140625	1	1.4137e+06	1.33162e+06	1302744	1.41575e+06	1010684	864096	1.1325e+06	870411	1.33342e+06	1.28914e+06	1.64705e+06	1513772
686.76715, 686.77277	2	19.6153	AAFTEC[160.0307]C[160.0307]Q[129.0426]AADK	70.22	9.200799942016602, 9.398900032043457	1	ALBU_HUMAN	Serum albumin OS=Homo sapiens GN=ALB PE=1 SV=2	1831	30935.279296875, 37239.94140625	1	463921	378044	347441	423062	312218	254164	348632	267406	396373	401111	485662	425513
686.255	2	18.034	AAFTEC[160.0307]C[160.0307]QAADK		9.643	1	ALBU_HUMAN	Serum albumin OS=Homo sapiens GN=ALB PE=1 SV=2		37239.9	1	808206	737770	734286	837880	639409	591733	721532	611343	750806	751681	844111	764602
498.29095, 507.2955, 1013.5705	1, 2	38.5133	LVAASQAALGL		6.904699802398682, 7.011199951171875, 8.955400466918945	1	ALBU_HUMAN	Serum albumin OS=Homo sapiens GN=ALB PE=1 SV=2		30651.119140625, 37239.94140625	1	563352	459773	450837	503612	289026	343864	429848	357015	499890	482731	550278	576284
571.349	2	34.4537	KLVAASQAALGL		8.355	1	ALBU_HUMAN	Serum albumin OS=Homo sapiens GN=ALB PE=1 SV=2		37239.9	1	22269	18185.4	16660.1	17920	8209.51	10409	17054.9	10440.2	21166.3	19540.7	24216.7	23969.9
829.374	2	37.7179	QNC[160.0307]ELFEQLGEYK	80.02	9.0578	1	ALBU_HUMAN	Serum albumin OS=Homo sapiens GN=ALB PE=1 SV=2	1831	37239.9	1	141217	120152	123924	126243	80803.8	72233.8	101429	78026.5	139447	112992	150766	144515
491.7937, 500.79047	2	33.503	QTALVELVK		6.479499816894531, 8.595499992370605	1	ALBU_HUMAN	Serum albumin OS=Homo sapiens GN=ALB PE=1 SV=2		37239.9	1	171658	137172	145441	159365	111866	94289.5	130636	96213.5	159076	143933	174550	174076
992.41754, 992.4455, 992.44934	3	49.4555	SHC[160.0307]IAEVEN[115.0269]DEMPADLPSLAADFVESK		7.586599826812744, 9.058699607849121, 9.07409954071045	1	ALBU_HUMAN	Serum albumin OS=Homo sapiens GN=ALB PE=1 SV=2		32369, 33455.0390625, 37239.94140625	1	865415	741591	733975	828910	606783	523914	696172	579894	760546	768370	944426	855511
708.76733, 717.74396	2	20.0746	ETYGEMADC[160.0307]C[160.0307]AK		7.10230016708374, 9.838800430297852	1	ALBU_HUMAN	Serum albumin OS=Homo sapiens GN=ALB PE=1 SV=2		37239.9	1	668403	572948	550773	666754	511170	439329	573804	493994	622130	620113	687145	609466
1076.5	1	19.9386	NEC[160.0307]FLQ[129.0426]HK		7.6965	1	ALBU_HUMAN	Serum albumin OS=Homo sapiens GN=ALB PE=1 SV=2		32369	1	2708.29	766.835	1187.95	1518.07	711.978	589.168	885.663	844.763	642.192	1104.9	2235.81	2497.01
830.742	3	56.8569	ALVLIAFAQYLQQC[160.0307]PFEDHVK		9.6926	1	ALBU_HUMAN	Serum albumin OS=Homo sapiens GN=ALB PE=1 SV=2		37239.9	1	264130	315756	283043	310238	276223	292130	321338	316840	274042	316054	300703	307404
669.3134, 892.0936	3, 4	54.3122	RMPC[160.0307]AEDYLSVVLNQLC[160.0307]VLHEK	60.08	9.16349983215332, 9.4931001663208	1	ALBU_HUMAN	Serum albumin OS=Homo sapiens GN=ALB PE=1 SV=2	1831	33378.578125, 37239.94140625	1	1.26175e+06	1.75851e+06	1.58562e+06	1.81299e+06	1234698	1.21113e+06	1.39642e+06	1.19994e+06	1.42771e+06	1.70392e+06	2.05826e+06	1730120
831.091	3	57.3294	ALVLIAFAQYLQQ[129.0426]C[160.0307]PFEDHVK		7.8265	1	ALBU_HUMAN	Serum albumin OS=Homo sapiens GN=ALB PE=1 SV=2		28467.3	1	78536.7	106922	83543.6	120915	83181.7	79366.4	98379.3	86077.3	101122	94893.6	100880	98222.6
997.451	3	45.3085	SHC[160.0307]IAEVENDEM[147.0354]PADLPSLAADFVESK	58.16	8.6248	1	ALBU_HUMAN	Serum albumin OS=Homo sapiens GN=ALB PE=1 SV=2	1831	33455	1	39850.2	39385.6	33502	34095.7	41198.8	24117.6	26995.3	28334.4	42769.5	30859.6	39700.1	36748.7
845.404	3	55.115	M[147.0354]PC[160.0307]AEDYLSVVLNQLC[160.0307]VLHEK		8.3747	1	ALBU_HUMAN	Serum albumin OS=Homo sapiens GN=ALB PE=1 SV=2		37239.9	1	23014	16794.3	14044.8	17111.8	12737.9	9522.71	16033.6	9580.84	13500.2	11785.3	13652.8	14865.7
633.662	3	47.7805	HPYFYAPELLFFAKR		8.6302	1	ALBU_HUMAN	Serum albumin OS=Homo sapiens GN=ALB PE=1 SV=2		33455	1	0	31719.1	32261	3989.92	7628.13	24093.2	23944	5756.68	21038	24602.4	27985.2	41628.2
673.331	4	52.6136	RM[147.0354]PC[160.0307]AEDYLSVVLNQLC[160.0307]VLHEK	49.61	8.0673	1	ALBU_HUMAN	Serum albumin OS=Homo sapiens GN=ALB PE=1 SV=2	1831	37239.9	1	20543.2	24146.8	19556.6	24078.1	16809	13922	20324	12159.5	28289.3	19955.7	20240.6	24837.1
554.92	3	20.7285	YKAAFTEC[160.0307]C[160.0307]QAADK		7.4646	1	ALBU_HUMAN	Serum albumin OS=Homo sapiens GN=ALB PE=1 SV=2		31238.1	1	459.339	3460.75	4145.05	3561.9	2072.58	1663.05	2574.06	1298.22	3352.37	2753.78	4232.94	3740.16
556.659	5	39.5235	LVRPEVDVMC[160.0307]TAFHDN[115.0269]EETFLKK		8.8473	1	ALBU_HUMAN	Serum albumin OS=Homo sapiens GN=ALB PE=1 SV=2		37239.9	1	53293.1	90823.8	96011.6	117760	87698	67539.2	91207.6	87195.1	93247.5	92785	117230	108960
517.81506, 647.0143, 862.36426	3, 4, 5	25.5976	VHTEC[160.0307]C[160.0307]HGDLLEC[160.0307]ADDRADLAK		9.226799964904785, 9.326199531555176, 9.540499687194824	1	ALBU_HUMAN	Serum albumin OS=Homo sapiens GN=ALB PE=1 SV=2		31238.080078125, 33378.578125, 33455.0390625	1	904970	1410936	1.39656e+06	1.58486e+06	1.11468e+06	983021	1236382	965779	1.41774e+06	1.36923e+06	1.68531e+06	1.60405e+06
614.296	2	25.6349	FKDLGEEN[115.0269]FK		8.6386	1	ALBU_HUMAN	Serum albumin OS=Homo sapiens GN=ALB PE=1 SV=2		31238.1	1	26295.4	26986.4	25838.4	30718.7	17462.5	15038.3	20612.8	14601.2	26602.9	26394.6	39284	34890.7
695.32837, 695.33264, 926.7875	3, 4	38.1224	LVRPEVDVMC[160.0307]TAFHDNEETFLKK	40.86, 53.54	9.1385	1	ALBU_HUMAN	Serum albumin OS=Homo sapiens GN=ALB PE=1 SV=2	1272, 1831	33378.6	1	1.02399e+06	1.2735e+06	1.23606e+06	1.29494e+06	996909	932342	1.11203e+06	893199	1274749	1.19529e+06	1.421e+06	1319159
675.84	2	30.2751	SALEVDETYVPK	82.23		1	ALBU_HUMAN	Serum albumin OS=Homo sapiens GN=ALB PE=1 SV=2	1704		1	89133.1	30902.7	29102.4	37488.4	28325.2	20776.6	31354.5	23926.7	33580	37130.3	44327	38155.8
706.894	2	31.0208	PQVSTPTLVEVSR		8.9174	1	ALBU_HUMAN	Serum albumin OS=Homo sapiens GN=ALB PE=1 SV=2		37239.9	1	38652.9	35960.5	33064.9	36589.3	23554.5	20585.7	28649.3	20085.5	34442	33201.3	44979.8	41357.8
899.987	2	43.973	DEFKPLVEEPQNLIK		9.062	1	ALBU_HUMAN	Serum albumin OS=Homo sapiens GN=ALB PE=1 SV=2		32369	1	27965.3	24171.7	22952.3	28522.4	16475.3	11943.7	21449	13511.2	25248.2	24478.6	33470.4	30343.8
540.267	2	24.3032	KDLGEENFK		9.0342	1	ALBU_HUMAN	Serum albumin OS=Homo sapiens GN=ALB PE=1 SV=2		33378.6	1	37653.7	36842.7	36211.7	38811.4	26217.8	21812.6	32920.4	23791.7	37363	36555.5	43921.3	43685.5
780.399	2	45.1893	PADLPSLAADFVESK	109.54	7.244	1	ALBU_HUMAN	Serum albumin OS=Homo sapiens GN=ALB PE=1 SV=2	1831	31922.2	1	134103	116703	109669	115880	71989.7	56670.9	75848.1	41807.9	106788	100138	123631	144044
407.245	2	30.4391	QNALLVR		8.664	1	ALBU_HUMAN	Serum albumin OS=Homo sapiens GN=ALB PE=1 SV=2		37239.9	1	8266.14	8207.07	8602.61	8060.9	5365.43	5262.65	7154.5	4357.01	7505.52	7578.76	10195.4	9202.61
676.875	2	54.2783	VLNQLC[160.0307]VLHEK	39.75	8.69	1	ALBU_HUMAN	Serum albumin OS=Homo sapiens GN=ALB PE=1 SV=2	1831	32369	1	26494.3	43621.1	37381.9	44903.3	27329.9	28387.4	31803.9	26103.4	29291.9	41854.3	52026.4	39452.5
806.366	2	40.5963	C[160.0307]TAFHDNEETFLK		8.4187	1	ALBU_HUMAN	Serum albumin OS=Homo sapiens GN=ALB PE=1 SV=2		29336.2	1	56237.2	34563.3	34021.2	38196.7	29547.1	25934.9	34082.5	32547.9	34727.5	34436.3	42795.2	38034
587.98	3	45.6071	PYFYAPELLFFAKR		7.865	1	ALBU_HUMAN	Serum albumin OS=Homo sapiens GN=ALB PE=1 SV=2		22986.6	1	402.215	3998.99	2531.02	862.245	117.932	1219.24	1324.2	164.805	3582.1	4152.55	5843.17	5799.17
560.828	2	47.8868	PELLFFAKR		8.0739	1	ALBU_HUMAN	Serum albumin OS=Homo sapiens GN=ALB PE=1 SV=2		37239.9	1	5485.96	5766.22	5232.49	6726.38	3807.68	2861.28	4769.09	3186.01	6343.44	5889.89	8944.14	6146.89
769.922	2	54.2832	SVVLNQLC[160.0307]VLHEK	90.19	8.8988	1	ALBU_HUMAN	Serum albumin OS=Homo sapiens GN=ALB PE=1 SV=2	1831	32369	1	64895.1	108929	89931.7	111050	67481	68144	78462.5	63133.3	71971.4	102600	130696	98137.6
627.337	2	54.2941	LNQLC[160.0307]VLHEK		8.7101	1	ALBU_HUMAN	Serum albumin OS=Homo sapiens GN=ALB PE=1 SV=2		31922.2	1	11572.5	19255.4	14494.7	19464.4	12488	12016.8	12992.1	11272	11399.1	18346.7	22592.1	15909
614.602	3	40.5514	VMC[160.0307]TAFHDNEETFLK		8.5895	1	ALBU_HUMAN	Serum albumin OS=Homo sapiens GN=ALB PE=1 SV=2		29336.2	1	6030.84	2667.34	2486.9	3182.59	1966.44	1356.9	2273.39	1755.01	2693.14	2743.92	3927.7	2878.82
769.389	3	56.8479	VLIAFAQYLQQC[160.0307]PFEDHVK		9.5153	1	ALBU_HUMAN	Serum albumin OS=Homo sapiens GN=ALB PE=1 SV=2		32369	1	14800.7	20301.6	17146.9	16760.1	13803.9	14987.5	16543	14025.6	13549.5	17494.6	16733.4	18069.8
561.976	3	36.9066	EFKPLVEEPQNLIK	29.3		1	ALBU_HUMAN	Serum albumin OS=Homo sapiens GN=ALB PE=1 SV=2	1492		1	15919	12111.7	12269.7	14155.8	8960.12	7664.12	10902.8	7378.62	13688.8	13458.2	15799.4	16952.5
826.469	2	54.2728	LSVVLNQLC[160.0307]VLHEK	19.85	8.5887	1	ALBU_HUMAN	Serum albumin OS=Homo sapiens GN=ALB PE=1 SV=2	1831	32369	1	23543	40107	32253.8	40317.3	25170.8	24907.1	27773.2	22887.8	25218	37417.6	48083.5	35726.6
450.75223, 450.75418	2	31.5923	PTLVEVSR	35.02	8.572699546813965, 8.72249984741211	1	ALBU_HUMAN	Serum albumin OS=Homo sapiens GN=ALB PE=1 SV=2	1831	31922.2109375, 37239.94140625	1	148824	130234	123690	137237	90641.3	73747.4	105713	79197.9	131250	125946	170834	156244
667.3351, 667.34094	2	44.4698	VFDEFKPLVEE		7.8165998458862305, 7.989699840545654	1	ALBU_HUMAN	Serum albumin OS=Homo sapiens GN=ALB PE=1 SV=2		31238.080078125, 37239.94140625	1	52266.8	43906.8	42642.1	49717.2	30789.9	23862.5	36780.7	24462.9	46636.7	42324	62757.2	54868.9
478.564	3	19.0812	KEC[160.0307]C[160.0307]EKPLLEK		9.1716	1	ALBU_HUMAN	Serum albumin OS=Homo sapiens GN=ALB PE=1 SV=2		30935.3	1	146904	151956	150713	168143	117525	96272.2	131710	96222.2	157114	153930	189737	170678
475.7421, 950.48505	1, 2	35.1123	VDETYVPK		8.224499702453613, 8.351799964904785	1	ALBU_HUMAN	Serum albumin OS=Homo sapiens GN=ALB PE=1 SV=2		33455.0390625, 37239.94140625	1	78674	56172.3	50753.9	60823.6	34239.8	26883.7	43041.7	29406.1	54987.3	58467.6	77044.9	69834.2
482.769, 482.77188, 482.77478, 482.7752	2	50.5752	PELLFFAK	15.99, 39.22	8.262499809265137, 8.479100227355957, 8.56879997253418, 8.747200012207031	1	ALBU_HUMAN	Serum albumin OS=Homo sapiens GN=ALB PE=1 SV=2	1831	30651.119140625, 32369, 33378.578125, 37239.94140625	1	237062	164762	148699	148572	131009	110379	114281	97579.6	173763	154173	171141	161967
689.85	2	51.7564	HPYFYAPELLF		8.521	1	ALBU_HUMAN	Serum albumin OS=Homo sapiens GN=ALB PE=1 SV=2		33455	1	8838.47	6030.16	6080.24	3473.61	2360.71	2997.43	2312.51	707.513	4952.57	3992.59	5852.46	5842.91
632.278	2	25.4877	EC[160.0307]ADDRADLAK		8.3989	1	ALBU_HUMAN	Serum albumin OS=Homo sapiens GN=ALB PE=1 SV=2		31238.1	1	16287.9	68577.9	70303.9	54084.4	35133.9	39685.7	45276	26154.2	49591.5	51189.6	85854.6	73354.2
700.835	2	56.8414	LQQC[160.0307]PFEDHVK		9.0779	1	ALBU_HUMAN	Serum albumin OS=Homo sapiens GN=ALB PE=1 SV=2		37239.9	1	5652.72	8605.87	6776.6	7168.51	5636.46	6075.33	7010.61	5504.15	5237.1	7292.12	6843.41	7611.14
1079.53	1	35.222	EVDETYVPK		7.9795	1	ALBU_HUMAN	Serum albumin OS=Homo sapiens GN=ALB PE=1 SV=2		33455	1	221.393	204.215	112.527	204.911	133.466	126.719	142.897	136.988	157.627	208.613	179.285	238.304
726.411	2	54.2634	VVLNQLC[160.0307]VLHEK		8.3632	1	ALBU_HUMAN	Serum albumin OS=Homo sapiens GN=ALB PE=1 SV=2		31922.2	1	17223.3	28007.5	22233.3	29336.8	16851	17314.1	19342.3	15332.3	17931.9	26291.3	33985	23644.4
726.896	2	56.2488	VVLNQ[129.0426]LC[160.0307]VLHEK		8.4981	1	ALBU_HUMAN	Serum albumin OS=Homo sapiens GN=ALB PE=1 SV=2		33378.6	1	816.914	1607.41	2403.47	2002.53	1425.09	1158.35	1756.7	1018.86	1778.65	2534.01	3151.04	2627.09
501.274	2	31.8104	TPTLVEVSR		8.5589	1	ALBU_HUMAN	Serum albumin OS=Homo sapiens GN=ALB PE=1 SV=2		33378.6	1	1006.47	1216.18	983.824	1353.9	792.428	832.935	724.064	929.604	1259.37	917.575	1222.17	1383.17
534.276	2	38.136	RHPDYSVVL		7.3821	1	ALBU_HUMAN	Serum albumin OS=Homo sapiens GN=ALB PE=1 SV=2		33455	1	15282.4	10002.7	7511.43	14875.5	9749.9	7214.89	12424.2	10894.4	12418	10940.2	11019.4	13801.4
468.22296, 468.22336	2	48.7701	RHPYFYA		8.107500076293945, 8.183899879455566, 8.509099960327148	1	ALBU_HUMAN	Serum albumin OS=Homo sapiens GN=ALB PE=1 SV=2		30935.279296875, 32369, 37239.94140625	1	113341	131782	126022	126383	89399.2	80676.8	107212	74016.2	128690	125800	144619	139434
581.2723, 581.27264, 581.2728	2	48.8591	RHPYFYAPE		8.16759967803955, 8.321399688720703, 8.573599815368652	1	ALBU_HUMAN	Serum albumin OS=Homo sapiens GN=ALB PE=1 SV=2		30651.119140625, 33455.0390625, 37239.94140625	1	211353	210780	199344	224386	168358	134595	185924	140024	224185	211606	235409	224398
503.2219, 503.22324, 1005.466	1, 2	51.8511	HPYFYAPE		8.118000030517578, 8.244199752807617, 8.586999893188477	1	ALBU_HUMAN	Serum albumin OS=Homo sapiens GN=ALB PE=1 SV=2		31238.080078125, 33455.0390625, 37239.94140625	1	19993.2	15101.8	14003.1	9947.17	9851.06	9710.88	8159.8	6395.2	14251	12037.3	13534.9	13952.7
641.356	1	38.2669	LVAASQA		7.5649	1	ALBU_HUMAN	Serum albumin OS=Homo sapiens GN=ALB PE=1 SV=2		33455	1	46363.3	34704.7	32490.7	35308.8	25298.1	28382.3	33310.4	32772.1	36322.9	42972.7	44460.6	42183.1
882.51	1	38.2541	LVAASQAALG		8.9859	1	ALBU_HUMAN	Serum albumin OS=Homo sapiens GN=ALB PE=1 SV=2		37239.9	1	83299.4	62022.6	58975.9	68769.1	32369.1	43320.3	58389.7	44389.9	69627.8	67349.5	84672.6	83764.7
469.766	2	30.9987	KVPQVSTPT		7.5394	1	ALBU_HUMAN	Serum albumin OS=Homo sapiens GN=ALB PE=1 SV=2		37239.9	1	28771.2	25272.3	23508.8	26403.2	16739.2	13301.3	19870.3	14301	25201.2	23338.1	32656.7	29741.4
703.325	2	35.2326	RPC[160.0307]FSALEVDET		8.3363	1	ALBU_HUMAN	Serum albumin OS=Homo sapiens GN=ALB PE=1 SV=2		33455	1	31999.5	33246.1	30954	34513.4	24780.8	19644.1	27041.9	20613.2	31291.3	31567.8	38468.8	38540.4
605.23676, 605.23737	2	23.7871	VHTEC[160.0307]C[160.0307]HGDL		7.8277997970581055, 7.9116997718811035	1	ALBU_HUMAN	Serum albumin OS=Homo sapiens GN=ALB PE=1 SV=2		31238.080078125, 37239.94140625	1	145302	230566	219013	235996	155477	133341	182225	124618	213437	214156	295989	259771
559.7631, 559.76575	2	51.8946	HPYFYAPEL		8.127099990844727, 8.538800239562988	1	ALBU_HUMAN	Serum albumin OS=Homo sapiens GN=ALB PE=1 SV=2		28467.26953125, 33455.0390625	1	45697.1	31645	29743.5	22689.9	20263.3	19316.4	16309.9	13378.3	30754.9	26237.9	29659.4	30012.3
616.308	2	51.7593	HPYFYAPELL		8.7387	1	ALBU_HUMAN	Serum albumin OS=Homo sapiens GN=ALB PE=1 SV=2		33455	1	29629.8	22400	21833.8	12116.6	8648.14	12385.7	9304.58	2642.12	17306.9	14182.8	20628.1	20431.7
784.85675, 784.85706	2	35.1484	RPC[160.0307]FSALEVDETY		8.251299858093262, 8.361900329589844	1	ALBU_HUMAN	Serum albumin OS=Homo sapiens GN=ALB PE=1 SV=2		28467.26953125, 32369	1	127492	122896	116913	129318	83273.2	72012.6	99850.2	68580.8	120086	116052	158220	145006
410.715	2	24.7053	C[160.0307]TVATLR		8.4265	1	ALBU_HUMAN	Serum albumin OS=Homo sapiens GN=ALB PE=1 SV=2		33455	1	18842	13117.8	11746.6	15436.2	10683.3	8289.86	10844.2	8189.18	13339	13087.7	16799.2	15632.8
484.53116, 726.3033, 726.3086	2, 3	24.2148	VHTEC[160.0307]C[160.0307]HGDLLE		7.616499900817871, 7.713799953460693, 7.962399959564209	1	ALBU_HUMAN	Serum albumin OS=Homo sapiens GN=ALB PE=1 SV=2		30935.279296875, 33378.578125, 37239.94140625	1	118198	167900	158546	173784	114518	98056.6	136385	95355.6	159076	165207	221340	194837
477.7351, 477.73627	2	38.5185	RHPDYSVV		7.597499847412109, 8.034799575805664	1	ALBU_HUMAN	Serum albumin OS=Homo sapiens GN=ALB PE=1 SV=2		29336.150390625, 37239.94140625	1	23917.6	11469.7	9220.43	21626.5	13958.6	5459.04	15169.8	16727	17127.2	17481.8	19989.5	18219.1
526.301	2	30.9743	KVPQVSTPTL		7.5175	1	ALBU_HUMAN	Serum albumin OS=Homo sapiens GN=ALB PE=1 SV=2		37239.9	1	145883	136019	130143	141571	93678.4	78957.2	113740	81232.1	134912	126575	165616	156220
661.7794, 661.7839	2	23.7627	VHTEC[160.0307]C[160.0307]HGDLL		7.427199840545654, 7.922599792480469	1	ALBU_HUMAN	Serum albumin OS=Homo sapiens GN=ALB PE=1 SV=2		31238.080078125, 37239.94140625	1	146711	209203	192740	211549	139328	118327	165276	111424	195378	199496	264041	235231
399.68597, 798.3827	1, 2	40.9083	HPDYSVV		7.526199817657471, 8.178899765014648	1	ALBU_HUMAN	Serum albumin OS=Homo sapiens GN=ALB PE=1 SV=2		22986.58984375, 37239.94140625	1	34518.6	18460.4	20763	16661.1	12370.2	11756	15787.6	11981.6	18349	18481.6	24778.2	19165.2
454.758	2	40.5498	LVRPEVDV		7.376	1	ALBU_HUMAN	Serum albumin OS=Homo sapiens GN=ALB PE=1 SV=2		33455	1	30649.1	16693.8	16568.1	17502.9	11720.9	9419.42	13685.9	9777.91	15946.3	15587.3	20753.3	17892.6
883.452	1	18.22	YETTLEK		8.8266	1	ALBU_HUMAN	Serum albumin OS=Homo sapiens GN=ALB PE=1 SV=2		37239.9	1	2264.64	1549.79	2810.27	2850.53	1426.11	1436.27	1879.35	2499.34	1074.59	2066.59	3971.08	4390.06
803.478	1	30.9365	TLVEVSR		8.4957	1	ALBU_HUMAN	Serum albumin OS=Homo sapiens GN=ALB PE=1 SV=2		37239.9	1	5939.55	5001.61	5182.63	4831.73	2994.31	3213.55	3995.87	2379.61	4788.97	4613.9	6806.42	6137.15
512.774	2	40.8976	HPDYSVVLL		7.8894	1	ALBU_HUMAN	Serum albumin OS=Homo sapiens GN=ALB PE=1 SV=2		37239.9	1	6339.12	3060.98	3454.22	2699.43	2150.74	1697.36	2295.34	1663.83	2980.45	3019.3	4079.24	3093.32
456.23	2	40.9165	HPDYSVVL		8.0199	1	ALBU_HUMAN	Serum albumin OS=Homo sapiens GN=ALB PE=1 SV=2		37239.9	1	12032.2	7089.43	7318.39	5790.57	4382.51	4252.5	5146.9	3595.61	6639.13	6278	8247.78	6830.59
470.2577, 939.536	1, 2	31.8103	KVPQ[129.0426]VSTPT		6.9527997970581055, 7.276000022888184	1	ALBU_HUMAN	Serum albumin OS=Homo sapiens GN=ALB PE=1 SV=2		23518.55078125, 37239.94140625	1	3312.1	2709.78	2388.15	3032.23	1982.28	1360.43	1936.9	1675.71	2790.66	2410.35	2999.39	3456.36
659.386	1	38.2437	SQAALGL		8.1934	1	ALBU_HUMAN	Serum albumin OS=Homo sapiens GN=ALB PE=1 SV=2		37239.9	1	20517.6	15442	14856.2	17487.7	9663.48	14181.5	15838.1	13088.9	18537.3	18418	20996	20609
826.471	1	40.0611	LVAASQ[129.0426]AAL		7.8883	1	ALBU_HUMAN	Serum albumin OS=Homo sapiens GN=ALB PE=1 SV=2		33378.6	1	22872.5	17247.6	16926.2	19144.7	9216.11	11647.2	16339.5	11533.6	21987.2	22950.4	27323.8	25334.3
416.7028, 416.7043	2	35.1304	RPC[160.0307]FSAL		7.789299964904785, 7.821199893951416	1	ALBU_HUMAN	Serum albumin OS=Homo sapiens GN=ALB PE=1 SV=2		33455.0390625, 37239.94140625	1	20639.3	20395.7	19948.6	21465.9	14181.5	11982.5	16483.6	12292.9	19714.5	18975.1	25366.8	23322.5
798.897	2	51.7549	HPYFYAPELLFFA		8.826	1	ALBU_HUMAN	Serum albumin OS=Homo sapiens GN=ALB PE=1 SV=2		33455	1	5629.6	3755.88	3715.23	2177.01	1692.44	1863.31	1415.91	364.273	3237.75	2581.69	3631.19	3460.55
544.796	2	30.9956	STPTLVEVSR		8.4179	1	ALBU_HUMAN	Serum albumin OS=Homo sapiens GN=ALB PE=1 SV=2		31238.1	1	8854.1	8410.03	7980.43	9372.37	6613.88	5740.72	7698.31	6338.17	8298.94	8314.05	9242.17	9160.77
545.815	2	56.8336	ALVLIAFAQY		8.9214	1	ALBU_HUMAN	Serum albumin OS=Homo sapiens GN=ALB PE=1 SV=2		32369	1	2440.99	3643.3	3072.47	2889.43	2464.64	2704.83	2946.65	2336.98	2294.92	3205.16	2874.16	3400.03
484.189	2	16.5921	ADDKETC[160.0307]F		7.7123	1	ALBU_HUMAN	Serum albumin OS=Homo sapiens GN=ALB PE=1 SV=2		37239.9	1	5078.43	1879.5	2136.28	2146.27	1234.27	925.701	1528.33	1037.13	1766.61	2121.07	3081.99	2625.75
635.26434, 636.32166	2	18.901	LKEC[160.0307]C[160.0307]EKPLL		7.338900089263916, 7.797299861907959	1	ALBU_HUMAN	Serum albumin OS=Homo sapiens GN=ALB PE=1 SV=2		33378.578125, 37239.94140625	1	13226.7	17277.9	16573.5	13740.7	11775.5	13688.9	20935.3	12210.1	17135.2	13505.5	11072.9	12590.2
588.271	3	56.841	AQYLQQC[160.0307]PFEDHVK		9.1814	1	ALBU_HUMAN	Serum albumin OS=Homo sapiens GN=ALB PE=1 SV=2		31238.1	1	2117.36	3261.44	2596.02	2573.65	2157.18	2347.58	2538.45	2077.72	1969.65	2881.81	2617.09	2929.28
882.923	2	35.2109	RPC[160.0307]FSALEVDETYVP		8.324	1	ALBU_HUMAN	Serum albumin OS=Homo sapiens GN=ALB PE=1 SV=2		37239.9	1	4233.19	3917.51	3186.56	4197.97	2586.88	2149.02	2956.11	1836.13	3708.65	3497.34	5357.9	4490.03
883.539	1	28.36	KQTALVEL		8.1812	1	ALBU_HUMAN	Serum albumin OS=Homo sapiens GN=ALB PE=1 SV=2		33378.6	1	1081.05	729.986	795.415	911.093	679.539	446.001	747.177	648.2	949.38	964.321	1295.74	970.239
770.453	1	28.37	KQTALVE		7.9811	1	ALBU_HUMAN	Serum albumin OS=Homo sapiens GN=ALB PE=1 SV=2		33378.6	1	3762.49	3375.81	3247.06	3776.25	2360.3	2003.79	2556.43	1796.7	3686.77	3223.88	4500.27	4043.68
438.7	2	51.7496	HPYFYAP		8.4874	1	ALBU_HUMAN	Serum albumin OS=Homo sapiens GN=ALB PE=1 SV=2		33378.6	1	3238.76	2323.53	2465.92	1296.59	927.73	1211.91	1003.15	239.411	1968.56	1366.62	2102.84	2192.38
561.55707, 561.56165	3	23.5511	VHTEC[160.0307]C[160.0307]HGDLLEC[160.0307]A		7.4664998054504395, 7.972799777984619	1	ALBU_HUMAN	Serum albumin OS=Homo sapiens GN=ALB PE=1 SV=2		30651.119140625, 33455.0390625	1	20249.5	19812.7	17148.3	20815	13877.1	10689	15992.5	11232.9	19016.2	20540.6	27940.6	22692.4
579.789	2	19.0397	LKEC[160.0307]C[160.0307]EKPL		7.687	1	ALBU_HUMAN	Serum albumin OS=Homo sapiens GN=ALB PE=1 SV=2		37239.9	1	22963.4	22663	24197.8	27692.4	19060.5	15401.4	21043.3	17039.6	23449.9	24071.8	29422.5	28217.1
741.423	1	31.8082	KVPQ[129.0426]VST		7.1151	1	ALBU_HUMAN	Serum albumin OS=Homo sapiens GN=ALB PE=1 SV=2		37239.9	1	8333.92	7047.1	7696.44	7612.27	5261.23	5428.82	6355.8	4731.16	7309.68	7039.43	9977.02	9281.89
508.772	2	19.0202	C[160.0307]EKPLLEK		8.7523	1	ALBU_HUMAN	Serum albumin OS=Homo sapiens GN=ALB PE=1 SV=2		33455	1	6059.65	5922.62	5954.97	7034.72	3763.84	2901.18	4584.15	2667.27	6333.27	6067.02	6658.1	3884.83
409.205	2	27.6474	HTLFGDK		8.4021	1	ALBU_HUMAN	Serum albumin OS=Homo sapiens GN=ALB PE=1 SV=2		33455	1	32262	24560.6	24215.2	26436.8	17401.1	14372.6	20295.1	14586.9	24834.8	24140.3	32256	28954.4
712.402	1	38.2549	LVAASQAA		8.3088	1	ALBU_HUMAN	Serum albumin OS=Homo sapiens GN=ALB PE=1 SV=2		37239.9	1	95772.4	67337.5	64399	73567.1	33739.9	45930.9	63776.4	44514	76115.1	74160.2	96103.5	90888.1
740.438	1	30.9942	KVPQVST		7.6988	1	ALBU_HUMAN	Serum albumin OS=Homo sapiens GN=ALB PE=1 SV=2		37239.9	1	63386.4	54744.1	50258.3	59310.8	35602.9	28632.2	43995.9	30435.2	54651.4	54893.7	75393	67113.6
851.422, 851.423	1	35.1758	DETYVPK		8.589699745178223, 8.820500373840332	1	ALBU_HUMAN	Serum albumin OS=Homo sapiens GN=ALB PE=1 SV=2		33455.0390625, 37239.94140625	1	68860.3	67596	63285.1	71008	45000.2	37061.4	52988.2	37262.4	65032.7	65384.9	87317.4	79940.8
640.369	2	30.9946	KVPQVSTPTLVE		7.9885	1	ALBU_HUMAN	Serum albumin OS=Homo sapiens GN=ALB PE=1 SV=2		33455	1	91337.8	79440.7	75336.3	85795	55224.7	44905.3	66099.2	48333.1	79480.1	77395.1	105578	96184.7
588.786	2	18.9819	C[160.0307]C[160.0307]EKPLLEK		8.4999	1	ALBU_HUMAN	Serum albumin OS=Homo sapiens GN=ALB PE=1 SV=2		23518.6	1	30119.5	17401.1	23597.8	19313.4	26726.4	27619.8	20623.5	23920.3	18985.4	20539.2	16630.4	44131
834.378	2	34.9971	RPC[160.0307]FSALEVDETYV		8.6935	1	ALBU_HUMAN	Serum albumin OS=Homo sapiens GN=ALB PE=1 SV=2		37239.9	1	251097	244175	242954	258925	130031	104903	178984	101167	235514	246789	338923	304099
730.413	1	38.2115	ASQAALGL		8.7939	1	ALBU_HUMAN	Serum albumin OS=Homo sapiens GN=ALB PE=1 SV=2		37239.9	1	8082.68	6303.66	5637.54	6401.86	2910.55	4652.27	5761.68	3591.41	6736.31	6520.8	8768.16	8317.56
1030.03	2	54.2598	EDYLSVVLNQLC[160.0307]VLHEK		7.718	1	ALBU_HUMAN	Serum albumin OS=Homo sapiens GN=ALB PE=1 SV=2		30935.3	1	993.102	1676.06	1249.05	1523.04	1049.16	1059.03	925.301	866.526	851.391	1467.59	1492.09	1144.41
576.312	2	31.8188	KVPQ[129.0426]VSTPTLV		7.1098	1	ALBU_HUMAN	Serum albumin OS=Homo sapiens GN=ALB PE=1 SV=2		33378.6	1	19095.4	16742.5	14257.2	21724.9	20597.4	14059.4	19183.1	18802.1	21459.8	17805.6	19205.5	20853.5
459.55	3	25.5448	LEC[160.0307]ADDRADLAK		8.8318	1	ALBU_HUMAN	Serum albumin OS=Homo sapiens GN=ALB PE=1 SV=2		33455	1	959.17	2646.61	3055.01	2454.17	1716.45	1511.53	1843.95	1000.6	2354.71	2214.41	3484.74	2709.77
485.76	2	43.9966	EEPQNLIK		8.3042	1	ALBU_HUMAN	Serum albumin OS=Homo sapiens GN=ALB PE=1 SV=2		32369	1	6141.97	5513.96	5233.56	5940.66	3619.34	3197.33	4490.71	2917.14	5686.83	4933.24	7497.32	6643.61
548.69904, 548.7219	2	23.7657	VHTEC[160.0307]C[160.0307]HGD		7.0792999267578125, 8.248100280761719	1	ALBU_HUMAN	Serum albumin OS=Homo sapiens GN=ALB PE=1 SV=2		33455.0390625, 37239.94140625	1	6705.27	12995.6	11615.8	11465.7	8021.89	7199.49	9115.66	5676.9	11000.8	10683.9	14831.1	13024.6
428.762	2	18.9989	EKPLLEK		8.5165	1	ALBU_HUMAN	Serum albumin OS=Homo sapiens GN=ALB PE=1 SV=2		33378.6	1	2116.67	2144.95	2115.28	2436.3	1660.58	1417.5	1921.56	1404.74	2318.75	2250.88	2528.79	2206.9
405.22052, 405.22284	2	39.1541	LVRPEVD		7.047900199890137, 7.379799842834473	1	ALBU_HUMAN	Serum albumin OS=Homo sapiens GN=ALB PE=1 SV=2		29336.150390625, 33378.578125	1	10592.8	13869.3	12978.2	11990.8	9335.6	8611.39	11272.1	7042.58	13185	12272.5	15997.8	14260.1
413.208	2	18.033	DNPNLPR		8.0932	1	ALBU_HUMAN	Serum albumin OS=Homo sapiens GN=ALB PE=1 SV=2		37239.9	1	3618.15	2452	3099.19	3113.52	1844.68	1690.58	2411.17	2260.34	2162.2	2678.28	4459.79	4191.41
512.19727, 512.19995, 512.2001	2	55.2697	RMPC[160.0307]AEDY		7.988999843597412, 8.072099685668945, 8.242899894714355	1	ALBU_HUMAN	Serum albumin OS=Homo sapiens GN=ALB PE=1 SV=2		32369, 33378.578125, 37239.94140625	1	24695.9	41621	35340.7	42302.2	26471.6	25584.5	29940.6	23956.5	27889.2	40930.9	51407.5	40085.7
538.233	3	23.7769	NEC[160.0307]FLQHKDDNPN		6.9842	1	ALBU_HUMAN	Serum albumin OS=Homo sapiens GN=ALB PE=1 SV=2		33378.6	1	743.731	2344.38	2862.15	1438.62	1325.82	2033.78	1676.89	942.655	2043.13	1122.23	2017.87	2135.03
400.251	2	56.8465	ALVLIAFA		8.4801	1	ALBU_HUMAN	Serum albumin OS=Homo sapiens GN=ALB PE=1 SV=2		33378.6	1	1810.56	2628.15	2132.32	2238.25	1717.05	1936.39	2040.56	1795.39	1645.42	2382.84	2214.32	2383
823.427	1	29.7242	EVTEFAK		8.4633	1	ALBU_HUMAN	Serum albumin OS=Homo sapiens GN=ALB PE=1 SV=2		33455	1	5204.5	6311.47	6350.69	6838.22	4629.55	4387.91	5991.59	3896.13	5711.03	6034.17	7086.93	6253.24
661.7971, 661.7983	2	55.0518	RMPC[160.0307]AEDYLSV		8.3326997756958, 8.506799697875977	1	ALBU_HUMAN	Serum albumin OS=Homo sapiens GN=ALB PE=1 SV=2		31238.080078125, 37239.94140625	1	12550.3	22151.1	18359.9	21187.9	13039.8	14128.1	14976.7	11382.1	14351.4	19902.9	25318.6	18408.5
637.296	3	56.8503	FAQYLQQC[160.0307]PFEDHVK		9.1615	1	ALBU_HUMAN	Serum albumin OS=Homo sapiens GN=ALB PE=1 SV=2		31238.1	1	1984.32	3081.22	2466.81	2901.2	2395.17	2373.56	2728.63	2380.86	1890	2814.39	2579.09	2903.76
462.25888, 923.53345	1, 2	34.0612	VPQVSTPTL		7.230500221252441, 7.571199893951416	1	ALBU_HUMAN	Serum albumin OS=Homo sapiens GN=ALB PE=1 SV=2		31922.2109375, 37239.94140625	1	7418.24	5207.72	5060.44	5554.56	3433.95	3195.15	5508.93	3101.46	5514.25	4411.32	5850.4	5063.13
1003.52	1	29.7959	LVNEVTEFA		8.1563	1	ALBU_HUMAN	Serum albumin OS=Homo sapiens GN=ALB PE=1 SV=2		33455	1	9649.03	7860.18	8308.35	9157.11	5961.82	5008.85	7425.51	5091.89	7738.92	8531.74	11362.5	9297.52
767.875	2	54.2687	RMPC[160.0307]AEDYLSVVL		7.5677	1	ALBU_HUMAN	Serum albumin OS=Homo sapiens GN=ALB PE=1 SV=2		30935.3	1	8479.53	14976	11539.2	14068.4	8895.69	9571.56	9865.89	7842.57	8736.42	12744.1	15800.9	12324.4
430.668	2	54.2778	RMPC[160.0307]AED		8.0602	1	ALBU_HUMAN	Serum albumin OS=Homo sapiens GN=ALB PE=1 SV=2		37239.9	1	4420.52	7508.7	6059.43	7198.55	4534.88	4500.24	5006.49	4038.49	4895.78	6896.05	8897.46	6727.88
750.319	1	43.5479	AVMDDFA		8.5474	1	ALBU_HUMAN	Serum albumin OS=Homo sapiens GN=ALB PE=1 SV=2		33378.6	1	4863.69	4236.85	4619.79	5430.12	3780.18	3167.45	3946.15	3939.91	4527.28	4276.54	4575.16	3929.38
419.242	2	30.9213	KVPQVSTP		7.2575	1	ALBU_HUMAN	Serum albumin OS=Homo sapiens GN=ALB PE=1 SV=2		37239.9	1	3460.1	3508.51	2912.71	3597.11	2239.29	2082.49	2537.34	1941.95	3278.06	2681.73	3693.42	3845.27
938.46	1	29.1906	N[115.0269]EVTEFAK		8.5181	1	ALBU_HUMAN	Serum albumin OS=Homo sapiens GN=ALB PE=1 SV=2		30651.1	1	1577.36	1475.06	997.121	1419.03	506.475	450.417	1383.74	534.361	1343	1314.08	1792.3	1557.54
968.431	1	43.4427	AVMDDFAAF		8.3756	1	ALBU_HUMAN	Serum albumin OS=Homo sapiens GN=ALB PE=1 SV=2		33455	1	3737.5	3345.39	3328.14	4283.51	2795.99	1964.18	3275.77	2364.99	3873.3	3952.83	4642.47	3714.49
602.359	2	56.8397	ALVLIAFAQYL		9.0706	1	ALBU_HUMAN	Serum albumin OS=Homo sapiens GN=ALB PE=1 SV=2		37239.9	1	1893.66	2927.67	2308.93	2292.8	1946.57	1912.06	2263.24	1816.61	1669.41	2330.55	2171.86	2486.71
1041.49	1	43.4898	DDFAAFVEK		8.5487	1	ALBU_HUMAN	Serum albumin OS=Homo sapiens GN=ALB PE=1 SV=2		33378.6	1	3490.84	3095.03	3162.74	3751.39	2922.65	2278.2	3261.91	2751.68	3312.44	3314.9	3437.38	3399.82
421.237	2	43.9017	EPQNLIK		8.3168	1	ALBU_HUMAN	Serum albumin OS=Homo sapiens GN=ALB PE=1 SV=2		32369	1	1499.38	1511.82	1222.33	1658.18	650.404	375.518	1142.64	430.279	1513.29	1311.21	2147.58	1734.85
464.282	2	56.846	ALVLIAFAQ		8.3077	1	ALBU_HUMAN	Serum albumin OS=Homo sapiens GN=ALB PE=1 SV=2		30935.3	1	1314.14	1966.65	1518.55	1599.14	1321.66	1407.57	1503.12	1274.24	1226.83	1526.22	1543.54	1616.36
838.399	1	18.17	TYETTLE		7.9135	1	ALBU_HUMAN	Serum albumin OS=Homo sapiens GN=ALB PE=1 SV=2		33378.6	1	2739.05	1854.99	2937.72	3006.51	1529.06	1551.94	2271.8	2495.58	1548.39	2365.62	4452.68	4658.64
1080.19	3	65.0345	HPEAKRMPC[160.0307]AEDYLSVVLN[115.0269]Q[129.0426]LC[160.0307]VLHEK		7.7226	1	ALBU_HUMAN	Serum albumin OS=Homo sapiens GN=ALB PE=1 SV=2		31922.2	1	5532.64	2364.58	2854.34	2868.67	3175.03	3161.92	2884.51	3067	3718.27	3227.59	3739.59	3096
806.861	2	42.2387	C[160.0307]TAFHDN[115.0269]EETFLK		7.5892	1	ALBU_HUMAN	Serum albumin OS=Homo sapiens GN=ALB PE=1 SV=2		33378.6	1	1700.46	973.04	835.828	924.551	768.814	390.464	720.83	391.676	975.962	693.795	948.487	901.501
576.348	2	34.0326	VPQVSTPTLVE		7.7804	1	ALBU_HUMAN	Serum albumin OS=Homo sapiens GN=ALB PE=1 SV=2		37239.9	1	1333.06	434.257	671.042	904.388	584.635	464.024	734.091	499.105	962.772	829.872	337.017	440.638
810.455	1	34.0592	VPQVSTPT		7.0254	1	ALBU_HUMAN	Serum albumin OS=Homo sapiens GN=ALB PE=1 SV=2		33378.6	1	810.115	607.855	449.779	737.208	375.211	191.73	460.326	372.059	648.082	614.91	557.61	558.558
1196.54	1	43.4908	AVMDDFAAFVE		8.6956	1	ALBU_HUMAN	Serum albumin OS=Homo sapiens GN=ALB PE=1 SV=2		33455	1	1861.82	1916.12	1964.57	2347.63	1517.98	1156.48	1846.27	1290.02	2020.85	1797.86	2345.41	2119.08
966.004	2	56.2313	DYLSVVLNQ[129.0426]LC[160.0307]VLHEK		8.2328	1	ALBU_HUMAN	Serum albumin OS=Homo sapiens GN=ALB PE=1 SV=2		33378.6	1	525.687	1488.14	1767.95	1471.79	1157.53	833.986	1189.63	723.969	1469.9	2223.52	2854.96	2011.83
519.71	2	16.5932	ADDKETC[160.0307]FA		7.1793	1	ALBU_HUMAN	Serum albumin OS=Homo sapiens GN=ALB PE=1 SV=2		33378.6	1	1738.45	661.098	681.082	729.409	483.505	322.017	558.391	429.993	560.41	695.005	1022.93	637.748
599.901, 599.90173	3	24.3297	VHTEC[160.0307]C[160.0307]HGDLLEC[160.0307]AD		7.892099857330322, 7.9319000244140625	1	ALBU_HUMAN	Serum albumin OS=Homo sapiens GN=ALB PE=1 SV=2		31922.2109375, 37239.94140625	1	1900.4	3436.35	2868.86	2992.45	2190.78	1800.67	2839.64	1759.59	3189.04	2993.69	3965.47	3663.44
650.253	2	17.9865	AFTEC[160.0307]C[160.0307]QAADK		8.1427	1	ALBU_HUMAN	Serum albumin OS=Homo sapiens GN=ALB PE=1 SV=2		28467.3	1	668.368	1346.63	2252.54	1027.03	704.337	1263.27	2042.28	1156.13	1056.04	1213.09	929.394	1940.15
759.415	1	24.657	LC[160.0307]TVATL		6.748	1	ALBU_HUMAN	Serum albumin OS=Homo sapiens GN=ALB PE=1 SV=2		31238.1	1	949.209	664.856	705.048	1138.06	431.417	422.415	767.84	469.061	778.404	511.917	1055.45	806.123
617.574	3	21.9819	TEC[160.0307]C[160.0307]HGDLLEC[160.0307]ADDR		8.6604	1	ALBU_HUMAN	Serum albumin OS=Homo sapiens GN=ALB PE=1 SV=2		37239.9	1	638.377	716.798	632.92	830.808	585.382	392.528	760.566	460.534	773.97	898.056	970.178	800.773
597.593	3	35.3002	AVMDDFAAFVEKC[160.0307]C[160.0307]K		7.4115	1	ALBU_HUMAN	Serum albumin OS=Homo sapiens GN=ALB PE=1 SV=2		37239.9	1	63080.7	61807.4	61304.1	79023.8	83175.7	63190.6	45200.6	64701.7	61335.5	65906.4	41616.6	87733.8
570.788	2	54.2885	NQLC[160.0307]VLHEK		8.7414	1	ALBU_HUMAN	Serum albumin OS=Homo sapiens GN=ALB PE=1 SV=2		32369	1	12891.7	22321.5	17743.7	22243.3	13595.4	13879	15094.8	12424.6	14015.4	21027.2	25910.8	20093
511.794	2	34.0662	VPQVSTPTLV		7.6026	1	ALBU_HUMAN	Serum albumin OS=Homo sapiens GN=ALB PE=1 SV=2		37239.9	1	8113.97	4921.59	4760.72	5598.6	3404.76	2709.65	4202.89	2791.36	5577.97	4785.45	6092.79	5285.29
537.775	2	27.6363	LDELRDEGK		6.7649	0.99	ALBU_HUMAN	Serum albumin OS=Homo sapiens GN=ALB PE=1 SV=2		31922.2	1	12992.2	20886.4	25468.9	17065.4	18684.4	24642.4	26117	22269.5	18028.2	17316.3	14899.1	21257
673.357	2	53.3043	FYAPELLFFAK	62.95		0.99	ALBU_HUMAN	Serum albumin OS=Homo sapiens GN=ALB PE=1 SV=2	1542		1	176116	104225	99276	85324.9	60044.4	60262.5	61139.6	49422.9	98309.7	87701.7	97327	90002.9
921.442	2	34.641	EQ[129.0426]LKAVMDDFAAFVEK		7.1762	0.99	ALBU_HUMAN	Serum albumin OS=Homo sapiens GN=ALB PE=1 SV=2		30935.3	1	12876.5	16221.5	16439.3	15563.1	9751.42	14998.8	10012.8	15307.5	10243.9	12219.7	8556.64	20279.1
606.929	3	18.7814	RYKAAFTEC[160.0307]C[160.0307]QAADK		6.9735	0.98	ALBU_HUMAN	Serum albumin OS=Homo sapiens GN=ALB PE=1 SV=2		32369	1	27069.3	23086.9	22990.2	26890.7	14810.6	11410.2	19029.6	20106.7	15732.3	24346.5	25905.8	17427.3
474.554	3	27.3867	TFHADIC[160.0307]TLSEK	21.14		0.94	ALBU_HUMAN	Serum albumin OS=Homo sapiens GN=ALB PE=1 SV=2	1272		1	29978.7	11152.1	8768.18	12811.2	7939.1	5503.48	8736.06	6368.63	12302.9	11527.4	14805.2	13575.6
638.835	2	39.2955	LPSLAADFVESK	89.46		0.93	ALBU_HUMAN	Serum albumin OS=Homo sapiens GN=ALB PE=1 SV=2	1831		1	149236	133196	130414	141862	93304.3	82794.3	106085	79293.5	128913	123192	166050	151673
714.802	2	16.5797	DDKETC[160.0307]FAEEGK		8.8335	0.93	ALBU_HUMAN	Serum albumin OS=Homo sapiens GN=ALB PE=1 SV=2		37239.9	1	5276.29	2488.51	3021.03	2642.41	1804.96	1681.78	2208.61	2237.96	2151.77	2533.53	3757.64	3446.32
786.474	1	30.3189	FQNALLV		7.271	0.93	ALBU_HUMAN	Serum albumin OS=Homo sapiens GN=ALB PE=1 SV=2		30935.3	1	10196.6	7164.92	6824.57	7670.63	6663.45	7333.47	5956.02	3514.49	7957.05	6406.22	9221.38	9566.18
733.421	2	30.9396	KVPQVSTPTLVEVS		7.0806	0.91	ALBU_HUMAN	Serum albumin OS=Homo sapiens GN=ALB PE=1 SV=2		31238.1	1	32216.6	26900.3	24755.1	29253.2	19666.1	15494.3	22197.6	16735.5	27884.3	26352.7	35831.3	33935.1
640.858	2	31.8181	KVPQ[129.0426]VSTPTLVE		7.5235	0.91	ALBU_HUMAN	Serum albumin OS=Homo sapiens GN=ALB PE=1 SV=2		33378.6	1	9412.69	8023.38	7932.06	8501.47	5790.5	4971.21	6684.94	4899.04	7913.95	7916.68	10915.2	10295.9
602.832	2	44.2465	VFDEFKPLVE		6.8171	0.9	ALBU_HUMAN	Serum albumin OS=Homo sapiens GN=ALB PE=1 SV=2		31238.1	1	6354.09	4997.48	4976.61	4827.16	5263.14	6050.16	4226.63	5135.16	5638.93	5610.03	4453.91	5608.01
572.593	3	18.9894	QEPERNEC[160.0307]FLQ[129.0426]HK		7.1029	0.9	ALBU_HUMAN	Serum albumin OS=Homo sapiens GN=ALB PE=1 SV=2		33455	1	12996.3	18315	16386.7	19867.5	16039	12249.3	16788.9	13722.3	19632.8	18415.7	20863.2	18733.7
685.742	2	15.4762	TC[160.0307]VADESAENC[160.0307]D	27.69		0.89	ALBU_HUMAN	Serum albumin OS=Homo sapiens GN=ALB PE=1 SV=2	1831		1	6451.6	5013.16	3704.88	5245.06	3489.63	2738.66	3603.7	1728.4	5229.24	4543.84	3523.77	1402.82
566.804	2	29.7975	LVNEVTEFAK		7.0486	0.88	ALBU_HUMAN	Serum albumin OS=Homo sapiens GN=ALB PE=1 SV=2		33455	1	15401.8	14024.6	13891.1	16848.2	11606	9800.41	13593.5	10458.3	15086.3	15011.3	17855.1	15941.4
820.397	2	52.3552	DVFLGM[147.0354]FLYEYAR	64.87	7.4031	0.86	ALBU_HUMAN	Serum albumin OS=Homo sapiens GN=ALB PE=1 SV=2	1831	33378.6	1	21159	53399.2	38815.6	30723	33640.1	30416.2	26902.7	24814.3	45540.8	35665.5	44871.8	37576.1
950.001	2	44.088	VFDEFKPLVEEPQNLI		7.9016	0.82	ALBU_HUMAN	Serum albumin OS=Homo sapiens GN=ALB PE=1 SV=2		31922.2	1	30304.9	25116.1	25806.3	28729.1	18569.6	14820	21390.8	15780.5	26885.7	25253.5	34534.2	30684.9
910.447	2	49.5545	EMPADLPSLAADFVESK	57.67		0.81	ALBU_HUMAN	Serum albumin OS=Homo sapiens GN=ALB PE=1 SV=2	1831		1	55234	47320.5	45580.8	53414.8	32977.8	26521.7	39526.6	28067.7	45792.7	47943	68365.6	54768.1
559.665	5	32.6715	LVRPEVDVM[147.0354]C[160.0307]TAFHDNEETFLKK		7.3979	0.79	ALBU_HUMAN	Serum albumin OS=Homo sapiens GN=ALB PE=1 SV=2		29336.2	1	4898.76	10621.3	8456	9439.06	8684.16	5185.96	7038.87	4864.78	10511.7	7559.12	11411	9688.54
763.379	2	51.7397	HPYFYAPELLFF		8.3942	0.76	ALBU_HUMAN	Serum albumin OS=Homo sapiens GN=ALB PE=1 SV=2		31922.2	1	4258.01	3101.81	3081.27	1716.36	2332.78	2249.64	1044.83	1099.41	2702.88	1926.93	2826.28	2761.36
829.871	2	38.3954	QN[115.0269]C[160.0307]ELFEQLGEYK	66.56	8.933	0.75	ALBU_HUMAN	Serum albumin OS=Homo sapiens GN=ALB PE=1 SV=2	1704	37239.9	1	99299.8	75071	69348.8	85347.5	62398.5	49419.1	63952.4	55828.8	82436.9	81286.1	87589.3	86423.5
471.214	2	19.0148	DDNPN[115.0269]LPR	27.89	8.4263	0.75	ALBU_HUMAN	Serum albumin OS=Homo sapiens GN=ALB PE=1 SV=2	1449	33455	1	44677.4	30311.2	30027.3	33360.6	20930.1	17198.2	25564.6	18154.1	29282.9	30157.9	45853.8	40886.5
487.743	2	25.5544	ADDRADLAK		8.0785	0.75	ALBU_HUMAN	Serum albumin OS=Homo sapiens GN=ALB PE=1 SV=2		30651.1	1	33603.1	54264.3	52975.1	56592.3	40643.3	37703.7	45350	39600.2	46451.3	46720.7	59802.8	60506.8
594.357	2	30.9067	VSTPTLVEVSR		8.6159	0.75	ALBU_HUMAN	Serum albumin OS=Homo sapiens GN=ALB PE=1 SV=2		37239.9	1	1109.95	998.755	905.45	1039.59	565.637	548.063	943.469	492.369	1055.16	787.613	1517.76	1151.13
682.696	3	43.5775	VFDEFKPLVEEPQN[115.0269]LIK	35.93		0.73	ALBU_HUMAN	Serum albumin OS=Homo sapiens GN=ALB PE=1 SV=2	1704		1	34810.6	23268.4	23228.8	30415	18894.6	13028.7	24682.1	16113.8	28360.1	28492.8	28759	28604.5
927.474	1	28.3433	YLYEIAR		8.7024	0.72	ALBU_HUMAN	Serum albumin OS=Homo sapiens GN=ALB PE=1 SV=2		37239.9	1	503107	409038	409006	437885	300192	264913	338881	264212	404862	389454	519843	472997
765.354	2	38.3104	NC[160.0307]ELFEQLGEYK	39.1		0.71	ALBU_HUMAN	Serum albumin OS=Homo sapiens GN=ALB PE=1 SV=2	1831		1	33669.7	28770.6	26192.3	31590.7	20139.1	18291.3	22923.3	16622.9	29842.1	27138.7	35147	35220.2
893.891	4	41.3208	DDN[115.0269]PNLPRLVRPEVDVMC[160.0307]TAFHDNEETFLK		7.2033	0.7	ALBU_HUMAN	Serum albumin OS=Homo sapiens GN=ALB PE=1 SV=2		37239.9	1	3957.68	6861.94	6274.42	3641.31	3892.66	6008.44	3895.97	2046.33	4887.06	3972.19	3240.03	5303.52
825.474	1	38.2654	LVAASQAAL		8.5246	0.67	ALBU_HUMAN	Serum albumin OS=Homo sapiens GN=ALB PE=1 SV=2		37239.9	1	267760	206149	194532	226502	121795	150218	193314	158968	228602	216702	259615	262181
580.614	3	37.7239	C[160.0307]TAFHDNEETFLKK		8.7344	0.65	ALBU_HUMAN	Serum albumin OS=Homo sapiens GN=ALB PE=1 SV=2		33378.6	1	7955.52	6811.17	6054.72	7675.69	8844.64	5272.27	6388.88	6692.31	9235.6	7314.78	7808.59	6623.42
782.368	2	56.8312	YLQQC[160.0307]PFEDHVK		9.081	0.65	ALBU_HUMAN	Serum albumin OS=Homo sapiens GN=ALB PE=1 SV=2		32369	1	6006.25	8937.2	7304.6	7513.04	5916.86	6474.35	7405.69	5922.96	5665.24	7631.03	7230.77	7957.72
689.904	2	30.9423	KVPQVSTPTLVEV		7.699	0.65	ALBU_HUMAN	Serum albumin OS=Homo sapiens GN=ALB PE=1 SV=2		37239.9	1	51692.5	45474.8	42294.8	47073.2	31884.9	26311.7	39644.7	26955	43841.6	44150.4	57582	55306.7
613.781	2	24.3262	FKDLGEENFK		9.4718	0.64	ALBU_HUMAN	Serum albumin OS=Homo sapiens GN=ALB PE=1 SV=2		37239.9	1	552651	589280	588576	634237	466809	404033	523483	430296	580942	571290	707196	670054
657.293	2	16.6195	DKETC[160.0307]FAEEGK		8.8805	0.64	ALBU_HUMAN	Serum albumin OS=Homo sapiens GN=ALB PE=1 SV=2		37239.9	1	19679.6	8836.68	10962.2	10115	6900.91	5571.22	7875.85	10803.2	7376.63	8916.58	14966.3	15216.7
663.556	4	42.2458	LVRPEVDVMC[160.0307]TAFHDN[115.0269]EETFLK		8.4318	0.63	ALBU_HUMAN	Serum albumin OS=Homo sapiens GN=ALB PE=1 SV=2		33378.6	1	175891	88315.1	81713.4	96946.5	74253.5	57906.7	78833.6	63497.5	91370.4	81334.4	110506	100603
733.915	2	31.8134	KVPQ[129.0426]VSTPTLVEVS		7.6186	0.62	ALBU_HUMAN	Serum albumin OS=Homo sapiens GN=ALB PE=1 SV=2		37239.9	1	2493.1	2224.63	2198.94	2205.65	1634.22	1210.49	1565.18	1120.82	2223.89	1739.96	2977.8	2877.99
800.894	1	38.1833	AASQAALGL		7.9678	0.61	ALBU_HUMAN	Serum albumin OS=Homo sapiens GN=ALB PE=1 SV=2		33378.6	1	18361.8	18701.3	15496.5	15794.9	13681	19028.9	16723.4	11953.2	15315.3	12896.2	9818.52	17714.8
840.392	3	58.9332	MPC[160.0307]AEDYLSVVLNQ[129.0426]LC[160.0307]VLHEK	58.99	9.505	0.6	ALBU_HUMAN	Serum albumin OS=Homo sapiens GN=ALB PE=1 SV=2	1831	37239.9	1	311706	202171	216855	197801	158662	145914	160270	128994	183411	164707	250103	218764
722.809	2	20.7844	YIC[160.0307]ENQ[129.0426]DSISSK	39.93	8.4051	0.6	ALBU_HUMAN	Serum albumin OS=Homo sapiens GN=ALB PE=1 SV=2	1831	32369	1	124023	106388	104828	107779	68659.6	65546.9	84423	59918.4	97928.8	104403	144799	119731
669.57007, 669.57074	4	55.5219	RMPC[160.0307]AEDYLSVVLN[115.0269]QLC[160.0307]VLHEK	47.36	8.6658	0.6	ALBU_HUMAN	Serum albumin OS=Homo sapiens GN=ALB PE=1 SV=2	1831	37239.9	1	187551	237627	252338	311057	211078	169464	220295	184511	216920	278619	352212	318245
569.747	2	18.4221	C[160.0307]C[160.0307]TESLVNR	60.56	8.9984	0.6	ALBU_HUMAN	Serum albumin OS=Homo sapiens GN=ALB PE=1 SV=2	1831	37239.9	1	71595.7	49655.8	110327	110303	44294.1	55000.6	66237.2	149805	43183.4	62123.3	194490	237459
1157.91	3	40.9717	SHC[160.0307]IAEVENDEMPADLPSLAADFVESKDVC[160.0307]K		7.0058	0.6	ALBU_HUMAN	Serum albumin OS=Homo sapiens GN=ALB PE=1 SV=2		33378.6	1	53807	63339.4	61952.4	55844.8	60920.8	70975	59951.2	70712.2	56592.6	57143.9	48646.8	56704.1
826.952	2	56.2632	LSVVLNQ[129.0426]LC[160.0307]VLHEK		8.5976	0.6	ALBU_HUMAN	Serum albumin OS=Homo sapiens GN=ALB PE=1 SV=2		33378.6	1	1707.83	3613.41	4079.47	4056.52	2841.29	2470.12	3502.53	1995	3475.04	4719.85	6073.82	4767.95
677.364	2	55.2248	VLN[115.0269]QLC[160.0307]VLHEK		8.1564	0.6	ALBU_HUMAN	Serum albumin OS=Homo sapiens GN=ALB PE=1 SV=2		37239.9	1	2192.21	2614.37	2838.47	3975.74	2749.58	2001.92	2471.97	2421.15	1904.69	3534.38	3916.19	3791.58
628.279	3	23.7543	EC[160.0307]FLQHKDDNPNLPR		8.3165	0.6	ALBU_HUMAN	Serum albumin OS=Homo sapiens GN=ALB PE=1 SV=2		30651.1	1	472.995	2104.11	3064.36	859.06	1112.42	1710.87	1442.61	662.244	1532.7	601.104	2153.75	2051.42
637.823	2	48.2721	RHPYFYAPEL		8.3671	0.6	ALBU_HUMAN	Serum albumin OS=Homo sapiens GN=ALB PE=1 SV=2		31922.2	1	258.359	26435.1	29638.8	9371.89	0	9230.1	9311.78	53.4145	13208.8	16262.8	23517.3	25611.2
522.7606, 696.698, 696.6991	3, 4	42.0255	VNPC[160.0307]IGGVILFHETLYQK		5.4847002029418945, 5.576499938964844, 6.924799919128418	0.78, 0.96, 1.0	ALDOA_HUMAN	Fructose-bisphosphate aldolase A OS=Homo sapiens GN=ALDOA PE=1 SV=2		1373.3070068359375, 1727.6390380859375, 2203.708984375	1	58121.2	91697.7	85382.4	64020.7	86490.1	88285.2	72846.1	70086.8	103382	62056	51056.9	91316.2
553.2752, 559.2804	3	36.2035	FSHEEIAMATVTALR		5.9217000007629395, 7.388700008392334	0.67, 0.99	ALDOA_HUMAN	Fructose-bisphosphate aldolase A OS=Homo sapiens GN=ALDOA PE=1 SV=2		2203.708984375, 3334.318115234375	1	32916.8	16655.4	13234.6	28652.8	34771.6	19558	15101.4	42464.8	25258.2	30001.5	21756.7	25860.6
549.5991, 823.9043	2, 3	19.6418	LQSIGTENTEENRR		5.680200099945068, 7.525100231170654	0.63, 1.0	ALDOA_HUMAN	Fructose-bisphosphate aldolase A OS=Homo sapiens GN=ALDOA PE=1 SV=2		1080.095947265625, 3334.318115234375	1	17700.9	8263.39	13977.2	30873.8	17138.5	14174.6	13982.4	85493.3	9070.22	19066.1	28450.2	49778.5
442.24304, 671.85785	2, 3	28.3584	ADDGRPFPQVIK	22.88	5.6020002365112305, 7.045300006866455	0.62, 1.0	ALDOA_HUMAN	Fructose-bisphosphate aldolase A OS=Homo sapiens GN=ALDOA PE=1 SV=2	268	2811.91796875, 3334.318115234375	1	49213	35230.3	31627.3	46505.6	55897.3	36622.9	37690.2	66092.8	41555.1	49682.2	32717.3	47977.2
566.792	2	20.408	ALANSLAC[160.0307]QGK		6.9104	1	ALDOA_HUMAN	Fructose-bisphosphate aldolase A OS=Homo sapiens GN=ALDOA PE=1 SV=2		3334.32	1	10689.2	4413.32	5768.64	19629.6	11219.9	6912.9	8463.11	53787.3	6425.28	11189.8	13755.2	27834
666.846	2	27.4401	GILAADESTGSIAK	67.72	7.7649	1	ALDOA_HUMAN	Fructose-bisphosphate aldolase A OS=Homo sapiens GN=ALDOA PE=1 SV=2	268	3334.32	1	98348.4	56477.5	49714.3	91566.7	107135	65821.2	55333.9	130187	79490.4	93356.2	66503.3	84044.6
745.86	2	18.802	LQSIGTENTEENR	60.75	7.2107	1	ALDOA_HUMAN	Fructose-bisphosphate aldolase A OS=Homo sapiens GN=ALDOA PE=1 SV=2	227	3334.32	1	24408.2	11452.2	11797	17984.2	25785.5	15585.5	12011	32770.8	15916.6	20566.1	12529.8	14644.4
703.028	3	43.1057	IGEHTPSALAIMENANVLAR	77.76	7.6621	1	ALDOA_HUMAN	Fructose-bisphosphate aldolase A OS=Homo sapiens GN=ALDOA PE=1 SV=2	268	3334.32	1	114417	80070.5	69467.7	120242	142927	92749.2	78219.4	166750	105563	121469	90617.6	115014
717.864	2	28.4013	PYQYPALTPEQK	80.13	7.7573	1	ALDOA_HUMAN	Fructose-bisphosphate aldolase A OS=Homo sapiens GN=ALDOA PE=1 SV=2	268	3334.32	1	69523.5	36064.5	32436.8	66562.5	72666.8	45823	35315.7	101317	52265.7	63972.2	52098.9	58673.9
603.65	3	45.8069	C[160.0307]PLLKPWALTFSYGR	46.79	7.168	1	ALDOA_HUMAN	Fructose-bisphosphate aldolase A OS=Homo sapiens GN=ALDOA PE=1 SV=2	268	3334.32	1	54329	23517.5	21258.2	37999.1	47355.3	30606.6	23224.5	60739.8	35489.6	41404.7	27044.1	34825
1136.57	2	36.159	GVVPLAGTNGETTTQGLDGLSER	61.84	7.0772	1	ALDOA_HUMAN	Fructose-bisphosphate aldolase A OS=Homo sapiens GN=ALDOA PE=1 SV=2	220	3334.32	1	38197.6	21071.7	19517.1	36920.5	42929.3	27269.2	21506	54087.8	29633.7	36707	28794.9	34250.3
601.636	3	15.8908	RLQSIGTENTEENRR		6.9459	1	ALDOA_HUMAN	Fructose-bisphosphate aldolase A OS=Homo sapiens GN=ALDOA PE=1 SV=2		3334.32	1	1174.9	2073.72	2493.83	6602.69	6218.87	3476.89	3094.31	10247.6	3492.62	5641.48	4131.41	6507.97
578.827	2	28.3473	DGRPFPQVIK		6.716	1	ALDOA_HUMAN	Fructose-bisphosphate aldolase A OS=Homo sapiens GN=ALDOA PE=1 SV=2		2686.8	1	7575.92	3949.4	3054.06	7084.4	9392.79	5108.54	3886.43	11707.2	5868.36	7136.33	4443.41	6356.03
1075.91	3	43.0484	GGVVGIKVDKGVVPLAGTN[115.0269]GETTTQGLDGLSER		6.9527	1	ALDOA_HUMAN	Fructose-bisphosphate aldolase A OS=Homo sapiens GN=ALDOA PE=1 SV=2		3067.9	1	1924.18	4753.66	5839.2	3988.72	3889.92	4492.26	3957.35	4624.19	2895.23	4251.23	2628.6	3009.57
763.89	2	36.1935	SHEEIAMATVTALR		6.6866	1	ALDOA_HUMAN	Fructose-bisphosphate aldolase A OS=Homo sapiens GN=ALDOA PE=1 SV=2		2811.92	1	1415.31	1119.76	1094.4	1508.36	1781.91	1141.53	1300.65	1856.44	970.276	1392.81	1166.91	1274.72
603.277	2	15.8881	GTENTEENRR		6.5135	1	ALDOA_HUMAN	Fructose-bisphosphate aldolase A OS=Homo sapiens GN=ALDOA PE=1 SV=2		3334.32	1	339.428	765.277	875.763	2597.07	2355.99	1262.42	1291.91	3911.88	1177.04	2037.82	1641.85	2072.98
874.945	2	43.0936	IGEHTPSALAIMENANV		6.236	1	ALDOA_HUMAN	Fructose-bisphosphate aldolase A OS=Homo sapiens GN=ALDOA PE=1 SV=2		1727.64	1	1182.62	884.519	928.199	1677.44	1968.63	1162.8	953.95	2616.37	1177.93	1918.97	1222.53	1706.47
746.329	2	20.7167	LQSIGTENTEEN[115.0269]R		6.7929	1	ALDOA_HUMAN	Fructose-bisphosphate aldolase A OS=Homo sapiens GN=ALDOA PE=1 SV=2		3067.9	1	1099.3	1151.82	1292.66	811.396	1313.41	1259.18	1218.89	920.833	1474.42	691.339	805.704	1070.85
521.322	2	28.3408	GRPFPQVIK		6.9527	1	ALDOA_HUMAN	Fructose-bisphosphate aldolase A OS=Homo sapiens GN=ALDOA PE=1 SV=2		3334.32	1	734.32	163.853	174.378	229.515	811.009	258.592	84.9998	904.608	275.148	375.029	239.208	348.323
1137.07	2	36.7311	GVVPLAGTNGETTTQ[129.0426]GLDGLSER		6.2951	0.99	ALDOA_HUMAN	Fructose-bisphosphate aldolase A OS=Homo sapiens GN=ALDOA PE=1 SV=2		1080.1	1	22356.3	11167.4	8768.72	21451.9	22484.8	13877.1	10459.4	27321.6	14789.1	19116.9	14248.3	19490.3
627.113	5	34.3889	ALSDHHIYLEGTLLKPNMVTPGHAC[160.0307]TQK		6.933	0.97	ALDOA_HUMAN	Fructose-bisphosphate aldolase A OS=Homo sapiens GN=ALDOA PE=1 SV=2		3334.32	1	4166.94	785.464	850.551	3080.62	4250.69	1575.88	971.321	5499.7	2598.07	2422.42	1323.84	1750.22
497.899	3	22.4981	LQ[129.0426]SIGTENTEENR		5.7515	0.96	ALDOA_HUMAN	Fructose-bisphosphate aldolase A OS=Homo sapiens GN=ALDOA PE=1 SV=2		994.82	1	0	966.731	337.747	1120.67	874.517	286.631	357.134	289.137	715.403	1224.29	1587.54	306.372
1114.52	2	35.7914	YTPSGQAGAAASESLFVSNHAY		5.4573	0.89	ALDOA_HUMAN	Fructose-bisphosphate aldolase A OS=Homo sapiens GN=ALDOA PE=1 SV=2		1727.64	1	5494.48	4738.87	3596.13	5429.21	6031.79	4557.79	3186.71	6482.58	5670.81	5414.56	4447.73	6120.63
636.345	2	28.3703	DDGRPFPQVIK		6.4966	0.82	ALDOA_HUMAN	Fructose-bisphosphate aldolase A OS=Homo sapiens GN=ALDOA PE=1 SV=2		2811.92	1	4710.28	3399.25	3507.13	5013.36	6971.55	4567.26	3784.32	7982.78	4206.11	4549.81	4619.67	5088.16
794.902	4	42.0526	YASIC[160.0307]QQNGIVPIVEPEILPDGDHDLKR	29.97	7.0651	1	ALDOC_HUMAN	Fructose-bisphosphate aldolase C OS=Homo sapiens GN=ALDOC PE=1 SV=2	195	2811.92	1	35590.1	23689.8	21442.5	38172.9	45911.7	29404.4	22656.1	52566.1	33225.3	36211.1	27015.6	33990.3
1007.51	3	44.5002	YASIC[160.0307]QQNGIVPIVEPEILPDGDHDLK		7.381	1	ALDOC_HUMAN	Fructose-bisphosphate aldolase C OS=Homo sapiens GN=ALDOC PE=1 SV=2		3334.32	1	33163.3	17845.5	13568.8	27146.8	29805	18985	15079.8	38187.1	24857.6	27575	21969.8	27034.8
639.304	2	36.1983	TTTQGLDGLSER		6.3426	1	ALDOC_HUMAN	Fructose-bisphosphate aldolase C OS=Homo sapiens GN=ALDOC PE=1 SV=2		3067.9	1	2607.96	2256.09	1498.07	3395.61	3428.3	2708.59	2519.41	4479.49	2305.65	2900.19	2296.26	2379.6
647.3521, 972.0106	2, 3	42.3634	PIVEPEILPDGDHDLKR		6.019599914550781, 6.696899890899658	1	ALDOC_HUMAN	Fructose-bisphosphate aldolase C OS=Homo sapiens GN=ALDOC PE=1 SV=2		1585.8179931640625, 3334.318115234375	1	8313.05	6104.64	5169.99	8499.45	8596.14	7080.27	7549.22	9405.61	7676.32	6191.86	4970.61	6972.66
1007.83	3	45.1899	YASIC[160.0307]QQN[115.0269]GIVPIVEPEILPDGDHDLK		7.6826	1	ALDOC_HUMAN	Fructose-bisphosphate aldolase C OS=Homo sapiens GN=ALDOC PE=1 SV=2		3334.32	1	47055.1	17399.4	13868	32248.8	39083.1	21150.5	18163.4	48023.2	28272.7	32434.7	22164.2	31104.3
674.848	2	30.5561	GILAADESVGSMAK		5.9029	0.99	ALDOC_HUMAN	Fructose-bisphosphate aldolase C OS=Homo sapiens GN=ALDOC PE=1 SV=2		816.069	1	8138.74	3205.78	2645.33	5538.54	5827.81	3360.54	3680.28	9257.09	3802.72	5747.75	5094.99	6470.54
826.971	2	49.5149	TPSALAILENANVLAR		6.2136	0.98	ALDOC_HUMAN	Fructose-bisphosphate aldolase C OS=Homo sapiens GN=ALDOC PE=1 SV=2		1000.87	1	6462.92	3148.98	2264.45	5213.04	6175.67	3195.84	2731.44	8410.13	3201.64	4868.81	3980.99	7044.56
1095.49	3	43.7469	AEVNGLAAQGKYEGSGEDGGAAAQ[129.0426]SLYIAN[115.0269]HAY		6.2095	0.96	ALDOC_HUMAN	Fructose-bisphosphate aldolase C OS=Homo sapiens GN=ALDOC PE=1 SV=2		1000.87	1	4190.01	8611.19	7935.83	8104.76	5344.56	7825.32	8190.11	2640.15	5003.12	4535.22	5044.49	4475.12
497.232	3	23.6871	LSQIGVEN[115.0269]TEENR		5.4437	0.92	ALDOC_HUMAN	Fructose-bisphosphate aldolase C OS=Homo sapiens GN=ALDOC PE=1 SV=2		464.762	1	1468.55	2453.9	2372.35	2502.86	2924.67	3003.42	2770.88	3767.85	2276.79	1772.54	1439	2147.49
422.532	3	26.7006	DNAGAATEEFIK		5.1621	0.73	ALDOC_HUMAN	Fructose-bisphosphate aldolase C OS=Homo sapiens GN=ALDOC PE=1 SV=2		464.762	1	882.049	858.309	909.256	992.341	428.161	432.215	628.674	306.008	752.277	808.908	927.465	1108.6
529.579	3	18.0021	MPHSYPALSAEQKK		5.8301	0.64	ALDOC_HUMAN	Fructose-bisphosphate aldolase C OS=Homo sapiens GN=ALDOC PE=1 SV=2		816.069	1	1691.22	2108	2395.06	2719.75	1707.62	1034.39	1513.89	956.805	1901.25	2468.94	3593.09	2667.21
1095.17	3	43.1458	AEVN[115.0269]GLAAQGKYEGSGEDGGAAAQSLYIANHAY		6.5288	0.6	ALDOC_HUMAN	Fructose-bisphosphate aldolase C OS=Homo sapiens GN=ALDOC PE=1 SV=2		1000.87	1	10304.9	23369.3	24284	18946.3	11887.9	18025.1	18899.9	6444.93	12173.7	12135.8	15835.6	16064.2
935.403	5	36.2656	LPTAPEAAENDYPGIQGETRDSHQAREEFASDNLLNMDESVR		4.1558	0.72	ALPK2_HUMAN	Alpha-protein kinase 2 OS=Homo sapiens GN=ALPK2 PE=1 SV=3		45.6117	0	3750.77	3923.09	6127.67	3414.85	5899.96	4555.95	5235.88	3536.73	4244.29	6058.43	5020.83	6535.31
501.8005, 511.26584	2	35.4135	ETLLQDFR		5.222700119018555, 6.883200168609619	0.94, 1.0	AMBP_HUMAN	Protein AMBP OS=Homo sapiens GN=AMBP PE=1 SV=1		1356.81	1	21437.3	20415.7	11167.5	14512.9	9302.36	14332.5	12332	19644.1	8970.64	10868.3	17122.8	17646.3
665.284	2	16.3104	GVC[160.0307]EETSGAYEK	57.21	5.7566	1	AMBP_HUMAN	Protein AMBP OS=Homo sapiens GN=AMBP PE=1 SV=1	77	388.634	1	12690.6	13848.8	7927.1	7222.46	2557.33	5994.94	5721.59	9350.51	3161.07	2913.25	10222.5	7917.04
607.343	2	31.1079	TVAAC[160.0307]NLPIVR		7.0195	1	AMBP_HUMAN	Protein AMBP OS=Homo sapiens GN=AMBP PE=1 SV=1		1356.81	1	7191.5	19807.4	13995.5	14539.1	2495.14	7331.56	5586.56	7239.55	5161.53	4781.18	11993.1	4691.28
960.483	2	36.9244	GEC[160.0307]VPGEQEPEPILIPR		7.2403	1	AMBP_HUMAN	Protein AMBP OS=Homo sapiens GN=AMBP PE=1 SV=1		1356.81	1	16694.1	19378.6	11294.9	11879.3	5531.17	10122.6	10289.4	15507.2	7031.2	5963.23	14692	12933.7
668.9997, 1003.01184	2, 3	43.9877	VVAQGVGIPEDSIFTMADR	33.6, 50.04	6.7862	1	AMBP_HUMAN	Protein AMBP OS=Homo sapiens GN=AMBP PE=1 SV=1	52, 77	1356.81	1	31619	36480.8	19987.4	22364	11873.1	21679.8	20673.6	32927.8	13750.8	10582.1	26567.9	22765.5
854.886	2	32.135	EYC[160.0307]GVPGDGDEELLR		6.4364	0.99	AMBP_HUMAN	Protein AMBP OS=Homo sapiens GN=AMBP PE=1 SV=1		1356.81	1	7416.18	13535.4	11012.5	10639.9	2915.33	4801.2	5459.76	7331.81	4350.26	6624.06	10607.6	5851.08
745.653	3	27.1179	KEDSC[160.0307]QLGYSAGPC[160.0307]MGMTSR		5.979	0.97	AMBP_HUMAN	Protein AMBP OS=Homo sapiens GN=AMBP PE=1 SV=1		1356.81	1	462.643	1506.18	1063.24	1485.85	759.988	820.325	571.071	892.672	499.853	341.327	890.747	352.284
854.936	2	46.5872	WYNLAIGSTC[160.0307]PWLK		5.6965	0.96	AMBP_HUMAN	Protein AMBP OS=Homo sapiens GN=AMBP PE=1 SV=1		586.416	1	12134.4	15282.1	8436.31	9203.89	2982.82	7541.87	6256.27	11537.5	5174.24	3729.5	10787	7977.55
729.331	2	21.3118	KGVC[160.0307]EETSGAYEK		5.6982	0.77	AMBP_HUMAN	Protein AMBP OS=Homo sapiens GN=AMBP PE=1 SV=1		321.995	1	17966.5	25583.3	27331.3	25732.1	16835	15133.7	20049.7	15215.6	20789.2	20445.9	26863.5	22630.2
822.461	3	63.3064	ADSQAQLLLSTVVGVFTAPGLHLK	34.37		1	ANGT_HUMAN	Angiotensinogen OS=Homo sapiens GN=AGT PE=1 SV=1	34		0.83	4720.25	9386.42	5328.32	4058.58	3828.24	6665.11	6345.05	1322.27	8368.29	5080.25	11139	3761.05
1150.07	2	57.2621	NDNDNIFLSPLSISTAFAMTK	58.27	6.983	1	ANT3_HUMAN	Antithrombin-III OS=Homo sapiens GN=SERPINC1 PE=1 SV=1	290	1157.19	1	10718.7	13127.9	17330.3	10310.9	6767.37	14159.4	13304.3	4873.84	6645.51	5908.93	13333.5	11231.5
695.377	2	47.1093	EVPLNTIIFMGR	49.2	7.3182	1	ANT3_HUMAN	Antithrombin-III OS=Homo sapiens GN=SERPINC1 PE=1 SV=1	290	1157.19	1	43172.9	45036.5	53773.1	35873.7	19815.3	46320.1	44595.4	18243.4	23358.6	20564.1	40370.7	34261.5
616.843	2	39.8893	ANRPFLVFIR		6.7944	1	ANT3_HUMAN	Antithrombin-III OS=Homo sapiens GN=SERPINC1 PE=1 SV=1		1157.19	1	18784.1	21556.5	28249.7	18066.4	14133	23079.1	22784.4	13696.4	16834.5	15210.4	20594.3	16902.8
625.622	3	17.332	ATEDEGSEQKIPEATNR	35.29	7.2111	1	ANT3_HUMAN	Antithrombin-III OS=Homo sapiens GN=SERPINC1 PE=1 SV=1	290	1157.19	1	14634.6	28891.5	29300.5	21463.7	11888.9	22953.4	25808	7994.63	15102.2	15991.4	27653.7	22953.5
770.923	4	53.0142	VAEGTQVLELPFKGDDITMVLILPKPEK	32.18	6.1623	1	ANT3_HUMAN	Antithrombin-III OS=Homo sapiens GN=SERPINC1 PE=1 SV=1	290	1157.19	1	4039.75	26083	25682.3	8632.15	7945.23	23904.3	10194.2	3223.04	11628.5	10728.7	13998.6	10424.4
591.255	2	40.4133	PMNPMC[160.0307]IYR		6.0452	0.99	ANT3_HUMAN	Antithrombin-III OS=Homo sapiens GN=SERPINC1 PE=1 SV=1		776.566	1	132.785	775.528	774.729	566.883	178.038	709.135	684.86	75.9349	232.23	310.988	625.676	302.279
504.932	3	19.8993	MYSNVIGTVTSGKR		6.3648	0.99	ANT3_HUMAN	Antithrombin-III OS=Homo sapiens GN=SERPINC1 PE=1 SV=1		1144.92	1	4962.55	11967.6	13888.2	10656.6	3616.29	6319.28	7451.81	2905.8	8394.59	5126.09	11358.5	8115.61
449.251	3	24.4959	RVWELSKANSR		5.5495	0.84	ANT3_HUMAN	Antithrombin-III OS=Homo sapiens GN=SERPINC1 PE=1 SV=1		530.744	1	3864.35	12164.2	17128.4	7997.93	11326.4	16756.2	10631.7	14577.2	7387.88	5132.42	5042.88	8581.36
705.321	2	40.4025	DIPMNPMC[160.0307]IYR		6.6608	0.82	ANT3_HUMAN	Antithrombin-III OS=Homo sapiens GN=SERPINC1 PE=1 SV=1		1157.19	1	3734.07	18523.6	21800.6	18723.9	9187.67	22454.1	23442.3	8381.58	9783.74	10066.8	18082.8	13309.4
510.247	3	31.6046	FATTFYQHLADSK		6.2239	0.82	ANT3_HUMAN	Antithrombin-III OS=Homo sapiens GN=SERPINC1 PE=1 SV=1		1144.92	1	14786.7	21068.4	21919.6	12331	5891.97	16573.4	13839.4	3522.12	10142.2	9371.85	18035.8	12887.7
517.278	3	34.5959	GLWKSKFSPENTR		5.4359	0.74	ANT3_HUMAN	Antithrombin-III OS=Homo sapiens GN=SERPINC1 PE=1 SV=1		633.526	1	8561.59	15213.1	16579.7	13371	15883.4	20192.7	15305.1	18315.1	12127.2	10765.8	11067.5	11654.1
430.742	2	31.0047	LQPLDFK		4.9439	0.69	ANT3_HUMAN	Antithrombin-III OS=Homo sapiens GN=SERPINC1 PE=1 SV=1		1034.14	1	6136.12	4926.32	4280.71	4440.92	6985.13	6080.09	4891.6	6959.24	6250.05	3386.7	3449.32	6233.28
715.895	2	42.3332	VAEGTQVLELPFK	113.96	7.0076	0.61	ANT3_HUMAN	Antithrombin-III OS=Homo sapiens GN=SERPINC1 PE=1 SV=1	290	1157.19	1	39386.4	26487.1	27934.8	22513.3	14459.8	23411.9	26765	13079.1	16301.1	14539.7	26761.1	24423.9
924.958	2	49.8045	EQLQDMGLVDLFSPEK	92.09	6.731	0.6	ANT3_HUMAN	Antithrombin-III OS=Homo sapiens GN=SERPINC1 PE=1 SV=1	290	1157.19	1	29664.3	41416.3	45749.6	34773.2	17613.7	35698.7	42120.7	15199.9	21665.7	20874.1	42606.2	35077.4
563.824	2	24.2054	SKLPGIVAEGR		6.8509	0.6	ANT3_HUMAN	Antithrombin-III OS=Homo sapiens GN=SERPINC1 PE=1 SV=1		1157.19	1	6896.19	6751.63	7019.04	6088.65	2925.71	6032.66	7805.23	3802.89	3988.64	4348.81	6974.95	5992.98
399.728	2	39.9122	ANRPFLV		5.0242	0.6	ANT3_HUMAN	Antithrombin-III OS=Homo sapiens GN=SERPINC1 PE=1 SV=1		1157.19	1	1099.36	1383.28	1672.89	946.965	533.048	1489.21	1245.66	411.807	714.228	698.799	1327.21	940.968
688.992	3	34.6316	RAEDGSVIDYELIDQDAR		6.7118	1	ANXA2_HUMAN	Annexin A2 OS=Homo sapiens GN=ANXA2 PE=1 SV=2		2782.06	1	19893.7	7019.95	6523.95	9291.07	10967.9	7310.36	6673.56	15780.7	10683.4	14696.9	13307.1	8943.77
771.927	2	47.3948	GVDEVTIVNILTNR	95.09	7.7908	1	ANXA2_HUMAN	Annexin A2 OS=Homo sapiens GN=ANXA2 PE=1 SV=2	383	2782.06	1	61785.7	28944.6	25266.5	34542.9	39445.9	31374.8	28904.3	53767.3	40012.3	51293.1	46758.3	33090.1
946.81	3	59.3514	GDLENAFLNLVQC[160.0307]IQNKPLYFADR	24	7.4399	1	ANXA2_HUMAN	Annexin A2 OS=Homo sapiens GN=ANXA2 PE=1 SV=2	383	2782.06	1	44518.2	4273.65	5081.58	5791.48	6795.63	6795.03	3788.61	8601.85	6968.36	7679.13	7607.86	4832.53
954.946	2	37.3247	AEDGSVIDYELIDQDAR		5.6221	0.93	ANXA2_HUMAN	Annexin A2 OS=Homo sapiens GN=ANXA2 PE=1 SV=2		1296.9	1	19272.5	7523.65	6037.72	9936.65	10170.3	6711.45	8665.72	15516.8	10771	16341.3	13800.5	10447.3
434.742	2	23.829	IAFAYQR		4.7907	0.68	ANXA2_HUMAN	Annexin A2 OS=Homo sapiens GN=ANXA2 PE=1 SV=2		1006.56	1	1334.09	1150.96	1344.97	698.824	484.002	1805.41	859.395	234.832	929.684	462.807	1168.34	164.877
852.955	2	52.5431	GLGTDEESILTLLTSR	103.32	6.4798	1	ANXA5_HUMAN	Annexin A5 OS=Homo sapiens GN=ANXA5 PE=1 SV=2	103	570.864	1	37494.8	16181.8	14770.9	13713.1	18169.3	13297.1	12764.4	17936.7	22911.5	27294.9	20581.5	23091.6
670.809	2	34.666	GTVTDFPGFDER	46.83	6.0722	1	ANXA5_HUMAN	Annexin A5 OS=Homo sapiens GN=ANXA5 PE=1 SV=2	47	570.864	1	18882.3	6053.29	7681.99	5956.13	7783.38	5320.81	4560.48	9104.06	9705.88	12293.5	10483.7	10605.1
553.794	2	42.037	SEIDLFNIR		6.487	1	ANXA5_HUMAN	Annexin A5 OS=Homo sapiens GN=ANXA5 PE=1 SV=2		570.864	1	24723.6	9132.85	8507.55	9105.13	11487.8	7233.47	8232.59	12459.3	13202.4	15941.5	14279	12957.6
637.825	2	46.3037	NFATSLYSMIK		5.4241	0.92	ANXA5_HUMAN	Annexin A5 OS=Homo sapiens GN=ANXA5 PE=1 SV=2		268.511	1	18463.6	6533.69	6515.98	6028.34	10360.8	6046.75	5616.28	11181.6	11030	13112.3	11420.3	10453.9
887.072	3	44.8198	DPDAGIDEAQ[129.0426]VEQDAQALFQAGELK		5.5877	0.88	ANXA5_HUMAN	Annexin A5 OS=Homo sapiens GN=ANXA5 PE=1 SV=2		570.864	1	1218.1	1467.65	3386.17	1458	2154.98	1999.33	2175.04	1763.28	1828.04	1092.13	1665.87	1305.57
492.303	2	30.574	VLTEIIASR		4.9322	0.7	ANXA5_HUMAN	Annexin A5 OS=Homo sapiens GN=ANXA5 PE=1 SV=2		570.864	1	1482.9	265.488	397.472	227.684	452.223	160.914	140.373	582.746	530.197	801.222	867.284	708.946
489.771	2	23.2821	YQLAVTQR	41.52	5.0856	1	AOC3_HUMAN	Membrane primary amine oxidase OS=Homo sapiens GN=AOC3 PE=1 SV=3	130	549.02	1	26745.4	16521.4	24232.2	19149.3	12796.6	18382.6	18104	26482.9	14515	31763.2	26383.4	14741.4
552.296	2	27.1964	NLVTMTTAPR	37.7	6.4395	1	AOC3_HUMAN	Membrane primary amine oxidase OS=Homo sapiens GN=AOC3 PE=1 SV=3	130	549.02	1	21267.1	9633.75	12912.7	14809	7435.05	12229.4	10398.5	26700.4	7488.99	27181.5	18452.7	8351.08
584.322	2	28.1199	LGPGLVDAAQAR	70.02		1	AOC3_HUMAN	Membrane primary amine oxidase OS=Homo sapiens GN=AOC3 PE=1 SV=3	185		1	48343.6	21454.3	25418.9	27959.1	16275.9	24737.7	19496.3	39283	16042.3	45166.2	28405.2	14026.9
1274.89	3	47.2639	GDQDAGAC[160.0307]EVNPLAC[160.0307]LPQAAAC[160.0307]APDLPAFSHGGFSHN		6.1079	0.99	AOC3_HUMAN	Membrane primary amine oxidase OS=Homo sapiens GN=AOC3 PE=1 SV=3		549.02	1	18372.9	9393.27	11307.7	12024.1	7386.24	10618.4	8267.24	19182.9	7153.59	20555.8	11878.8	6821.85
561.818	2	47.9129	EALAIVFFGR		6.2455	0.99	AOC3_HUMAN	Membrane primary amine oxidase OS=Homo sapiens GN=AOC3 PE=1 SV=3		549.02	1	21647.5	15442.2	23627.2	14797.4	9340.91	17397.8	16108.9	23176.6	13851.3	30361	25545.2	13496.3
1001.53	2	39.8644	SPVPPGPAPPLQFYPQGPR	33.95	5.4579	0.97	AOC3_HUMAN	Membrane primary amine oxidase OS=Homo sapiens GN=AOC3 PE=1 SV=3	185	549.02	1	21871.7	11830.6	16011.5	14912.5	7927.18	14833.3	9849.9	23516.9	8885.37	27357.3	15200.5	8516.97
474.747	2	26.602	EELTAVMR		5.2392	0.93	AOC3_HUMAN	Membrane primary amine oxidase OS=Homo sapiens GN=AOC3 PE=1 SV=3		75.1124	1	8559.79	2673.64	3733.43	3432.02	2133.16	2880.84	3090.8	6281.03	2306.7	7764.76	4006.47	2424.56
650.657	3	39.141	DAFC[160.0307]VFEQNQGLPLRR		5.7439	0.73	AOC3_HUMAN	Membrane primary amine oxidase OS=Homo sapiens GN=AOC3 PE=1 SV=3		87.0724	1	3002.7	8923.85	11241.2	11147.4	6259.82	10355.4	7555.77	18906.2	6446.19	19417.6	11953.7	6028.73
653.975	3	31.8711	ELPQASGLLHHC[160.0307]C[160.0307]FYK		5.7974	0.6	AOC3_HUMAN	Membrane primary amine oxidase OS=Homo sapiens GN=AOC3 PE=1 SV=3		549.02	1	12238	6998.73	8284.67	7841.4	3974.52	7214.53	5041.04	12253.4	4814.45	17066.7	10264.7	4610.86
363.515	3	19.1837	IDQ[129.0426]NVEELK	17.56		0.83	APOA4_HUMAN	Apolipoprotein A-IV OS=Homo sapiens GN=APOA4 PE=1 SV=3			0.31	4430.98	7879.85	8270.83	7522.25	5576.79	5927.96	6163.66	4472.07	6284.84	5871.4	7291.81	6876.85
632.65125, 638.662, 957.50586	2, 3	41.4043	TC[160.0307]PKPDDLPFSTVVPLK	35.97, 63.69	6.334700107574463, 8.27750015258789	0.97, 1.0	APOH_HUMAN	Beta-2-glycoprotein 1 OS=Homo sapiens GN=APOH PE=1 SV=3	190	4205.14599609375, 4886.03515625	1	131745	178283	147461	175871	72429.9	83827.5	165129	71291.6	112909	74746.3	212811	138591
576.3054, 576.31995	2	35.0973	KATVVYQ[129.0426]GER		5.883200168609619, 6.170199871063232	0.96, 0.98	APOH_HUMAN	Beta-2-glycoprotein 1 OS=Homo sapiens GN=APOH PE=1 SV=3		1626.0009765625, 2921.12890625	1	6683.15	6750.61	6380.2	6248.4	7373.16	8505.64	6372.65	7156.93	7047.65	6189.07	6286.27	5445.13
886.991	2	56.1824	FIC[160.0307]PLTGLWPINTLK	65.95	8.1559	1	APOH_HUMAN	Beta-2-glycoprotein 1 OS=Homo sapiens GN=APOH PE=1 SV=3	190	4886.04	1	53992.1	66965.7	66582.8	74031.6	27575.2	32407.7	68109.8	29226.4	37830.2	29289	93328.3	58706.1
795.034	3	31.5227	TFYEPGEEITYSC[160.0307]KPGYVSR	11.89	7.905	1	APOH_HUMAN	Beta-2-glycoprotein 1 OS=Homo sapiens GN=APOH PE=1 SV=3	181	4886.04	1	37371.9	62876.9	58778.4	64076.4	27971	31364.5	63672.8	25781.4	42709.7	32613.8	94005.9	59220.7
940.486	3	56.3103	WSPELPVC[160.0307]APIIC[160.0307]PPPSIPTFATLR	56.25	7.8256	1	APOH_HUMAN	Beta-2-glycoprotein 1 OS=Homo sapiens GN=APOH PE=1 SV=3	190	4886.04	1	60639.9	81618.5	81807.1	87853.9	33847.3	41296.2	83870	33015	42010.5	20622.3	63300.5	70948.1
751.892	2	42.1006	VC[160.0307]PFAGILENGAVR	36.31	7.6625	1	APOH_HUMAN	Beta-2-glycoprotein 1 OS=Homo sapiens GN=APOH PE=1 SV=3	190	4886.04	1	26121.5	47381.9	43826.8	45084.1	17375.5	20592.7	46338.4	17114.3	28747.9	17867.4	51588.9	34151.2
751.877	2	41.8177	VC[160.0307]PFAGILEN[115.0269]GAVR		7.6486	1	APOH_HUMAN	Beta-2-glycoprotein 1 OS=Homo sapiens GN=APOH PE=1 SV=3		4205.15	1	21017.6	35800.8	41076	39259.2	22393.4	30811	43660.3	22137.5	25309	17647	37494.7	34933.1
796.012	3	30.6677	ATFGC[160.0307]HDGYSLDGPEEIEC[160.0307]TK		7.1562	1	APOH_HUMAN	Beta-2-glycoprotein 1 OS=Homo sapiens GN=APOH PE=1 SV=3		4886.04	1	39774.9	43301.3	32225.4	42344.8	17431.7	15643.6	40159	15804.9	24803.2	20892.2	53743.7	30169.3
738.67	3	30.0643	KC[160.0307]SYTEDAQC[160.0307]IDGTIEVPK		6.6373	1	APOH_HUMAN	Beta-2-glycoprotein 1 OS=Homo sapiens GN=APOH PE=1 SV=3		4205.15	1	6142.63	11477.6	10302.7	12517	3871.76	4868.4	12227.3	4269.72	6521.19	4601.82	13309.7	7575.18
494.294	2	41.4141	PFSTVVPLK		7.6617	1	APOH_HUMAN	Beta-2-glycoprotein 1 OS=Homo sapiens GN=APOH PE=1 SV=3		4205.15	1	1216.61	1726.36	1442.33	1703.53	664.475	587.361	1675.23	623.925	1012.24	566.868	2189.51	1243.9
826.976	2	41.3763	PKPDDLPFSTVVPLK		7.2178	1	APOH_HUMAN	Beta-2-glycoprotein 1 OS=Homo sapiens GN=APOH PE=1 SV=3		3195.56	1	436.22	1019.36	519.003	737.771	505.663	579.865	543.874	321.751	362.647	265.755	986.497	526.406
608.831	2	50.8744	KFIC[160.0307]PLTGLW		6.6159	1	APOH_HUMAN	Beta-2-glycoprotein 1 OS=Homo sapiens GN=APOH PE=1 SV=3		2921.13	1	2757.53	4051.28	3339.47	4409.33	1325.52	1214.75	3779.6	1840.74	2287.78	1312.29	4772.81	3369.67
544.781	2	56.1858	FIC[160.0307]PLTGLW		6.6581	1	APOH_HUMAN	Beta-2-glycoprotein 1 OS=Homo sapiens GN=APOH PE=1 SV=3		4205.15	1	469.301	652.79	762.965	758.065	242.324	330.217	694.193	320.774	427.054	352.063	1194.12	596.527
820.38	2	36.3592	NGMLHGDKVSFFC[160.0307]K		6.0508	0.91	APOH_HUMAN	Beta-2-glycoprotein 1 OS=Homo sapiens GN=APOH PE=1 SV=3		3195.56	1	4863.1	2010.52	2183.54	2881.14	2844.49	1106.71	2462.85	4867.63	1898.61	6279.5	5221.88	2383.49
1030.18	3	56.1334	EVKC[160.0307]PFPSRPDN[115.0269]GFVNYPAKPTLYYK		6.5722	0.91	APOH_HUMAN	Beta-2-glycoprotein 1 OS=Homo sapiens GN=APOH PE=1 SV=3		2593.91	1	2491.48	643.672	1167.14	721.44	1209.77	927.485	726.369	872.514	692.541	805.243	1261.09	931.052
552.778	2	31.6229	EHSSLAFWK	12.93	5.4138	0.87	APOH_HUMAN	Beta-2-glycoprotein 1 OS=Homo sapiens GN=APOH PE=1 SV=3	181	2593.91	1	11876.8	9663.5	7190.32	15987	3850.94	3672.8	13541.7	5809.2	8084.07	3369.62	10396.8	9919.76
515.788	2	50.7884	KFIC[160.0307]PLTGL		5.4104	0.84	APOH_HUMAN	Beta-2-glycoprotein 1 OS=Homo sapiens GN=APOH PE=1 SV=3		4886.04	1	913.159	2105.24	1676.14	1693.53	607.891	802.196	1496.74	645.784	1033.64	606.603	1925.53	1471.7
608.824	2	24.7985	LGSSSEIEVPAK	78.34		1	APOOL_HUMAN	Apolipoprotein O-like OS=Homo sapiens GN=APOOL PE=1 SV=1	78		0.83	19426.4	16215	16316.4	13230.8	17686.7	22065.9	17380.2	22834.6	18748.6	15771.9	14996.8	18600.4
386.197	2	18.7564	N[115.0269]VPTSPR	21.88		0.79	ARGFX_HUMAN	Arginine-fifty homeobox OS=Homo sapiens GN=ARGFX PE=2 SV=1			0	2858.83	2659.61	4688.71	3847.75	2170.8	1779.56	1753.53	2271.13	1617	3150.79	2270.21	3079.39
748.384	2	38.0878	QALC[160.0307]YALSFPPTK		5.2211	0.97	ARHGH_HUMAN	Rho guanine nucleotide exchange factor 17 OS=Homo sapiens GN=ARHGEF17 PE=1 SV=1		36.3117	0.68	51060.4	93308	98407.6	67326.8	76932.3	115047	86342.4	85616.4	85595.4	57054.4	43548.8	79158.1
407.234	2	27.8789	HQFLLR	14.49		0.67	ARHGJ_HUMAN	Rho guanine nucleotide exchange factor 19 OS=Homo sapiens GN=ARHGEF19 PE=2 SV=1			0	31746.2	26570.8	36099.9	28202.5	32314.2	40857.5	28477	27048.2	36371.4	28993.4	36893.7	36377.6
683.889	2	42.3095	LTVYTTLIDVTK	87.33	8.1706	1	ASAH1_HUMAN	Acid ceramidase OS=Homo sapiens GN=ASAH1 PE=1 SV=5	290	4154.19	1	63763.8	89384.9	117195	96742.7	92691.3	139806	109529	119264	77873.5	65732.2	66358.4	72548.6
1021.51	2	38.6228	TVLEN[115.0269]STSYEEAKN[115.0269]LLTK		6.9962	1	ASAH1_HUMAN	Acid ceramidase OS=Homo sapiens GN=ASAH1 PE=1 SV=5		2842.72	1	23151.6	22073.1	12514.7	19629.1	11971	9772.87	15298.9	7290.58	17157.5	14359.9	24037	19769.6
474.245	2	19.6116	VMQVVDEK		6.0209	1	ASAH1_HUMAN	Acid ceramidase OS=Homo sapiens GN=ASAH1 PE=1 SV=5		3032.42	1	828.203	217.271	5075.61	178.747	1472.51	855.372	49.0882	5384.56	173.466	280.005	1132.15	5044.68
733.717	3	47.4744	NISFETMYDVLSTKPVLNK		6.828	1	ASAH1_HUMAN	Acid ceramidase OS=Homo sapiens GN=ASAH1 PE=1 SV=5		1923.71	1	1154.4	863.504	1109.02	1240.52	564.546	564.345	960.394	475.918	625.083	1226.72	2569.59	840.963
454.219	3	33.4962	WKHPFFLDDR		6.8373	1	ASAH1_HUMAN	Acid ceramidase OS=Homo sapiens GN=ASAH1 PE=1 SV=5		4154.19	1	173.344	1750.15	2389.95	2254.21	2025.74	3537.74	2704.09	2472.55	1470.03	1223.27	1338.83	1605.26
507.24985, 1013.513	1, 2	28.6617	GQFETYLR		6.839300155639648, 6.98799991607666	1	ASAH1_HUMAN	Acid ceramidase OS=Homo sapiens GN=ASAH1 PE=1 SV=5		1923.7080078125, 4154.19091796875	1	37640.1	40818.7	56727.5	48055.3	44619.7	63889.9	48639.2	57027.3	36220.8	33348.4	33618.3	34844.8
937.971	2	52.2264	LPGLLGNFPGPFEEEMK	59.43	8.0327	1	ASAH1_HUMAN	Acid ceramidase OS=Homo sapiens GN=ASAH1 PE=1 SV=5	290	4154.19	1	56064.6	67789.8	94836.5	69716.5	80487	121703	65925.1	92878.8	60339.8	50428.1	46697.9	55595.9
523.749	2	29.8052	HPFFLDDR	50.86	6.5251	1	ASAH1_HUMAN	Acid ceramidase OS=Homo sapiens GN=ASAH1 PE=1 SV=5	238	2708.1	1	25669.4	24325.2	33915.8	28938.4	28592.7	43681.6	34210.2	37888.8	21923.4	23199.1	19942.7	20938.2
672.322	2	31.1448	WYVVQTNYDR	61.69	7.3691	1	ASAH1_HUMAN	Acid ceramidase OS=Homo sapiens GN=ASAH1 PE=1 SV=5	290	4154.19	1	28373.1	32949.3	48170.9	43385.1	36761.8	56121.5	46349.3	53346.9	26913.6	26321.1	26175.1	27163.7
641.313	2	32.6902	ESLDVYELDAK	55.81	7.6171	1	ASAH1_HUMAN	Acid ceramidase OS=Homo sapiens GN=ASAH1 PE=1 SV=5	290	4154.19	1	46308.8	55247	70447.6	71919.1	61182.1	88731.1	71354.2	85260.6	48141.5	43426.8	41678.1	45532.2
536.287	2	36.2049	WHELMLDK		5.738	0.97	ASAH1_HUMAN	Acid ceramidase OS=Homo sapiens GN=ASAH1 PE=1 SV=5		2708.1	1	2204.93	2512.88	2220.93	2500.35	2709.58	2774.95	2057.02	2256.76	1961.93	3149.42	2355.59	2431.07
541.601	3	25.6859	ESLDVYELDAKQ[129.0426]GR		6.3656	0.97	ASAH1_HUMAN	Acid ceramidase OS=Homo sapiens GN=ASAH1 PE=1 SV=5		2842.72	1	407.197	626.322	649.209	829.275	780.673	744.294	631.551	697.859	589.935	829.017	518.578	841.534
613.294	2	20.2739	STYPPSGPTYR	16.42		0.88	ASAH1_HUMAN	Acid ceramidase OS=Homo sapiens GN=ASAH1 PE=1 SV=5	284		1	12572	17243.8	23105.9	22477.4	20692.1	28912.6	23096.6	31896.3	13990.5	12305.8	10496.3	15511.3
553.596	3	31.9026	WYVVQ[129.0426]TNYDRWK		6.4358	0.87	ASAH1_HUMAN	Acid ceramidase OS=Homo sapiens GN=ASAH1 PE=1 SV=5		4154.19	1	1252.95	9110.65	8634.68	7410.83	8121.51	10534.6	8405.79	6639.09	6748.83	5307.8	2107.15	7558.03
882.103	3	47.4572	TSQENISFETMYDVLSTKPVLNK	39.91	7.9619	0.81	ASAH1_HUMAN	Acid ceramidase OS=Homo sapiens GN=ASAH1 PE=1 SV=5	290	4154.19	1	59703.3	65477.6	84503.5	83794.1	71123.6	107365	87000.3	97174.5	58221.3	53566.7	48441.1	52984.3
921.807	3	57.7236	ASSFAGYVGMLTGFKPGLFSLTLNER	67.67	7.1	0.79	ASAH1_HUMAN	Acid ceramidase OS=Homo sapiens GN=ASAH1 PE=1 SV=5	290	4154.19	1	21269.5	25690.6	36132	28060.5	27597.6	42100.1	31475.4	33923.7	21869.3	18176.4	19045.4	17839.8
668.359	3	46.1602	GAVPWYTINLDLPPYKR		7.0267	0.75	ASAH1_HUMAN	Acid ceramidase OS=Homo sapiens GN=ASAH1 PE=1 SV=5		2602.59	1	16185.9	15974.2	20816.7	18998.3	14620.4	29682.8	20735.3	23548.7	11236.4	9746.34	10553.9	11696.6
742.883	2	38.6781	STSYEEAKN[115.0269]LLTK		5.9973	0.74	ASAH1_HUMAN	Acid ceramidase OS=Homo sapiens GN=ASAH1 PE=1 SV=5		2842.72	1	2913.22	5070.7	6003.09	4441.25	5029.77	7311.97	3905.53	4491.57	5227.4	3345.88	2040.16	3529.5
562.268	3	22.261	QGRWYVVQTNYDR		6.1577	0.65	ASAH1_HUMAN	Acid ceramidase OS=Homo sapiens GN=ASAH1 PE=1 SV=5		2708.1	1	0	2978.17	2622.14	2262.67	1826.81	1286.83	1969.11	1084.11	2859.78	2190.27	3622.73	2906.31
568.288	4	34.1287	TVLENSTSYEEAKN[115.0269]LLTKTK		5.7627	0.65	ASAH1_HUMAN	Acid ceramidase OS=Homo sapiens GN=ASAH1 PE=1 SV=5		997.12	1	72258.9	48397.5	42826.4	66425.6	59133.4	44296.7	45232.2	63730.9	44496.2	60067.8	48135.7	55757.2
1018.51	3	49.6284	STYPPSGPTYRGAVPWYTINLDLPPYK		5.5927	0.64	ASAH1_HUMAN	Acid ceramidase OS=Homo sapiens GN=ASAH1 PE=1 SV=5		997.12	1	2792.39	3862.35	5007.42	3512.21	3766.08	4420.79	5756.77	3723.85	3556.45	3746.51	3123.35	4470.23
368.422	4	25.4506	TVLENSTSYEEAK		6.4149	0.61	ASAH1_HUMAN	Acid ceramidase OS=Homo sapiens GN=ASAH1 PE=1 SV=5		2842.72	1	36812.2	14608.3	9716.52	20720.3	32510.5	19964.4	22999.6	29643.5	28147.4	23048.7	16533	20026.7
900.713	3	58.287	SHFFPFDLFPMC[160.0307]PFGC[160.0307]QC[160.0307]YSR		6.4204	1	ASPN_HUMAN	Asporin OS=Homo sapiens GN=ASPN PE=1 SV=2		1747.19	1	5762.71	3997.13	4769.32	1130.88	1591.43	907.453	5000.66	159.244	2990.89	4967.91	21707.7	6896.41
660.363	3	41.6549	LYLSHNQLSEIPLNLPK	23.05	7.2051	1	ASPN_HUMAN	Asporin OS=Homo sapiens GN=ASPN PE=1 SV=2	36	1747.19	1	35791.2	16051.1	22332.3	5913.58	9597.28	7784.03	19783.1	4822.73	16560.6	22469.1	62762.4	24850.1
666.831	2	31.7429	VGVNDFC[160.0307]PTVPK	58.12	7.2495	1	ASPN_HUMAN	Asporin OS=Homo sapiens GN=ASPN PE=1 SV=2	171	1747.19	1	24469	11978.3	15284.5	3873.97	6173.54	4251.79	14066.1	1738.05	12304.4	17080.5	51270.1	19778.1
776.721	3	40.5425	VVHC[160.0307]SDLGLTSVPTNIPFDTR	48.59	7.31	1	ASPN_HUMAN	Asporin OS=Homo sapiens GN=ASPN PE=1 SV=2	171	1747.19	1	33511.7	19090.9	26585.9	7263.83	11789.6	7734.93	23167.9	5554.62	17986	24911	78863.2	30170.8
760.424	2	46.6205	GLTSLYGLILNNNK	64.07	6.992	1	ASPN_HUMAN	Asporin OS=Homo sapiens GN=ASPN PE=1 SV=2	171	1747.19	1	22514.5	6774.85	7975.09	2376.07	3829.82	2819.59	6642.7	1942.27	5619.84	8164.81	25137.2	8800.91
776.925	2	46.4674	SLYSAISLFNNPVK		6.4433	1	ASPN_HUMAN	Asporin OS=Homo sapiens GN=ASPN PE=1 SV=2		1747.19	1	21302.8	11283.9	13857.5	3439.49	6326.84	4149.82	13509.2	981.622	11291.5	14976.3	45771.6	19477.7
844.453	1	39.1741	LDLQNNK		6.5277	0.98	ASPN_HUMAN	Asporin OS=Homo sapiens GN=ASPN PE=1 SV=2		4433.31	1	9414.57	4787.13	3394.11	6202.84	7700.23	2650.39	4993.02	7465.84	5115.5	9457.17	7402.78	4812.2
558.976	3	42.0491	YLQIIFLHSNSIAR		5.9988	0.98	ASPN_HUMAN	Asporin OS=Homo sapiens GN=ASPN PE=1 SV=2		1747.19	1	3410.2	3024.46	3570.27	1200.33	1498.63	1802.05	3183.82	787.584	2138.7	1925.28	7977.97	3291.51
664.81	2	35.9982	YWEMQPATFR		5.4862	0.92	ASPN_HUMAN	Asporin OS=Homo sapiens GN=ASPN PE=1 SV=2		445.107	1	18900.6	10115.7	11222.4	4280.09	6418.75	5490.37	11610.8	3009.02	8609.8	12174.2	37402.1	13393.7
501.22794, 751.3246	2, 3	20.8115	AYGENIGYSEKDR		6.025000095367432, 6.142600059509277	0.61, 0.97	AT1B1_HUMAN	Sodium/potassium-transporting ATPase subunit beta-1 OS=Homo sapiens GN=ATP1B1 PE=1 SV=1		2604, 2856.47607421875	1	6147.67	6790.85	7490.44	5756.54	3733.94	5505.31	5157.74	3366.89	4899.95	4991	8684.8	7311.96
943.786	3	50.1545	VGNVEYFGLGNSPGFPLQYYPYYGK	81.05	7.9944	1	AT1B1_HUMAN	Sodium/potassium-transporting ATPase subunit beta-1 OS=Homo sapiens GN=ATP1B1 PE=1 SV=1	283	4248.79	1	26115.7	36607.1	45942.5	48559.7	47329.7	65165.6	54897.5	47111.5	44190.4	22544.9	21343.8	38790.3
615.78754, 1230.5808	1, 2	21.3042	AYGENIGYSEK	75.54	6.26800012588501, 7.326499938964844	1	AT1B1_HUMAN	Sodium/potassium-transporting ATPase subunit beta-1 OS=Homo sapiens GN=ATP1B1 PE=1 SV=1	283	1132.26904296875, 4248.7939453125	1	44496.4	50536.4	56428	53676.4	57826	71465.8	61984.1	57754.4	53599	35938.3	28719.9	44133.3
745.437	2	35.368	VAPPGLTQIPQIQK	63.35	8.0283	1	AT1B1_HUMAN	Sodium/potassium-transporting ATPase subunit beta-1 OS=Homo sapiens GN=ATP1B1 PE=1 SV=1	283	4248.79	1	39955.3	65486.3	78192.2	66613.2	73209.5	107109	80843.2	74187.2	70088.4	34971.9	31382.9	59912.2
663.848	2	41.827	SYEAYVLNIVR	32.63	7.3123	1	AT1B1_HUMAN	Sodium/potassium-transporting ATPase subunit beta-1 OS=Homo sapiens GN=ATP1B1 PE=1 SV=1	283	4248.79	1	66370.5	74586.8	77788.1	73719.3	92299	102937	85571.5	96823.9	83641.4	62885.6	65892.1	72363.7
745.373	2	28.494	YNPNVLPVQC[160.0307]TGK	30.36	7.5668	1	AT1B1_HUMAN	Sodium/potassium-transporting ATPase subunit beta-1 OS=Homo sapiens GN=ATP1B1 PE=1 SV=1	283	4248.79	1	30775.2	50089.2	63521.8	53765.7	55909.5	81919.5	61047.2	57418.5	51342.7	26156.3	25967.4	45875
927.385	2	34.5485	DDMIFEDC[160.0307]GDVPSEPK	40.44	7.5291	1	AT1B1_HUMAN	Sodium/potassium-transporting ATPase subunit beta-1 OS=Homo sapiens GN=ATP1B1 PE=1 SV=1	283	4248.79	1	25174.8	27131	33093.4	32635.5	33803.9	49831.1	38563.9	39216.2	33146.1	16699.1	13872.4	24409.6
1415.69	2	51.1476	VGNVEYFGLGNSPGFPLQ[129.0426]YYPYYGK		7.3718	1	AT1B1_HUMAN	Sodium/potassium-transporting ATPase subunit beta-1 OS=Homo sapiens GN=ATP1B1 PE=1 SV=1		4248.79	1	896.548	1938.04	2240.43	1375.01	1979.92	3588.33	1836.24	1674.01	1901.94	725.704	309.859	1791.25
1415.68	2	50.9302	VGNVEYFGLGN[115.0269]SPGFPLQYYPYYGK		6.2288	1	AT1B1_HUMAN	Sodium/potassium-transporting ATPase subunit beta-1 OS=Homo sapiens GN=ATP1B1 PE=1 SV=1		2781.53	1	984.283	1540.6	1644.01	1582.52	2316.19	2647.14	1836.61	2252.1	1843.21	799.607	318.935	1491.43
745.934	2	36.3519	VAPPGLTQ[129.0426]IPQIQK		6.9802	1	AT1B1_HUMAN	Sodium/potassium-transporting ATPase subunit beta-1 OS=Homo sapiens GN=ATP1B1 PE=1 SV=1		4248.79	1	7050.71	10231.5	12733.5	12743.7	12408.7	18180.1	14225.5	12156	11629.9	5623.31	5510.19	10437.2
529.312	2	22.7682	EGKPC[160.0307]IIIK		6.3948	0.99	AT1B1_HUMAN	Sodium/potassium-transporting ATPase subunit beta-1 OS=Homo sapiens GN=ATP1B1 PE=1 SV=1		2856.48	1	347.371	5771.72	8491.46	6883.54	8045.57	14532	8509.71	8552.38	6025.33	2078.52	1660.51	4756.27
944.121	3	50.9205	VGN[115.0269]VEYFGLGNSPGFPLQYYPYYGK		6.2859	0.99	AT1B1_HUMAN	Sodium/potassium-transporting ATPase subunit beta-1 OS=Homo sapiens GN=ATP1B1 PE=1 SV=1		2856.17	1	1643.28	2076.47	2680.27	2677.85	3403.67	4138.37	3275.63	3502.91	3091.73	1468.34	626.188	2425.2
549.61	3	35.0058	YNPN[115.0269]VLPVQC[160.0307]TGKR		5.7665	0.78	AT1B1_HUMAN	Sodium/potassium-transporting ATPase subunit beta-1 OS=Homo sapiens GN=ATP1B1 PE=1 SV=1		1364.6	1	705.713	1462.78	1075.26	2050.49	2602.55	2713.65	2304.75	3584.95	1199.33	1222.71	537.22	1375.63
750.835	2	20.1465	ERGDFN[115.0269]HERGER		6.3572	0.72	AT1B1_HUMAN	Sodium/potassium-transporting ATPase subunit beta-1 OS=Homo sapiens GN=ATP1B1 PE=1 SV=1		2856.17	1	97595	81983.2	70630.4	76909.5	58142.9	46073	55570	39179.4	74933.3	73812.9	72076.5	93951.9
994.527	2	45.172	AIAELGIYPAVDPLDSTSR		6.592	1	ATPB_HUMAN	ATP synthase subunit beta, mitochondrial OS=Homo sapiens GN=ATP5B PE=1 SV=3		639.973	1	22614.7	6733.3	3708.93	7821.83	15687	8281.96	7651.92	18815.1	11065.5	11405.3	8815.59	9475.32
519.8	2	28.1812	IPVGPETLGR	17.85	6.1115	1	ATPB_HUMAN	ATP synthase subunit beta, mitochondrial OS=Homo sapiens GN=ATP5B PE=1 SV=3	168	639.973	1	23258.9	5426.29	3446.7	5947.84	10853	5812.26	6331	13708.7	7640.48	10165.9	7966.59	6832.05
544.816	2	37.5771	VVDLLAPYAK	26.05	6.1103	1	ATPB_HUMAN	ATP synthase subunit beta, mitochondrial OS=Homo sapiens GN=ATP5B PE=1 SV=3	168	558.285	1	18298	7251.86	4640.78	7771	16405.8	9171.43	8712.16	17365.3	9864.2	10343.8	8035.4	7881.4
961.492	2	64.2632	DQEGQDVLLFIDNIFR	64.41	5.8568	1	ATPB_HUMAN	ATP synthase subunit beta, mitochondrial OS=Homo sapiens GN=ATP5B PE=1 SV=3	168	639.973	1	13228.8	3023.51	1754.25	2731.52	5813.95	3279.13	2099.02	4923.09	3948.09	4434.09	3228.05	2798.3
729.422	2	55.2047	TVLIMELINNVAK	56.06	6.1052	1	ATPB_HUMAN	ATP synthase subunit beta, mitochondrial OS=Homo sapiens GN=ATP5B PE=1 SV=3	168	639.973	1	24453.9	8549.81	6072.49	8310.11	18658.9	10600.1	8782.29	21474.6	9581.88	14180.1	10429.7	11579.5
675.004	3	48.1713	FLSQPFQVAEVFTGHMGK	28.72	6.4982	1	ATPB_HUMAN	ATP synthase subunit beta, mitochondrial OS=Homo sapiens GN=ATP5B PE=1 SV=3	50	639.973	1	36847.4	11309.8	7834.69	14040.7	27177	17598.1	14130.4	29431.5	18834.3	19744.4	14537.6	15325.4
605.96	3	30.3127	IMDPNIVGSEHYDVAR	41.03	6.5369	1	ATPB_HUMAN	ATP synthase subunit beta, mitochondrial OS=Homo sapiens GN=ATP5B PE=1 SV=3	114	639.973	1	24292.6	8980.07	6129.55	10500.3	22318.6	13923.6	13867.6	27071.1	13471.7	15427.4	13250.3	11675.5
718.371	2	37.2886	FTQAGSEVSALLGR		5.8964	0.99	ATPB_HUMAN	ATP synthase subunit beta, mitochondrial OS=Homo sapiens GN=ATP5B PE=1 SV=3		639.973	1	26754.7	13309.8	10285.6	11305.1	15250.2	10727.1	11487.4	17693.2	10604.4	14698.3	12558.6	11256.2
640.37	3	39.6271	VLDSGAPIKIPVGPETLGR		6.079	0.93	ATPB_HUMAN	ATP synthase subunit beta, mitochondrial OS=Homo sapiens GN=ATP5B PE=1 SV=3		558.285	1	2457.42	5752.23	4893.92	5418.53	11114.8	7102.77	6513.35	12969.3	7526.33	9205.47	9060.38	6970.73
687.666	3	43.2566	EGNDLYHEMIESGVINLK		5.6037	0.88	ATPB_HUMAN	ATP synthase subunit beta, mitochondrial OS=Homo sapiens GN=ATP5B PE=1 SV=3		532.518	1	9055.43	2480.08	1522.84	2236.72	6850.38	3190.59	2388.98	8899.98	3147.23	4479.03	3140.51	3214.74
908.942	2	43.0286	IMDPN[115.0269]IVGSEHYDVAR		6.2883	0.71	ATPB_HUMAN	ATP synthase subunit beta, mitochondrial OS=Homo sapiens GN=ATP5B PE=1 SV=3		558.285	1	7116.4	9028.88	6400.31	10637.5	15232.1	9507.43	9768.69	16228.8	11468.3	15185	12301.7	13070.7
1117.55	3	56.4314	GFQQILAGEYDHLPEQAFYMVGPIEEAVAK		5.8808	0.66	ATPB_HUMAN	ATP synthase subunit beta, mitochondrial OS=Homo sapiens GN=ATP5B PE=1 SV=3		558.285	1	16777.4	4789.56	4000.26	5669.69	13423	8042.73	6425.57	14049.1	6888.75	9584.65	6700.65	6946.75
693.356	2	34.343	IMNVIGEPIDER		6.2978	0.61	ATPB_HUMAN	ATP synthase subunit beta, mitochondrial OS=Homo sapiens GN=ATP5B PE=1 SV=3		639.973	1	26245	9536.81	6448.09	11483.7	19836.2	12051.2	10447	23466.3	14090.5	17764.2	14811.9	12627.3
822.25	5	58.9356	QVDVPTLTGAFGILAAHVPTLQVLRPGLVVVHAEDGTTSK	3.77	6.2998	0.99	ATPD_HUMAN	ATP synthase subunit delta, mitochondrial OS=Homo sapiens GN=ATP5D PE=1 SV=2	64	1082.99	0.97	19151	12705.3	10768.6	12115.4	19271.1	19044.5	14171.1	25895.4	14462.6	13105.8	10780.6	14857.2
744.071	1	22.9645	ANEALVK		6.0438	0.61	ATPD_HUMAN	ATP synthase subunit delta, mitochondrial OS=Homo sapiens GN=ATP5D PE=1 SV=2		530.123	0.97	30279.9	50182.2	5748.35	54899.8	60617.7	64213.6	92745.5	28828.1	35678.2	27858.4	23373.1	6458.72
524.27924, 1047.5742	1, 2	21.9021	SEVATLTAAGK	13.79	5.718500137329102, 5.78249979019165	0.69, 0.87	ATPG_HUMAN	ATP synthase subunit gamma, mitochondrial OS=Homo sapiens GN=ATP5C1 PE=1 SV=1		258.9425048828125, 507.9294128417969	1	19016.3	20590.2	18020.4	21730.9	33502.4	28035.9	26932.2	44998.8	25135.4	26721.3	28073.3	26223.7
607.321	2	23.1514	GLC[160.0307]GAIHSSIAK	25.2	6.8063	1	ATPG_HUMAN	ATP synthase subunit gamma, mitochondrial OS=Homo sapiens GN=ATP5C1 PE=1 SV=1		683.293	1	17513	11962.8	9037.01	10825.5	18729.2	16125.2	11358.1	20995	15315.9	12786.6	12061.8	11378.9
522.264	2	23.1283	C[160.0307]GAIHSSIAK		6.5656	1	ATPG_HUMAN	ATP synthase subunit gamma, mitochondrial OS=Homo sapiens GN=ATP5C1 PE=1 SV=1		683.293	1	7676.43	4314.89	3273.84	3674.92	6998.37	6011.29	4278.72	7461.87	5753.49	4369.04	5381.79	4136.37
831.501	1	21.8946	VATLTAAGK		5.5226	0.77	ATPG_HUMAN	ATP synthase subunit gamma, mitochondrial OS=Homo sapiens GN=ATP5C1 PE=1 SV=1		258.943	1	966.705	859.826	892.302	1233.91	1416.94	1163.27	1249.24	1978.88	1167.12	1048.32	1200.99	1076.91
1326.72	1	41.8258	IYGLGSLALYEK		6.2057	0.68	ATPG_HUMAN	ATP synthase subunit gamma, mitochondrial OS=Homo sapiens GN=ATP5C1 PE=1 SV=1		683.293	1	7659.98	10730.7	12424.8	9944.69	12853.7	17941.7	12468.4	12668.6	11633.8	7009.58	7342.96	10110.6
530.784	2	33.864	EVMLVGIGDK	18.05	6.7996	0.6	ATPG_HUMAN	ATP synthase subunit gamma, mitochondrial OS=Homo sapiens GN=ATP5C1 PE=1 SV=1		683.293	1	22390.9	15998	12016	17170.2	24310.4	23132.8	18282.4	29347.7	21247.2	19470.2	18089.4	18488.6
657.866	2	49.4911	LGELPSWILMR		7.0807	1	ATPK_HUMAN	ATP synthase subunit f, mitochondrial OS=Homo sapiens GN=ATP5J2 PE=1 SV=3		1187.14	0.83	13139.3	14065	11191.1	13821.5	16962.2	25046.8	15438.7	21059.5	16334.6	8597.09	8251.12	14042.3
518.519	3	15.6291	SSQ[129.0426]C[160.0307]AN[115.0269]N[115.0269]C[160.0307]GFSYR	2.49		0.71	ATS20_HUMAN	A disintegrin and metalloproteinase with thrombospondin motifs 20 OS=Homo sapiens GN=ADAMTS20 PE=2 SV=2			0	295737	237221	270096	286387	175719	163445	217239	187075	207952	242174	372803	323646
411.1993, 821.416	1, 2	23.5307	SEVDMLK		5.896200180053711, 6.727099895477295	0.76, 1.0	AXA2L_HUMAN	Putative annexin A2-like protein OS=Homo sapiens GN=ANXA2P2 PE=5 SV=2		1296.89599609375, 2337.3759765625	1	15581.7	5797.84	4858.57	7955.99	9568.67	7333.76	6298.31	13520.6	9445.98	11672.6	11276.9	6736.18
889.435	2	47.0645	GLGTDEDSLIEIIC[160.0307]SR	121.22	7.3867	1	AXA2L_HUMAN	Putative annexin A2-like protein OS=Homo sapiens GN=ANXA2P2 PE=5 SV=2	383	2782.06	1	73089.6	31687.8	30464.4	39478.6	44420.3	35533.1	31849.8	59114.6	45256.7	57280.6	55735.9	40744.5
550.991	3	53.9133	SALSGHLETVILGLLK	67.69	7.0299	1	AXA2L_HUMAN	Putative annexin A2-like protein OS=Homo sapiens GN=ANXA2P2 PE=5 SV=2	383	2782.06	1	12839.3	12623.1	11317.4	10210	11167.3	14004.7	8353.7	11002.6	9135.17	18351.3	15064.5	4307.68
622.81396, 622.8153, 1244.6252	1, 2	20.2152	TNQELQEINR	44.49	6.467100143432617, 7.201700210571289	1	AXA2L_HUMAN	Putative annexin A2-like protein OS=Homo sapiens GN=ANXA2P2 PE=5 SV=2	383	1296.89599609375, 2782.06201171875	1	41512.5	18656.2	16823.7	22126.6	26279.9	19563	18980	31838.9	26291.6	34331.7	30000.1	19690.5
615.633	3	26.2247	LSLEGDHSTPPSAYGSVK	28.95	7.4986	1	AXA2L_HUMAN	Putative annexin A2-like protein OS=Homo sapiens GN=ANXA2P2 PE=5 SV=2		2782.06	1	78200.1	35446.5	32732.2	43408.1	52649	40035.2	34775.2	68168.7	51362.6	63520.9	61370.6	43757.9
711.355	2	32.9896	SLYYYIQQDTK	32.45	7.2988	1	AXA2L_HUMAN	Putative annexin A2-like protein OS=Homo sapiens GN=ANXA2P2 PE=5 SV=2	173	2337.38	1	48416.1	20607.5	19337.3	29096.5	29900.7	23731.6	22050.9	41979.5	31428.8	40733.8	39193.4	26370.6
518.263	2	36.0663	WISIMTER	20.99	5.8971	1	AXA2L_HUMAN	Putative annexin A2-like protein OS=Homo sapiens GN=ANXA2P2 PE=5 SV=2	242	835.545	1	27945.9	13357.1	12557.4	15384.4	16684.7	14863.8	12123.8	19722.6	19251.9	20515.6	22840.4	14826.9
611.799	2	21.5159	TPAQYDASELK	56.27	6.2966	1	AXA2L_HUMAN	Putative annexin A2-like protein OS=Homo sapiens GN=ANXA2P2 PE=5 SV=2	383	1296.9	1	66470.9	23854.4	23258.3	32685.7	35254.1	26195.5	23357.8	47935.2	35507.4	47068	41764.9	27572.4
544.299	2	33.863	DALNIETAIK		6.6722	1	AXA2L_HUMAN	Putative annexin A2-like protein OS=Homo sapiens GN=ANXA2P2 PE=5 SV=2		2782.06	1	41532.6	17666.4	15536.5	21666.1	22865.8	19256.1	17276.4	31385.7	25067.9	30641	28956.1	20172.2
543.743	2	21.465	AYTNFDAER		7.1552	1	AXA2L_HUMAN	Putative annexin A2-like protein OS=Homo sapiens GN=ANXA2P2 PE=5 SV=2		2337.38	1	28907.2	10034.9	9122.12	13067.7	14306	10313.3	9138.24	19472.5	14877.3	19669.3	16981.2	10850.8
765.393	2	31.7872	GVDEVTIVNIVTN[115.0269]R		6.4957	1	AXA2L_HUMAN	Putative annexin A2-like protein OS=Homo sapiens GN=ANXA2P2 PE=5 SV=2		741.648	1	162618	183967	194687	196823	179351	231266	190593	196041	204224	165508	159363	223813
486.784	2	34.0169	ALNIETAIK		6.3425	1	AXA2L_HUMAN	Putative annexin A2-like protein OS=Homo sapiens GN=ANXA2P2 PE=5 SV=2		2782.06	1	14949.6	17940.7	25992.7	13317.1	15988.1	22549.5	20587.3	13697	18612.8	10820	16722	17637.4
438.235	3	23.8001	QDIVFSYQ[129.0426]RR		5.8885	0.97	AXA2L_HUMAN	Putative annexin A2-like protein OS=Homo sapiens GN=ANXA2P2 PE=5 SV=2		537.092	1	2584.9	3336.04	3779.36	2736.46	2608.88	4105.18	3354.22	3299.57	3311.09	2407.98	1954.71	3368.23
1096.51	1	38.7117	ALLYLC[160.0307]GGDD		6.2831	0.92	AXA2L_HUMAN	Putative annexin A2-like protein OS=Homo sapiens GN=ANXA2P2 PE=5 SV=2		2782.06	1	23780.9	10133.1	10826.5	13664.9	15677.6	13223.4	10810.6	21489.6	16345.9	21038.7	18933.6	12859.5
480.747	2	18.8287	VYKEMYK		5.821	0.87	AXA2L_HUMAN	Putative annexin A2-like protein OS=Homo sapiens GN=ANXA2P2 PE=5 SV=2		1006.56	1	1521.33	2636.45	4035.27	2626.28	1728.61	2813.36	3277.32	1145.61	1889.48	1475.96	2196.03	2060.42
580.615	3	22.283	DNAQRQDIVFSYQR		5.9858	0.86	AXA2L_HUMAN	Putative annexin A2-like protein OS=Homo sapiens GN=ANXA2P2 PE=5 SV=2		1440.27	1	30.1598	1545.06	1106.25	2542.6	3581	2205.75	3316.07	5499.24	2703.09	2862.39	2843.38	2207.57
604.621	3	35.7361	TDLEKDIISDTSGDFR		7.1712	0.67	AXA2L_HUMAN	Putative annexin A2-like protein OS=Homo sapiens GN=ANXA2P2 PE=5 SV=2		2782.06	1	15691.5	6426.55	6935.57	8891.54	10704.3	8368.09	6225.95	12103.2	10418.8	11500.4	13413.4	8641.08
730.888	2	43.188	SYSPYDMLESIR		5.7128	0.6	AXA2L_HUMAN	Putative annexin A2-like protein OS=Homo sapiens GN=ANXA2P2 PE=5 SV=2		1728.65	1	47678.7	27010.5	34862.8	29628.8	33343.1	32043.5	29526.4	38780.9	23419.4	25761.6	25216.3	25166.6
481.48126, 970.98773	2, 4	25.6334	RKPEDVLDDDDAGSAPLK		5.79040002822876, 6.577899932861328	0.98, 0.99	BASI_HUMAN	Basigin OS=Homo sapiens GN=BSG PE=1 SV=2		1818.9300537109375, 1875.635009765625	1	5214.32	11570.6	12289.5	8593.48	9707.9	14361.3	11260.2	11082	10880.8	7773.36	5274.65	10575.8
537.297	2	29.8916	GSDQAIITLR	76.65	7.2882	1	BASI_HUMAN	Basigin OS=Homo sapiens GN=BSG PE=1 SV=2	113	2001.1	1	13668.1	27249.5	29804.8	22928.6	23719.3	32571.8	28886.6	27536.6	27073.4	21864.9	13968.7	23811.2
705.902	2	25.9529	GGVVLKEDALPGQK		6.7635	1	BASI_HUMAN	Basigin OS=Homo sapiens GN=BSG PE=1 SV=2		2001.1	1	956.939	7091.17	7889.32	5171.5	5790.68	8129.77	6529.77	6371.76	5780.14	4137.24	3255.11	5339.73
507.751	2	23.3663	FFVSSSQGR	42.04	6.7338	1	BASI_HUMAN	Basigin OS=Homo sapiens GN=BSG PE=1 SV=2	95	1875.64	1	19665.2	30393.2	31616.4	25505.4	27945.7	37189.9	30753	31022.1	29591.3	20883.8	13995.5	26869.4
705.99493, 1058.494	2, 3	33.4866	SELHIENLNMEADPGQYR		6.96999979019165, 7.174600124359131	1	BASI_HUMAN	Basigin OS=Homo sapiens GN=BSG PE=1 SV=2		1246.1590576171875, 2001.095947265625	1	13628.6	23670	27583	20632.4	23105.8	33142.4	26411.2	26889.3	24497.4	16303.3	11385.1	22371.2
832.903	2	42.7565	SESVPPVTDWAWYK	37.5	7.1563	1	BASI_HUMAN	Basigin OS=Homo sapiens GN=BSG PE=1 SV=2	113	2001.1	1	37992.6	64669.6	71001.1	54940.3	51148.2	78369.3	65676.3	59446.3	63355.8	42431.1	30462.7	58436.6
599.351	2	25.9546	VLKEDALPGQK		6.5128	1	BASI_HUMAN	Basigin OS=Homo sapiens GN=BSG PE=1 SV=2		1818.93	1	84.6665	1330.58	1689.12	600.119	978.079	1678.61	1184.77	815.22	888.541	526.789	523.421	1097.74
1172.54	3	46.8626	VDSDDQWGEYSC[160.0307]VFLPEPMGTANIQLHGPPR		7.5611	1	BASI_HUMAN	Basigin OS=Homo sapiens GN=BSG PE=1 SV=2		2001.1	1	12616.8	19379.7	21396.9	15537.7	17586.9	25134.2	20565.4	19808.2	19639.9	13378.9	8749.22	17992
550.587	3	33.4838	IENLNMEADPGQYR		6.4987	1	BASI_HUMAN	Basigin OS=Homo sapiens GN=BSG PE=1 SV=2		993.053	1	1421.37	491.813	277.769	509.923	1056.13	215.917	629.397	1825.82	412.574	1737.27	589.573	808.217
649.794	2	25.6347	RKPEDVLDDDD		5.6837	0.98	BASI_HUMAN	Basigin OS=Homo sapiens GN=BSG PE=1 SV=2		1246.16	1	1750.54	3563.71	3819.89	2702.37	3260.86	5096.12	3537.53	4419.38	2961.98	2206.07	1658.96	3140.89
602.275	3	25.8196	SSEHINEGETAMLVC[160.0307]K		6.1331	0.97	BASI_HUMAN	Basigin OS=Homo sapiens GN=BSG PE=1 SV=2		1721.7	1	6225.92	12310.7	12158.4	7756.05	9241.85	14656.1	10546.5	10522.3	9499.87	8196.58	5920.11	9527.62
592.273	2	25.6693	RKPEDVLDDD		5.6097	0.96	BASI_HUMAN	Basigin OS=Homo sapiens GN=BSG PE=1 SV=2		1875.64	1	297.437	660.808	722.339	423.368	447.917	664.331	697.534	572.459	637.533	380.338	178.156	616.934
659.298	3	39.5657	ALM[147.0354]NGSESRFFVSSSQGR		5.8689	0.75	BASI_HUMAN	Basigin OS=Homo sapiens GN=BSG PE=1 SV=2		1818.93	1	22366.9	14227.3	11205.9	17658.2	25432.1	13657.9	18227.9	35751.3	15021.2	24629.5	15882.3	14195.2
595.307	3	27.0038	KPEDVLDDDDAGSAPLK		5.7659	0.62	BASI_HUMAN	Basigin OS=Homo sapiens GN=BSG PE=1 SV=2		2001.1	1	10909.5	8780.39	8856.38	8834.06	7481.95	9681.98	9112.11	8869.74	7288.34	7493.08	4833.54	9140.06
471.253	2	30.4791	YLSFHFK		5.5241	0.82	BIEA_HUMAN	Biliverdin reductase A OS=Homo sapiens GN=BLVRA PE=1 SV=2		180.071	0.8	19330.3	25706.2	26831.5	23933.1	16252.2	15772.8	19288.9	15138.1	21771.1	21017.8	27599.3	24103
1500.38	3	48.4442	RELGSIDGVQQISLEDALSSQEVEVAYIC[160.0307]SESSSHEDYIR		5.2588	0.67	BIEA_HUMAN	Biliverdin reductase A OS=Homo sapiens GN=BLVRA PE=1 SV=2		180.071	0.8	6021.89	7164.57	7495.35	6212.47	3817.6	3313.91	6437.6	1913.31	5612.69	6089.94	4470.84	7460.81
559.277	2	16.8661	LQDASAEVER	63.62		1	BST2_HUMAN	Bone marrow stromal antigen 2 OS=Homo sapiens GN=BST2 PE=1 SV=1	69		0.83	3195.78	5459.62	8136.63	7067.9	6607.69	12298.5	4451.35	8926.03	5180.97	2718.92	5433.17	6941.31
339.836	3	27.6707	QAKSHFGDK	16.92		0.83	BUD13_HUMAN	BUD13 homolog OS=Homo sapiens GN=BUD13 PE=1 SV=1			0.31	61776.4	48560.8	46663.3	52290.8	35304.6	29042.7	40611.1	29486.7	49440.6	48365.5	61497.9	55349.1
860.67377, 1147.2283	3, 4	68.0477	GVDNTFADELVELSTALEHQEYITFLEDLK	13.07	7.9838	0.93, 1.0	C1QBP_HUMAN	Complement component 1 Q subcomponent-binding protein, mitochondrial OS=Homo sapiens GN=C1QBP PE=1 SV=1		3880.18	1	61219.5	55717.5	17679.9	61593.1	65177.9	60606.4	57873.5	66846.9	58673.9	56791	24754.6	59761.2
1046.14	3	43.0328	ALVLDC[160.0307]HYPEDEVGQEDEAESDIFSIR		6.9581	1	C1QBP_HUMAN	Complement component 1 Q subcomponent-binding protein, mitochondrial OS=Homo sapiens GN=C1QBP PE=1 SV=1		3243.52	1	89566.4	105982	96845.3	93394.6	118611	128812	102876	110870	94950.1	71734	64105.9	89322.7
642.328	2	45.4957	AFVDFLSDEIK		7.5483	1	C1QBP_HUMAN	Complement component 1 Q subcomponent-binding protein, mitochondrial OS=Homo sapiens GN=C1QBP PE=1 SV=1		3880.18	1	29296.2	15360.5	13846	14552.6	18799.7	19904.5	16562.5	18424.3	15897.3	12298.1	11055.9	13475
1144.09	2	46.2257	VEEQEPELTSTPNFVVEVIK	17.25	7.0526	1	C1QBP_HUMAN	Complement component 1 Q subcomponent-binding protein, mitochondrial OS=Homo sapiens GN=C1QBP PE=1 SV=1		3880.18	1	33258.9	37505.3	37424.9	36920.8	39553	46430	36400.7	39291.4	33737.2	27032.1	29132.6	37430
1040.14	3	63.1437	DTNYTLNTDSLDWALYDHLMDFLADR		7.0843	1	C1QBP_HUMAN	Complement component 1 Q subcomponent-binding protein, mitochondrial OS=Homo sapiens GN=C1QBP PE=1 SV=1		3880.18	1	54113.8	40050.9	23424.7	38261.1	51652	42238.4	43270.7	42764.4	40098.5	32672.3	29221.1	37779.6
690.837	2	42.539	DFLSDEIKEER		7.698	1	C1QBP_HUMAN	Complement component 1 Q subcomponent-binding protein, mitochondrial OS=Homo sapiens GN=C1QBP PE=1 SV=1		3880.18	1	3925.6	5009.45	5918.39	3831.68	5369.46	6498.57	4586.86	4184.22	4774.3	3353.41	3747.2	4544.73
740.37	2	42.5364	VDFLSDEIKEER		7.7416	1	C1QBP_HUMAN	Complement component 1 Q subcomponent-binding protein, mitochondrial OS=Homo sapiens GN=C1QBP PE=1 SV=1		3243.52	1	11999.6	15127.7	14311.3	13885.2	17589	19137.1	15041.8	14888	14877.4	10539.5	9657.83	14579
654.308	3	30.2976	NSIPPTFDGEEEPSQ[129.0426]GQK		6.0303	1	C1QBP_HUMAN	Complement component 1 Q subcomponent-binding protein, mitochondrial OS=Homo sapiens GN=C1QBP PE=1 SV=1		3880.18	1	1658.48	1624.23	2623.74	2157.87	8552.68	6197.76	4462.93	4808.49	3008.54	2082.88	4084.82	1467.95
939.438	3	41.4367	VEEQEPELTSTPNFVVEVIKNDDGK		5.8982	0.77	C1QBP_HUMAN	Complement component 1 Q subcomponent-binding protein, mitochondrial OS=Homo sapiens GN=C1QBP PE=1 SV=1		2165.6	1	1879.4	2235.87	2156.97	1610.54	1966.01	2608.52	1993.07	2286.26	868.31	975.908	1296.63	1627.2
566.606	3	42.5492	AFVDFLSDEIKEER		7.8208	0.7	C1QBP_HUMAN	Complement component 1 Q subcomponent-binding protein, mitochondrial OS=Homo sapiens GN=C1QBP PE=1 SV=1		3880.18	1	93602.1	107469	102063	93655.5	117378	123651	104967	101791	102028	75043.4	74172.2	97837.6
632.3135, 632.3317	2	42.1712	DIQGSLQDIFK	53.05	5.686399936676025, 5.827899932861328	0.75, 1.0	CAD13_HUMAN	Cadherin-13 OS=Homo sapiens GN=CDH13 PE=1 SV=1	370	1239.501953125, 2068.93798828125	1	23571.9	33021.3	23698.4	40093	39767.8	45757.9	27390.7	37406.3	24512.9	22702.3	12283.3	37077.3
782.948	2	41.6148	SIVVSPILIPENQR	90.47	8.0923	1	CAD13_HUMAN	Cadherin-13 OS=Homo sapiens GN=CDH13 PE=1 SV=1	370	2912.27	1	58119.4	81195.4	50334.7	99282.7	94241.7	118452	56465.3	90736.3	58842.4	56345.4	41365.3	98180.7
461.793	2	41.6229	SIVVSPILI		7.1456	1	CAD13_HUMAN	Cadherin-13 OS=Homo sapiens GN=CDH13 PE=1 SV=1		2912.27	1	961.923	1412.8	814.893	1937	1702.73	2296.94	1116.08	1711.79	1276.71	1117.03	674.13	1474
682.897	2	41.6156	VVSPILIPENQR		7.5741	1	CAD13_HUMAN	Cadherin-13 OS=Homo sapiens GN=CDH13 PE=1 SV=1		2912.27	1	307.938	630.765	383.301	991.444	861.527	1338.22	474.528	807.818	444.796	386.882	195.41	733.788
878.805	3	49.4869	TLEGPVPLEVIVIDQNDNRPIFR	49.5	8.1331	1	CAD13_HUMAN	Cadherin-13 OS=Homo sapiens GN=CDH13 PE=1 SV=1	370	2912.27	1	89061.6	146658	87355.5	150692	160154	191755	87826	142777	96374.3	91013.7	71812.7	167029
638.822	2	18.8065	INENTGSVSVTR	90.52	7.8233	1	CAD13_HUMAN	Cadherin-13 OS=Homo sapiens GN=CDH13 PE=1 SV=1	370	2912.27	1	63100.7	77216.2	50833.4	100805	102392	126582	57015.7	101122	55167.2	57306.9	45161.1	97954.5
918.928	2	37.6321	MTAFDADDPATDNALLR	124.94	7.1435	1	CAD13_HUMAN	Cadherin-13 OS=Homo sapiens GN=CDH13 PE=1 SV=1	257	2912.27	1	22529.4	19260.6	8864.92	19783.5	37098.9	48724.1	11580.3	30170.1	15965.9	7876.19	9044.09	21184.2
727.913	2	42.7982	GDIVTVVSPALLDR		6.9168	1	CAD13_HUMAN	Cadherin-13 OS=Homo sapiens GN=CDH13 PE=1 SV=1		2912.27	1	13149	8721.97	4427.57	8831.07	9083.09	11355.5	4328.51	8341.66	5472.32	4795.49	3861.88	9930.77
783.454	2	42.107	SIVVSPILIPEN[115.0269]QR		6.8586	1	CAD13_HUMAN	Cadherin-13 OS=Homo sapiens GN=CDH13 PE=1 SV=1		2289.33	1	5500.98	8884.67	4302.22	10357.1	10988.8	14389.1	5137.96	9678.3	5011.97	4926.64	3342.46	11374
707.02	3	30.1721	EGPYIGHVMEGSPTGTTVMR		6.6819	1	CAD13_HUMAN	Cadherin-13 OS=Homo sapiens GN=CDH13 PE=1 SV=1		2056.77	1	8384.75	8080.36	5649.54	10792.4	12356.3	13506.9	7985.91	12412.1	7785.63	10838.4	13002.3	11696.6
879.139	3	50.2294	TLEGPVPLEVIVIDQN[115.0269]DNRPIFR		6.9455	1	CAD13_HUMAN	Cadherin-13 OS=Homo sapiens GN=CDH13 PE=1 SV=1		2056.77	1	6601.88	10985.8	5797.67	14519.7	12795.2	14369.5	6354.22	11038	7007.35	6581.92	5845.79	15287.7
603.67	3	39.239	PEKGDIVTVVSPALLDR	59.33		0.99	CAD13_HUMAN	Cadherin-13 OS=Homo sapiens GN=CDH13 PE=1 SV=1	370		1	19807	32602.8	18768.7	37845.5	38073	48190.2	21499.7	37059.9	20582.9	20160.6	14511.4	39815.8
1015.31	5	56.6716	AAYTIIN[115.0269]GNPGQSFEIHTNPQTNEGMLSVVKPLDYEISAFHTLLIK		6.0979	0.98	CAD13_HUMAN	Cadherin-13 OS=Homo sapiens GN=CDH13 PE=1 SV=1		1492.31	1	29617.4	65712.9	39402.7	76016.7	92933.1	105139	42948.6	78362.5	44325.6	46397.3	27798.2	74048.3
1100.62	1	28.5098	VNSDGGLVALR		6.1488	0.93	CAD13_HUMAN	Cadherin-13 OS=Homo sapiens GN=CDH13 PE=1 SV=1		2068.94	1	931.817	1866.35	1196.13	2482.2	2338.21	2848.59	1344.71	2205.74	1243.93	1147.52	1066.53	2542.35
826.764	3	49.3733	MFYIDPEKGDIVTVVSPALLDR	63.67		0.82	CAD13_HUMAN	Cadherin-13 OS=Homo sapiens GN=CDH13 PE=1 SV=1	370		1	48951	42668.6	21727.5	51974.3	51752.8	54978.8	26505.2	51624.9	28702.4	31063.2	24566.9	56555.2
523.741	2	30.2603	VDC[160.0307]NAAGALR		6.0337	0.8	CAD13_HUMAN	Cadherin-13 OS=Homo sapiens GN=CDH13 PE=1 SV=1		2046.02	1	1295.45	1379.7	2348.82	2114.69	2710.88	2642.77	3247.19	3708.22	1289.12	2108.8	583.07	771.379
556.257	3	37.2149	TPHAEDMAELVIVGGK		5.3291	0.77	CAD13_HUMAN	Cadherin-13 OS=Homo sapiens GN=CDH13 PE=1 SV=1		952.939	1	960.325	2963.45	451.031	690.118	558.272	804.223	6245.59	1731.61	1727.54	371.563	262.011	1266.62
913.169	4	52.5074	VFHINQPAEFIEDQSILN[115.0269]LTFSDC[160.0307]KGNDKLR		5.9946	0.71	CAD13_HUMAN	Cadherin-13 OS=Homo sapiens GN=CDH13 PE=1 SV=1		1239.5	1	4227.14	5385.6	3670.72	2495.41	4184.04	2070.23	4519.58	819.045	6156.05	5449.48	9597.9	4515.11
608.351	2	40.0208	NLSVVILGASDK		5.3956	0.65	CAD13_HUMAN	Cadherin-13 OS=Homo sapiens GN=CDH13 PE=1 SV=1		767.054	1	1385.74	663.759	1475.21	973.704	578.501	1173.99	816	991.397	633.441	2275.04	3443.39	1756.3
546.359	3	31.945	DIQGSLQDIFKFAR		5.7035	0.63	CAD13_HUMAN	Cadherin-13 OS=Homo sapiens GN=CDH13 PE=1 SV=1		2046.02	1	623.157	564.853	633.289	585.683	788.102	1044.92	554.851	867.273	702.289	612.796	593.836	441.777
559.542	4	37.156	GIFRINENTGSVSVTRTLDR		5.5413	0.61	CAD13_HUMAN	Cadherin-13 OS=Homo sapiens GN=CDH13 PE=1 SV=1		2046.02	1	32360.2	29931.2	28498.6	31916.3	26358.6	26096	27499.9	27871	27736.6	32035.7	25885.5	35057.4
825.77	3	46.13	KEFQATVEEGAVGVIVNLTVEDK		6.2809	0.61	CAD13_HUMAN	Cadherin-13 OS=Homo sapiens GN=CDH13 PE=1 SV=1		2912.27	1	9623	11572.4	18108.6	11003.5	5182.75	6826.99	10331.8	5097.73	6579.18	10954.6	32267.7	12165.8
616.8319, 616.8336	2	35.1627	LNGDFAQLNLK	32.38	6.639	0.97, 1.0	CADH2_HUMAN	Cadherin-2 OS=Homo sapiens GN=CDH2 PE=1 SV=4	360	4201.76	1	26367.4	35732.6	42914.4	33728.2	32499.4	41736.2	37357.5	38485.1	32612.4	26272.8	21978.9	29935.8
571.97217, 865.98224	2, 3	44.0272	MFVLTVAAENQVPLAK	82.87	5.447500228881836, 7.647600173950195	0.8, 1.0	CADH2_HUMAN	Cadherin-2 OS=Homo sapiens GN=CDH2 PE=1 SV=4	529	2596.007080078125, 4201.7578125	1	15788.1	35647.3	40937.6	23812.6	28073.7	48835.1	38775.9	31449.9	31988	25843.1	14936.5	25031.4
613.305	3	23.1879	MDERPIHAEPQYPVR	17.15	7.01	1	CADH2_HUMAN	Cadherin-2 OS=Homo sapiens GN=CDH2 PE=1 SV=4	529	4201.76	1	36199.9	50671.9	54545.9	40648.4	45659	59795	51627.9	47811	46919.2	39429.7	33281.9	41175.9
613.3001, 919.4586	2, 3	37.9814	SAAPHPGDIGDFINEGLK	48.69, 86.69	7.7977	1	CADH2_HUMAN	Cadherin-2 OS=Homo sapiens GN=CDH2 PE=1 SV=4	234, 529	4201.76	1	88737	160798	172281	107498	114578	192813	146080	119926	138910	106294	73811.6	119897
825.436	2	46.716	DWVIPPINLPENSR	56.5	7.3868	1	CADH2_HUMAN	Cadherin-2 OS=Homo sapiens GN=CDH2 PE=1 SV=4	529	4201.76	1	74756	105922	115346	89707.9	87601.7	124663	111554	94810.4	100532	88672.3	60971.2	93226.1
758.40485, 1137.103	2, 3	50.397	FLEAGIYEVPIIITDSGNPPK	78.49, 86.07	8.1945	1	CADH2_HUMAN	Cadherin-2 OS=Homo sapiens GN=CDH2 PE=1 SV=4	371, 529	4201.76	1	94290.3	155303	172133	127736	119979	177666	155715	124711	141542	126085	81097.4	135273
964.151	3	43.1939	FAIQTDPNSNDGLVTVVKPIDFETNR	45.01	8.0279	1	CADH2_HUMAN	Cadherin-2 OS=Homo sapiens GN=CDH2 PE=1 SV=4	529	4201.76	1	50615.2	91377.2	99841.3	69669.3	71730.9	102722	87323.7	75751.1	76914.7	62021.9	41829.2	73596.4
863.481	2	42.2604	IDPVN[115.0269]GQITTIAVLDR		7.1173	1	CADH2_HUMAN	Cadherin-2 OS=Homo sapiens GN=CDH2 PE=1 SV=4		4201.76	1	4175.69	7737.99	8326.45	5532.53	5530.41	8363.44	7444.88	5099.59	6946.39	5414.83	3485.44	6069.48
908.93	2	35.8607	QEEGLHAGTMLTTFTAQ		6.2494	1	CADH2_HUMAN	Cadherin-2 OS=Homo sapiens GN=CDH2 PE=1 SV=4		4201.76	1	4026.9	4771.72	3614.65	4435.52	5229.49	4544.7	4943.9	5568.16	3577.14	3999.88	2424.51	4825.05
1137.6	2	50.9133	FLEAGIYEVPIIITDSGN[115.0269]PPK		6.5916	1	CADH2_HUMAN	Cadherin-2 OS=Homo sapiens GN=CDH2 PE=1 SV=4		1760.16	1	1992.01	3577.02	3443.62	1963.86	2401.12	3790.2	2727	2628.44	3527.4	1947.34	797.093	2559.79
840.433	2	37.9976	APHPGDIGDFINEGLK		6.7022	1	CADH2_HUMAN	Cadherin-2 OS=Homo sapiens GN=CDH2 PE=1 SV=4		3667.55	1	185.008	530.66	649.452	106.488	216.751	782.088	384.624	277.498	281.492	99.705	90.6387	137.02
522.271	2	35.6467	LSDPANWLK	42.58	7.191	1	CADH2_HUMAN	Cadherin-2 OS=Homo sapiens GN=CDH2 PE=1 SV=4	529	2305.68	1	29991.3	56673.3	60814.3	39328.6	41596.2	62223.6	51721.7	40005.2	52161.2	41371.5	29194.4	45587.9
1146.94	3	50.4806	YSVTGPGADQPPTGIFIINPISGQLSVTKPLDR		8.1445	1	CADH2_HUMAN	Cadherin-2 OS=Homo sapiens GN=CDH2 PE=1 SV=4		4201.76	1	89755.2	198150	157518	134987	115035	162205	159518	116413	153982	132859	92865.5	143202
964.477	3	43.7045	FAIQ[129.0426]TDPNSNDGLVTVVKPIDFETNR		6.7003	1	CADH2_HUMAN	Cadherin-2 OS=Homo sapiens GN=CDH2 PE=1 SV=4		3667.55	1	16102.1	30476.4	35307.8	27503.3	29089.1	39282.9	36147.8	31088.2	31221.7	26919.5	13872.9	24205.3
1302.6	3	38.252	YDEEGGGEEDQDYDLSQLQQPDTVEPDAIKPVGIR		7.8825	1	CADH2_HUMAN	Cadherin-2 OS=Homo sapiens GN=CDH2 PE=1 SV=4		4201.76	1	22990	37213.6	42166	30135.6	30197	47410.6	38083.5	30411.2	35150	26509.9	16006.7	31336.8
1090.17	3	35.9013	QEEGLHAGTMLTTFTAQDPDRYM[147.0354]QQN[115.0269]IR		6.5979	0.98	CADH2_HUMAN	Cadherin-2 OS=Homo sapiens GN=CDH2 PE=1 SV=4		4201.76	1	2072.46	2278.82	1651.72	1755.6	3023.11	2175.58	1848.3	4053.25	1128.76	1217.79	2698.92	2585.47
670.658	3	33.5424	RM[147.0354]DERPIHAEPQYPVR		6.0958	0.98	CADH2_HUMAN	Cadherin-2 OS=Homo sapiens GN=CDH2 PE=1 SV=4		2305.68	1	1405.39	579.038	478.755	1161.14	1388.32	415.646	1075.59	1981.32	1198.51	1512.47	753.961	801.685
734.357	2	23.2062	MDERPIHAEPQY		5.5846	0.97	CADH2_HUMAN	Cadherin-2 OS=Homo sapiens GN=CDH2 PE=1 SV=4		2596.01	1	2766.85	2673.56	3428.35	2998.76	2776.94	3087.84	3176.93	3530.39	2342.63	2652.67	1697.16	2921.83
521.78	2	33.0042	GPFPQELVR	52.17	6.6474	0.78	CADH2_HUMAN	Cadherin-2 OS=Homo sapiens GN=CDH2 PE=1 SV=4	529	4201.76	1	71451.3	92897.6	98680.6	81460.6	84417.8	109554	91307.4	88145.3	90826.3	72999.6	46401.7	74008.5
546.292	2	25.7733	HSGHLQ[129.0426]RQK		6.2961	0.78	CADH2_HUMAN	Cadherin-2 OS=Homo sapiens GN=CDH2 PE=1 SV=4		4201.76	1	11298.3	1377.96	4150.6	1252.32	4011.77	6934.01	17073.3	3012.14	2807.53	16125.3	11501.4	2458.45
830.932	4	46.8866	LSLKPTLTEESVKESAEVEEIVFPRQFSK		5.3509	0.67	CADH2_HUMAN	Cadherin-2 OS=Homo sapiens GN=CDH2 PE=1 SV=4		1245.49	1	3979.37	4140.23	4398.45	5904.24	4413.15	4575.65	5118.82	5804.95	4810.4	5002.97	5543.79	4322.07
694.366	3	46.9586	SFPLSSEHAKFLIYAQDK		6.0274	0.62	CADH2_HUMAN	Cadherin-2 OS=Homo sapiens GN=CDH2 PE=1 SV=4		2305.68	1	2674.8	4156.06	4098.55	3214.2	2628.71	5361.4	4481.41	3406.25	2889.55	3299.78	2023.68	4972.85
617.322	2	35.9408	LN[115.0269]GDFAQLNLK	75.79	7.2287	0.61	CADH2_HUMAN	Cadherin-2 OS=Homo sapiens GN=CDH2 PE=1 SV=4	529	4201.76	1	38129.8	67049.8	67258.3	48190.3	51758.7	74870.4	65862.3	52153.7	63144.8	51687.3	33243	52541.5
863.476	2	41.0365	IDPVNGQ[129.0426]ITTIAVLDR	54.3		0.6	CADH2_HUMAN	Cadherin-2 OS=Homo sapiens GN=CDH2 PE=1 SV=4	529		1	24707	44423.6	47012.1	32003	32425.5	50289.2	40804.7	34607.7	41342.6	33937.9	20809.8	35788.7
593.842	2	48.1296	ADGLAVIGVLMK	25.21	5.792	1	CAH1_HUMAN	Carbonic anhydrase 1 OS=Homo sapiens GN=CA1 PE=1 SV=2		230.459	0.98	19659.9	2437.8	3020.06	5036.35	1680.78	1634.15	354.875	1526.41	2816.13	2798.45	4580.2	3071.99
643.672	3	27.1418	HDTSLKPISVSYNPATAK		5.5529	0.84	CAH1_HUMAN	Carbonic anhydrase 1 OS=Homo sapiens GN=CA1 PE=1 SV=2		230.459	0.98	20080.7	3956.92	5001.98	9727.2	1232.52	2340.69	4.3515	744.971	4907.11	5374.52	9164.46	5925.25
1004.52	3	45.1768	SLLSSAENEPPVPLVSNWRPPQPINNR		5.9238	0.97	CAH3_HUMAN	Carbonic anhydrase 3 OS=Homo sapiens GN=CA3 PE=1 SV=3		398.194	0.97	4997.41	3409.56	6289.27	830.248	49.899	554.044	5084.78	924.198	1156	30624	6235.99	3965.62
685.309	2	40.6655	FDPSC[160.0307]LFPAC[160.0307]R		5.7181	0.92	CAH3_HUMAN	Carbonic anhydrase 3 OS=Homo sapiens GN=CA3 PE=1 SV=3		398.194	0.97	1947.45	1483.95	3030.33	432.892	1.815	36.7706	2228.36	164.033	471.025	15891.2	3297.58	1873.17
724.355	2	24.1819	GNVFSSPTAAGTPNK	38.67	5.4109	1	CALD1_HUMAN	Caldesmon OS=Homo sapiens GN=CALD1 PE=1 SV=2	114	130.971	1	20649.7	11006.7	15855.8	13242.5	11197.9	15681.4	18079.2	10518.5	17836.7	18040.7	22496.5	11292.9
670.344	2	24.8623	LEQYTSAIEGTK	69.77	5.4065	1	CALD1_HUMAN	Caldesmon OS=Homo sapiens GN=CALD1 PE=1 SV=2	114	233.683	1	21393.3	16139.9	21313.5	17306.7	13635.5	19852.9	22695.3	12984.8	22558	22242.1	33281.2	14891.1
664.344	3	25.6047	SAKPTKPAASDLPVPAEGVR		6.1209	0.99	CALD1_HUMAN	Caldesmon OS=Homo sapiens GN=CALD1 PE=1 SV=2		233.683	1	17542.3	16986.2	25819.1	15476	20249.1	24254.3	20284.8	23684.8	15060.2	16602	26814.6	25426.5
874.942	2	39.6684	EFDPTITDASLSLPSR		5.8253	0.97	CALD1_HUMAN	Caldesmon OS=Homo sapiens GN=CALD1 PE=1 SV=2		233.683	1	13882.4	8097.21	12734.2	9642.9	7887.36	12510.9	14199.5	7021.5	14150.8	13498.8	20062.8	7765.43
682.384	2	25.616	SAKPTKPAASDLPV		5.1405	0.93	CALD1_HUMAN	Caldesmon OS=Homo sapiens GN=CALD1 PE=1 SV=2		233.683	1	4643.24	3807.96	6231.17	3731.64	3745.47	5918.61	6055.25	3250.36	5435.99	5990.22	8728	3923.7
700.319	3	32.4786	TTTTN[115.0269]TQVEGDDEAAFLER		5.3427	0.67	CALD1_HUMAN	Caldesmon OS=Homo sapiens GN=CALD1 PE=1 SV=2		233.683	1	25059.5	18108.4	14281.5	13993	18241.6	16000.1	14670.4	14036.8	19059.9	20008.3	14066.1	28136.1
609.6269, 615.6264, 922.94916	2, 3	35.4108	EAFSLFDKDGDGTITTK	55.49, 63.06	6.2058000564575195, 8.211099624633789	0.99, 1.0	CALM_HUMAN	Calmodulin OS=Homo sapiens GN=CALM1 PE=1 SV=2	120, 156	5363.63	1	132551	160811	188519	160731	178157	223517	177178	181382	194679	145386	143979	179729
579.6165, 585.623	3	30.6506	VFDKDGNGYISAAELR	49.13	5.78249979019165, 7.849800109863281	0.99, 1.0	CALM_HUMAN	Calmodulin OS=Homo sapiens GN=CALM1 PE=1 SV=2	156	1728.322998046875, 5363.6279296875	1	29388.6	40240.1	47416.9	40108.1	49893.4	58510	47511.9	50137.6	49844.6	35463.7	35206	46822.4
1357.6091, 1357.6154	3	64.2776	SLGQNPTEAELQDMIN[115.0269]EVDADGNGTIDFPEFLTMMAR		6.182799816131592, 6.784999847412109	0.87, 0.99	CALM_HUMAN	Calmodulin OS=Homo sapiens GN=CALM1 PE=1 SV=2		3129.468017578125, 5363.6279296875	1	401.203	4518.03	3772.96	5474.51	7026.03	7115.51	5549.15	4126.91	5962.01	4037.61	3898.8	4354.04
579.9502, 585.9495, 878.4348	2, 3	31.6788	VFDKDGN[115.0269]GYISAAELR	106.22, 56.72	5.896900177001953, 7.298699855804443	0.61, 0.88, 1.0	CALM_HUMAN	Calmodulin OS=Homo sapiens GN=CALM1 PE=1 SV=2	120, 156	1911.3260498046875, 5363.6279296875	1	74271.1	74338.4	90764.1	75480.1	86512.8	99313.6	82425.3	82193.8	93786.3	68874.4	74579.4	87563.7
805.421	1	21.4065	ELGTVMR		7.0623	1	CALM_HUMAN	Calmodulin OS=Homo sapiens GN=CALM1 PE=1 SV=2		3073.53	1	16122.5	15977.5	20822.9	18390.6	19165.7	23687.2	18971	23625.4	14086.7	14667	15812.4	19458.8
1245.55	2	48.0683	EADIDGDGQVNYEEFVQMMTAK		7.1381	1	CALM_HUMAN	Calmodulin OS=Homo sapiens GN=CALM1 PE=1 SV=2		3073.53	1	26918.7	24844	30749.4	31171.8	32188	39217.7	33136.9	35454	33433.1	25673.9	25164	27467.2
1357.29	3	64.2039	SLGQNPTEAELQDMINEVDADGNGTIDFPEFLTMMAR		7.0105	1	CALM_HUMAN	Calmodulin OS=Homo sapiens GN=CALM1 PE=1 SV=2		5363.63	1	1322.19	10886.6	13378	11883.8	14333.8	15740.3	12492.7	13857.3	14163.9	8996.23	9943.87	10787
575.773	2	35.4075	DKDGDGTITTK		7.21	1	CALM_HUMAN	Calmodulin OS=Homo sapiens GN=CALM1 PE=1 SV=2		2517.09	1	1543.24	1294.44	570.492	1637.95	424.362	364.167	2021.28	760.387	1483.36	1689.96	2262.15	1910.28
555.258	2	30.632	VFDKDGNGYI		6.2004	1	CALM_HUMAN	Calmodulin OS=Homo sapiens GN=CALM1 PE=1 SV=2		5363.63	1	231.71	814.358	1077.96	188.848	940.266	1634.18	715.887	788.69	579.584	677.076	454.651	1001.59
761.366	2	33.7659	ADQLTEEQIAEFK		6.0418	0.99	CALM_HUMAN	Calmodulin OS=Homo sapiens GN=CALM1 PE=1 SV=2		2812.84	1	344.675	580.295	121.049	945.267	2137.02	1180.7	275.147	2141.97	336.076	88.9616	121.392	204.483
619.294	3	34.9636	MKDTDSEEEIREAFR		6.1353	0.91	CALM_HUMAN	Calmodulin OS=Homo sapiens GN=CALM1 PE=1 SV=2		2297.43	1	20064.3	18235.6	26154.7	22082.2	15503.2	18831.3	23347.2	18238.3	14265	17412.8	26301.1	18699
598.771	2	30.3238	VFDKDGNGYIS		5.6443	0.81	CALM_HUMAN	Calmodulin OS=Homo sapiens GN=CALM1 PE=1 SV=2		1728.32	1	7959.35	12042.4	14460.5	12013.8	5115	3912.44	8430.61	5000.63	7115.2	10732.9	16155.1	8592.92
514.769	2	26.735	HVMTNLGEK		5.2164	0.76	CALM_HUMAN	Calmodulin OS=Homo sapiens GN=CALM1 PE=1 SV=2		2812.84	1	1502.68	1266.65	1060.51	1380.78	1383.62	1593.02	1182.98	2048.71	1336.61	586.741	435.288	1050.96
1400.01	3	46.8219	SLGQ[129.0426]NPTEAELQDMINEVDADGNGTIDFPEFLTMMARK		6.0982	0.74	CALM_HUMAN	Calmodulin OS=Homo sapiens GN=CALM1 PE=1 SV=2		1911.33	1	1933.09	1663.26	2206.82	1998.59	1921.87	1883.76	2119.1	1791.55	1140.54	1502.16	1850.03	2072.63
1362.97	3	61.7728	SLGQNPTEAELQDMIN[115.0269]EVDADGNGTIDFPEFLTMM[147.0354]AR		6.0173	0.61	CALM_HUMAN	Calmodulin OS=Homo sapiens GN=CALM1 PE=1 SV=2		1728.32	1	7294.6	4227.75	16634.2	6571.89	3860.52	4653.7	11957.3	1698.73	6388.66	5851.23	26199.8	8363.95
761.866	2	31.7612	ADQ[129.0426]LTEEQIAEFK		6.6114	0.6	CALM_HUMAN	Calmodulin OS=Homo sapiens GN=CALM1 PE=1 SV=2		5363.63	1	1008.11	1212.24	3131.61	987.411	1017.57	1604.77	2906.13	1089.63	1471.56	1267.57	1244.68	1052.99
1090.15	3	55.7433	SGTIFDNFLITNDEAYAEEFGNETWGVTK		6.6002	1	CALR_HUMAN	Calreticulin OS=Homo sapiens GN=CALR PE=1 SV=1		1052.89	1	25682.8	25201.3	33315.3	31911.8	31389.8	32199.1	33186.1	36885.5	22957	31077.1	33103.2	29245.7
804.391	2	43.8128	FYALSASFEPFSNK	78.97	7.0603	1	CALR_HUMAN	Calreticulin OS=Homo sapiens GN=CALR PE=1 SV=1	148	1052.89	1	30671.5	40055.9	48353.3	33910.8	40537.3	46385	44690.5	50376.5	32662.7	35134.3	32372.3	31138.9
705.818	2	33.6652	EQFLDGDGWTSR		6.5022	1	CALR_HUMAN	Calreticulin OS=Homo sapiens GN=CALR PE=1 SV=1		1052.89	1	17112.5	20819.7	24072.5	19448.9	19170.2	21436	20770.7	22488.1	17525	17161.1	19314.8	17609.5
600.945	3	20.9752	IKDPDASKPEDWDER	39.73	6.6225	1	CALR_HUMAN	Calreticulin OS=Homo sapiens GN=CALR PE=1 SV=1	148	1052.89	1	28645.2	33944.9	39178.1	30345.1	31001.4	32562	35472.1	34061.1	28822.9	31487.8	32490.3	30276.4
987.437	3	40.7308	KPEDWDEEMDGEWEPPVIQNPEYK	29.43	6.8265	1	CALR_HUMAN	Calreticulin OS=Homo sapiens GN=CALR PE=1 SV=1	108	1052.89	1	30795.7	32937	37977.7	34677.9	35361.4	36270.2	41262.7	43977	32202.4	31903.3	34075.3	31426.7
855.378	1	17.4614	DC[160.0307]GGGYVK		5.8144	0.98	CALR_HUMAN	Calreticulin OS=Homo sapiens GN=CALR PE=1 SV=1		1052.89	1	2142.92	2496.27	2966.55	2377.86	2195.55	2434.9	2676.49	2721.26	2181.94	2327.74	3121.92	2791.75
924.952	2	30.8733	FVLSSGKFYGDEEKDK		6.0862	0.95	CALR_HUMAN	Calreticulin OS=Homo sapiens GN=CALR PE=1 SV=1		411.102	1	6521.3	2902.01	1479.58	5506.67	5645.2	3346.08	3370.94	11061.5	4158.43	5000.71	2281.86	3243.84
804.882	2	44.6478	FYALSASFEPFSN[115.0269]K		5.5395	0.94	CALR_HUMAN	Calreticulin OS=Homo sapiens GN=CALR PE=1 SV=1		530.903	1	930.875	584.513	1064.09	855.337	1047.55	605.497	754.362	1087.93	443.342	619.455	978.988	766.731
1152.85	3	45.1315	LFPNSLDQTDMHGDSEYNIMFGPDIC[160.0307]GPGTK		6.0597	0.89	CALR_HUMAN	Calreticulin OS=Homo sapiens GN=CALR PE=1 SV=1		793.533	1	19212.4	27735.2	33874.6	28968.8	28364.4	31697.9	33544.6	34305.3	27994.4	25520.3	29727.4	24234
552.848	5	27.7772	IDDPTDSKPEDWDKPEHIPDPDAK		5.8682	0.74	CALR_HUMAN	Calreticulin OS=Homo sapiens GN=CALR PE=1 SV=1		575.878	1	23124.2	19097.2	21005.9	19058.8	17995	19098.3	18770.6	20561.8	18227.4	16731.2	17460.6	17457.8
555.269	2	30.391	WIYEDVER	33.43	6.0235	1	CALU_HUMAN	Calumenin OS=Homo sapiens GN=CALU PE=1 SV=2	33	221.454	0.98	8032.88	10421.7	12506.8	7959.57	14077.6	13938.4	15870.7	16753.3	7889.63	8967.49	9319.93	8500.47
527.255	3	23.1868	TFDQLTPEESKER		5.6556	0.79	CALU_HUMAN	Calumenin OS=Homo sapiens GN=CALU PE=1 SV=2		221.454	0.98	2713.69	6979.16	9511.28	6335.85	9090.63	9281.08	8885.52	7244.17	5625.13	4206.19	4396.12	5541.08
928.481	3	67.7255	NLSDLIDLVPSLC[160.0307]EDLLSSVDQPLK	58.24	6.6767	1	CAPZB_HUMAN	F-actin-capping protein subunit beta OS=Homo sapiens GN=CAPZB PE=1 SV=4	66	661.739	1	10816.4	6683.99	4800.19	6643.91	11058	7186.64	5266.11	8674.77	9140.69	7760	6201.97	6083.12
927.929	2	31.7236	SGSGTMNLGGSLTRQ[129.0426]MEK		6.3146	0.98	CAPZB_HUMAN	F-actin-capping protein subunit beta OS=Homo sapiens GN=CAPZB PE=1 SV=4		661.739	1	1518.16	474.28	356.786	263.426	208.349	34.2115	788.106	555.946	504.18	1146.6	667.111	576.966
560.5957, 840.408	2, 3	33.3949	AFEEAAEHFQPYIK	47.43	8.0845	0.99, 1.0	CASQ2_HUMAN	Calsequestrin-2 OS=Homo sapiens GN=CASQ2 PE=1 SV=2	590	5047.74	1	162711	148809	170534	108181	110133	138439	152522	140038	96334.4	98596.9	72207.8	116936
748.11206, 997.1506	3, 4	54.5826	LRPEEMFETWEDDLNGIHIVAFAEK	64.53, 7.72	6.9311	0.85, 1.0	CASQ2_HUMAN	Calsequestrin-2 OS=Homo sapiens GN=CASQ2 PE=1 SV=2	472, 590	3244.97	1	108167	237933	231264	153892	155684	229148	222644	206465	93546.8	177075	98046.3	146355
710.6704, 710.6729	3	36.5628	KYDLLC[160.0307]LYYHEPVSSDK	58.61, 64.77	8.2007	0.83, 1.0	CASQ2_HUMAN	Calsequestrin-2 OS=Homo sapiens GN=CASQ2 PE=1 SV=2	462, 590	5047.74	1	107281	136591	145733	130965	116228	120708	164498	157736	114179	132434	79202.3	135141
534.63916, 540.6426, 540.6429	3	57.9881	EIVLELVAQVLEHK	35.23, 35.84	5.890900135040283, 6.338399887084961, 7.297299861907959	1	CASQ2_HUMAN	Calsequestrin-2 OS=Homo sapiens GN=CASQ2 PE=1 SV=2	462, 590	3244.965087890625, 5047.744140625	1	33472.7	34708.4	40562.2	24028.1	30506.4	37903.9	35700.4	21428.4	25754.7	26301.1	22007.3	21595.2
499.897	3	36.3755	C[160.0307]LYYHEPVSSDK		7.4422	1	CASQ2_HUMAN	Calsequestrin-2 OS=Homo sapiens GN=CASQ2 PE=1 SV=2		3190.22	1	2485.37	4352.12	4644.07	3719.71	3289.5	4427.01	4593.34	3998.82	3386.46	3345.68	2230.78	3438.47
1288.6	3	54.6208	MNEVDFYEPFMDEPIAIPN[115.0269]KPYTEEELVEFVK		7.1862	1	CASQ2_HUMAN	Calsequestrin-2 OS=Homo sapiens GN=CASQ2 PE=1 SV=2		3028.96	1	4075.85	7811.32	6970.76	5640.82	6315	8075.9	9712.11	9138.61	2261.92	6276.62	3065.95	5607.71
666.837	2	33.3689	EAAEHFQPYIK		7.6126	1	CASQ2_HUMAN	Calsequestrin-2 OS=Homo sapiens GN=CASQ2 PE=1 SV=2		5047.74	1	3646.5	2142.47	2481.49	1430.78	1690.45	2410.32	3253.5	1751.08	3070.85	1459.38	3322.95	2095.58
639.874	2	57.9122	LELVAQVLEHK		6.7353	1	CASQ2_HUMAN	Calsequestrin-2 OS=Homo sapiens GN=CASQ2 PE=1 SV=2		4332.9	1	2632.72	3060.97	3288.7	1828.86	2404.32	3265.55	2995.99	1425.86	2052.45	2380.34	1664.58	1675.5
583.331	2	57.9115	ELVAQVLEHK		7.095	1	CASQ2_HUMAN	Calsequestrin-2 OS=Homo sapiens GN=CASQ2 PE=1 SV=2		5047.74	1	1988.05	2251.61	2528.26	1372.81	1710.23	2402.47	2180.67	917.251	1520.35	1580.75	1254.53	1176.97
516.7842, 525.77673	2	36.7327	AIGFVMVDAK	64.84	6.1834001541137695, 7.8520002365112305	1	CASQ2_HUMAN	Calsequestrin-2 OS=Homo sapiens GN=CASQ2 PE=1 SV=2	590	5047.74	1	107527	102506	113210	93423.2	83717.3	99508.2	124262	109057	80279.3	84425.6	58109.8	92215.8
459.9332, 689.40765	2, 3	57.9115	VLELVAQVLEHK		7.000699996948242, 7.156099796295166	1	CASQ2_HUMAN	Calsequestrin-2 OS=Homo sapiens GN=CASQ2 PE=1 SV=2		4432.8720703125, 5047.744140625	1	2741.58	3444.88	3957.44	1947.54	2540.67	3613.11	3422.37	1514.52	2269.46	2245.33	1976.04	1731.82
453.73	2	36.3055	KYDLLC[160.0307]L		6.6632	1	CASQ2_HUMAN	Calsequestrin-2 OS=Homo sapiens GN=CASQ2 PE=1 SV=2		5047.74	1	528.964	1513.44	1919.1	553.403	908.909	1321.98	1280.41	933.83	830.197	953.462	403.936	1062.95
438.208	2	31.8954	FFATFDK		6.9862	1	CASQ2_HUMAN	Calsequestrin-2 OS=Homo sapiens GN=CASQ2 PE=1 SV=2		3828.5	1	45062.1	35475.6	40845.3	28962.4	27107.4	34154.2	37523.5	33148.4	26473.7	27137.5	17437.4	30620
742.393	2	43.8991	LGFDEEGSLYILK		7.2982	1	CASQ2_HUMAN	Calsequestrin-2 OS=Homo sapiens GN=CASQ2 PE=1 SV=2		5047.74	1	23010.1	31804.7	34016.9	25421.7	32888.8	41201.8	45355.5	47744.5	24483.4	27729	11890.7	24695.1
763.363	2	48.4241	SDPDGYEFLEILK	77.21	8.2283	1	CASQ2_HUMAN	Calsequestrin-2 OS=Homo sapiens GN=CASQ2 PE=1 SV=2	590	5047.74	1	169951	206079	232736	191586	189130	198490	263502	262480	170379	191667	120823	206129
685.308	2	33.092	EEGLNFPTYDGK	74.98		1	CASQ2_HUMAN	Calsequestrin-2 OS=Homo sapiens GN=CASQ2 PE=1 SV=2	590		1	155708	195220	206959	182651	160589	176509	230583	202989	162872	182111	111894	187220
1288.27	3	53.7555	MNEVDFYEPFMDEPIAIPNKPYTEEELVEFVK		8.0775	1	CASQ2_HUMAN	Calsequestrin-2 OS=Homo sapiens GN=CASQ2 PE=1 SV=2		5047.74	1	165157	243117	242706	210968	171236	241218	250238	275458	190363	215568	138791	208903
667.977	3	40.2216	YDLLC[160.0307]LYYHEPVSSDK	44.8	8.0628	1	CASQ2_HUMAN	Calsequestrin-2 OS=Homo sapiens GN=CASQ2 PE=1 SV=2	590	5047.74	1	99004.2	137862	152074	118033	115582	144371	153664	138455	122832	127145	90016	128159
731.356	2	33.3916	EEAAEHFQPYIK		6.4992	1	CASQ2_HUMAN	Calsequestrin-2 OS=Homo sapiens GN=CASQ2 PE=1 SV=2		1814.49	1	9958.02	9243.88	11647	6693.45	6122.69	9861.52	10596.6	7908.07	6109.79	5010.41	3044.99	6846.76
866.441	1	36.7533	GFVMVDAK		7.7287	1	CASQ2_HUMAN	Calsequestrin-2 OS=Homo sapiens GN=CASQ2 PE=1 SV=2		5047.74	1	16886.7	12391.3	14381.6	13759.2	11194.1	11348	16637.9	15474.5	10921.4	13236.5	10550.9	13754.2
1068.85	3	68.2248	DNTDNPDLSILWIDPDDFPLLVAYWEK		7.6847	1	CASQ2_HUMAN	Calsequestrin-2 OS=Homo sapiens GN=CASQ2 PE=1 SV=2		5047.74	1	6919.71	15976	7170.63	11718.1	13931.9	8115.56	16036.2	16114.6	11260.4	12952.3	5280.18	7687.15
612.475	2	36.3467	YYHEPVSSDK		7.7811	1	CASQ2_HUMAN	Calsequestrin-2 OS=Homo sapiens GN=CASQ2 PE=1 SV=2		4332.9	1	12254.6	15602.9	18051.3	16262.1	10915	14545.8	14851	11909.2	16166	12879.8	16073.4	12559
748.357	4	55.0875	LRPEEMFETWEDDLN[115.0269]GIHIVAFAEK	53.36		1	CASQ2_HUMAN	Calsequestrin-2 OS=Homo sapiens GN=CASQ2 PE=1 SV=2	462		1	3714.08	7478.54	8308.11	6800.71	5797.72	6674.41	9266.49	9829.61	4099.48	7295.21	5050.5	5080.53
761.377	1	36.3221	EPVSSDK		6.6668	0.99	CASQ2_HUMAN	Calsequestrin-2 OS=Homo sapiens GN=CASQ2 PE=1 SV=2		3028.96	1	1597.74	1133.77	1000.23	1361.94	733.024	711.564	1023.79	673.28	877.224	1130.29	892.363	1450.9
796.905	2	52.8144	PDDFPLLVAYWEK	74.48		0.99	CASQ2_HUMAN	Calsequestrin-2 OS=Homo sapiens GN=CASQ2 PE=1 SV=2	590		1	23889.4	54529.4	60717.2	28359.2	30949.7	49769.3	44139.5	41111.9	35049.2	34390.1	19943.5	33364.7
420.947	4	23.8779	AFEEAAEHFQ[129.0426]PYIK		6.2496	0.97	CASQ2_HUMAN	Calsequestrin-2 OS=Homo sapiens GN=CASQ2 PE=1 SV=2		3271.99	1	0	984.139	1235.27	756.614	1081.46	1367.77	949.063	958.1	614.46	353.553	290.451	649.172
570.8	3	26.7925	AEEGLNFPTYDGKDR		5.9813	0.87	CASQ2_HUMAN	Calsequestrin-2 OS=Homo sapiens GN=CASQ2 PE=1 SV=2		5047.74	1	6073.28	4591.39	3656.54	4214.06	3747.77	3271.15	3129.41	2980.59	3040.75	3180.23	1361.48	4852.01
662.336	2	48.3517	PDGYEFLEILK	78.03		0.87	CASQ2_HUMAN	Calsequestrin-2 OS=Homo sapiens GN=CASQ2 PE=1 SV=2	590		1	80420.5	96722.5	110803	94337.1	94028.3	96155.9	123741	119519	77566.7	88583.5	54815.1	95257.4
496.256	2	28.2621	LEVQAFER	52.56	7.8409	0.87	CASQ2_HUMAN	Calsequestrin-2 OS=Homo sapiens GN=CASQ2 PE=1 SV=2	590	5047.74	1	90134.5	67528	80342.4	51515.3	54838.9	70233.2	75316	72535.4	46869.3	51589.5	28422.2	53832.7
647.31	4	34.7588	KYDLLC[160.0307]LYYHEPVSSDKVTQK		6.6625	0.76	CASQ2_HUMAN	Calsequestrin-2 OS=Homo sapiens GN=CASQ2 PE=1 SV=2		3244.97	1	1014.61	677.892	1021.86	2184.35	3151.7	2236.82	3455.62	2224.56	1052.26	790.75	783.074	2380.66
680.889	4	61.7387	VTQKQFQLKEIVLELVAQVLEHK		6.0979	0.76	CASQ2_HUMAN	Calsequestrin-2 OS=Homo sapiens GN=CASQ2 PE=1 SV=2		5047.74	1	92.0283	7651.59	6583.67	5311.53	11092.3	12198.2	10222.2	2354.66	4557.47	141.485	1072.95	4068.55
906.459	2	51.5098	LGFDEEGSLYILKGDR		6.0147	0.69	CASQ2_HUMAN	Calsequestrin-2 OS=Homo sapiens GN=CASQ2 PE=1 SV=2		3271.99	1	763.974	2049.47	1089.34	585.024	636.338	313.065	721.684	331.087	1302.06	1178.01	1744.61	872.959
604.98	3	45.6216	THLFIVGIYFLSSC[160.0307]R		6.0619	0.64	CASQ2_HUMAN	Calsequestrin-2 OS=Homo sapiens GN=CASQ2 PE=1 SV=2		3244.97	1	156697	118046	124152	98305.2	90682.1	66324.2	87398.4	70428.6	125975	98170	142563	103777
643.817	2	28.0537	EQWPQC[160.0307]PTIK	14.77		1	CATB_HUMAN	Cathepsin B OS=Homo sapiens GN=CTSB PE=1 SV=3	59		1	27059.6	24515.5	26702.7	34017.5	38397.9	31293.6	30936.1	38049.4	35106.3	30982.7	37834.9	24821.7
657.804	2	23.1401	IC[160.0307]EPGYSPTYK	47.38	6.6318	1	CATB_HUMAN	Cathepsin B OS=Homo sapiens GN=CTSB PE=1 SV=3	59	619.864	1	35487.9	35809.4	46155.6	50110	60263.8	51959.8	41840.5	49995.8	49012.8	37799.2	47941.2	31441.7
608.625	3	32.4151	GQDHC[160.0307]GIESEVVAGIPR	3.93	6.4569	1	CATB_HUMAN	Cathepsin B OS=Homo sapiens GN=CTSB PE=1 SV=3	48	619.864	1	22619.4	25535.8	31985.9	32843.1	42618	38770.6	30957.6	38553.8	35570	27267.7	33071	23596.4
691.811	2	32.4255	GQDHC[160.0307]GIESEVVA		5.7033	0.98	CATB_HUMAN	Cathepsin B OS=Homo sapiens GN=CTSB PE=1 SV=3		619.864	1	6956.88	6042.52	6425.09	7020.84	7517.38	6842.82	5904.41	7045.06	6953.58	5626.94	7057.97	6598.1
817.862	2	19.1769	HYGYNSYSVSNSEK		5.4751	0.92	CATB_HUMAN	Cathepsin B OS=Homo sapiens GN=CTSB PE=1 SV=3		619.864	1	6187.99	7939.66	10036	8130.95	9734.73	9976.49	8788.26	8427.79	9360.08	6790.69	7806.69	6919.21
483.226	4	27.8211	SGVYQHVTGEMMGGHAIR		6.265	0.91	CATB_HUMAN	Cathepsin B OS=Homo sapiens GN=CTSB PE=1 SV=3		619.864	1	9468.36	15495.2	21238.8	21072.3	27846	13237	19880.4	23462.6	22588.4	17293.2	23834.3	13460.2
482.22952, 731.8405, 731.8471	2, 3	24.513	YYTVFDRDNNR		6.1118998527526855, 6.945899963378906, 7.019599914550781	0.97, 1.0	CATD_HUMAN	Cathepsin D OS=Homo sapiens GN=CTSD PE=1 SV=1		5103.6220703125, 6912.5771484375	1	5966.12	17648.5	16900.8	23794.9	22643.5	23108.3	16385.5	25363.6	21777	12949	15553.9	21133.2
473.22052, 482.2236	2	29.4768	YYTVFDR	45.58	5.7617998123168945, 7.171000003814697	0.87, 0.99	CATD_HUMAN	Cathepsin D OS=Homo sapiens GN=CTSD PE=1 SV=1	254	7688.34	1	31637.2	23176.5	26424.1	27519.2	31856.3	37990.5	23187.1	39488.7	23370.2	18655.5	24881.7	26215.4
463.2418, 469.2396, 703.37274	2, 3	39.3398	LLDIAC[160.0307]WIHHK	29.29	6.255799770355225, 7.659900188446045	0.74, 0.99, 1.0	CATD_HUMAN	Cathepsin D OS=Homo sapiens GN=CTSD PE=1 SV=1	175	7688.34	1	53247.7	74320	117541	79059.2	81868.5	154577	72825	95848.7	64057.4	35898.8	56985.8	61855.7
512.8197, 521.8144	2	35.8384	VSTLPAITLK		6.027100086212158, 8.003399848937988	1	CATD_HUMAN	Cathepsin D OS=Homo sapiens GN=CTSD PE=1 SV=1		7688.34	1	96363.7	96930.4	101257	120122	132145	137577	109778	162521	98801.8	81894.3	106680	116134
801.413	2	49.2403	LVDQNIFSFYLSR	103.79	8.563	1	CATD_HUMAN	Cathepsin D OS=Homo sapiens GN=CTSD PE=1 SV=1	254	7688.34	1	93027.9	111169	114519	134010	135421	153038	115113	167636	110253	98125.6	124659	131331
648.0228, 653.676, 980.01886	2, 3	52.2111	ISVNNVLPVFDNLMQQK	50.16, 60.4	6.653900146484375, 8.592100143432617	1	CATD_HUMAN	Cathepsin D OS=Homo sapiens GN=CTSD PE=1 SV=1	254	6912.5771484375, 7688.3369140625	1	96720.5	151840	145697	184591	209484	241531	138745	236368	166970	130030	168208	172869
1167.56	2	42.2371	EGC[160.0307]EAIVDTGTSLMVGPVDEVR		7.6941	1	CATD_HUMAN	Cathepsin D OS=Homo sapiens GN=CTSD PE=1 SV=1		7688.34	1	36080.3	34482.1	36697.1	46695.9	50216.5	55582.3	39592	64541	39617.8	32721.1	42647.6	45039.5
995.508	2	45.7397	AIGAVPLIQ[129.0426]GEYMIPC[160.0307]EK		8.2089	1	CATD_HUMAN	Cathepsin D OS=Homo sapiens GN=CTSD PE=1 SV=1		7688.34	1	19753.5	20016.9	23633.9	30835.6	37543.2	45946	28806.1	49129.6	22565.6	17682.9	27848.2	26435.6
995.003	2	44.2238	AIGAVPLIQGEYMIPC[160.0307]EK	64.59	8.6934	1	CATD_HUMAN	Cathepsin D OS=Homo sapiens GN=CTSD PE=1 SV=1	254	7688.34	1	79982.1	91516.1	101836	116880	133982	137289	105586	162293	95960.6	79940.1	103488	107293
894.412	2	31.016	DPDAQPGGELMLGGTDSK		7.4755	1	CATD_HUMAN	Cathepsin D OS=Homo sapiens GN=CTSD PE=1 SV=1		7688.34	1	31902.3	32398.7	37168.9	43426.6	47653.2	54777.3	38655.3	67334.4	34823.4	29703.3	43800.4	39285.5
410.713	2	20.1232	VGFAEAAR		7.1867	1	CATD_HUMAN	Cathepsin D OS=Homo sapiens GN=CTSD PE=1 SV=1		6912.58	1	2337.55	1725.43	3692.39	5768.88	3737.85	5700.06	2704.71	16064.5	1636.92	1908.25	5717.56	7945.92
979.513	2	51.55	ISVN[115.0269]NVLPVFDN[115.0269]LMQQK		6.8256	1	CATD_HUMAN	Cathepsin D OS=Homo sapiens GN=CTSD PE=1 SV=1		5136.55	1	10494.1	10514.8	12477.1	5722.25	9531.19	5757.94	9447.91	8822.81	10468	12617.1	10776.7	6865.81
856.562	1	35.8218	TLPAITLK		7.6344	1	CATD_HUMAN	Cathepsin D OS=Homo sapiens GN=CTSD PE=1 SV=1		4784.28	1	2512.14	2293.34	3234.49	3087.61	4813.7	5467.24	3803.3	6364.31	2535.06	2119.9	3561.59	3456.82
943.576	1	35.7991	STLPAITLK		7.4732	1	CATD_HUMAN	Cathepsin D OS=Homo sapiens GN=CTSD PE=1 SV=1		6912.58	1	1151.56	1167.01	1056.89	1307.08	1239.37	1240.65	1104.19	1463.38	1182.73	864.626	1528	1504.08
728.906	2	44.2201	AIGAVPLIQGEYMI		7.3856	1	CATD_HUMAN	Cathepsin D OS=Homo sapiens GN=CTSD PE=1 SV=1		7688.34	1	1062.35	535.227	570.698	1050.67	1083.85	773.335	794.353	1373.29	694.455	496.152	586.033	628.297
713.39	2	52.2167	ISVNNVLPVFDNL		7.7749	1	CATD_HUMAN	Cathepsin D OS=Homo sapiens GN=CTSD PE=1 SV=1		7688.34	1	528.605	1847.4	1639.6	2202.02	2669.47	2800.54	1182.06	2440.02	2144.42	1570.44	1919.15	1964.71
610.311	2	52.208	PVFDNLMQQK		8.5227	1	CATD_HUMAN	Cathepsin D OS=Homo sapiens GN=CTSD PE=1 SV=1		7688.34	1	209.022	991.201	964.922	1234.62	1532.83	2291.86	769.128	1566.6	1264.84	776.318	1239.93	1247.12
789.754	3	42.6822	GPVSKYSQ[129.0426]AVPAVTEGPIPEVLK		7.3813	1	CATD_HUMAN	Cathepsin D OS=Homo sapiens GN=CTSD PE=1 SV=1		6912.58	1	1377.84	615.847	579.297	643.638	915.591	929.842	753.911	1255.03	877.372	802.183	629.151	944.637
590.286	2	39.3349	DIAC[160.0307]WIHHK		7.501	1	CATD_HUMAN	Cathepsin D OS=Homo sapiens GN=CTSD PE=1 SV=1		7688.34	1	13873.4	20300.8	33269.9	21743.4	21938.1	45286	19532.5	27423.5	16868.9	9187.51	15515.3	17071.1
476.229	2	39.3515	AC[160.0307]WIHHK		7.5477	1	CATD_HUMAN	Cathepsin D OS=Homo sapiens GN=CTSD PE=1 SV=1		6912.58	1	6554.24	7292.97	11388.4	8445.68	9433.45	16494.4	8148.84	10882	6957.05	3986.61	5739.78	6351.62
815.751	3	50.7612	KAYWQVHLDQVEVASGLTLC[160.0307]K		6.3311	0.99	CATD_HUMAN	Cathepsin D OS=Homo sapiens GN=CTSD PE=1 SV=1		5103.62	1	2738.15	1456.37	1201.76	1868.49	2640.56	868.805	1479.31	3213.59	1453.05	2752.91	1812.83	1760.28
776.369	2	29.6367	TM[147.0354]SEVGGSVEDLIAK		6.3804	0.98	CATD_HUMAN	Cathepsin D OS=Homo sapiens GN=CTSD PE=1 SV=1		5136.55	1	3135.85	1815.19	1755.77	2807.88	3965.64	2773.36	3145.55	7910.99	2440.55	4156.29	2728.82	2999.24
555.8	2	24.5519	GSLSYLN[115.0269]VTR		6.3306	0.98	CATD_HUMAN	Cathepsin D OS=Homo sapiens GN=CTSD PE=1 SV=1		6912.58	1	1403.11	539.293	634.642	436.877	1270.67	405.342	1026.63	1718.88	240.109	756.772	245.069	904.46
433.224	2	28.2838	PEDYTLK		7.7737	0.73	CATD_HUMAN	Cathepsin D OS=Homo sapiens GN=CTSD PE=1 SV=1		7688.34	1	22486.9	24023.7	26353.1	26266.5	33398.9	36261.1	28054.9	37643.6	25057.8	20097.5	24274.1	28906.4
646.836	2	39.3846	LDIAC[160.0307]WIHHK		7.179	0.66	CATD_HUMAN	Cathepsin D OS=Homo sapiens GN=CTSD PE=1 SV=1		6912.58	1	5227.97	5001.69	8053.29	6525.04	7559.58	8805.43	6760.77	7885.2	4691.67	4187.71	6246.66	4319.12
620.299	2	42.0256	FDGILGMAYPR		8.3406	0.62	CATD_HUMAN	Cathepsin D OS=Homo sapiens GN=CTSD PE=1 SV=1		7688.34	1	101601	100593	111220	125922	129277	147523	112750	161352	104648	85651.2	114126	109948
533.271	2	28.2829	LSPEDYTLK	32.88	7.8883	0.6	CATD_HUMAN	Cathepsin D OS=Homo sapiens GN=CTSD PE=1 SV=1	254	7688.34	1	54850.1	53741.1	60071	70448.3	76334.4	81523.7	61163.5	92647.3	56921.1	46940.8	62234	65687.5
1066.21	3	55.093	FDGILGMAYPRISVN[115.0269]NVLPVFDNLM[147.0354]QQK		6.609	0.6	CATD_HUMAN	Cathepsin D OS=Homo sapiens GN=CTSD PE=1 SV=1		4581.67	1	7323.53	4741.7	14231.7	4701.32	4388.89	5691.89	8028.01	3709.64	3908.67	6850.55	16929.2	9229.14
980.519	2	52.6813	ISVNNVLPVFDNLMQ[129.0426]QK		7.7093	0.6	CATD_HUMAN	Cathepsin D OS=Homo sapiens GN=CTSD PE=1 SV=1		7688.34	1	17291.9	18237.5	16798.3	21958.1	24279.7	30406	19025.5	31482.8	19431.6	15401.8	21625.7	20936.8
802.967	2	43.3779	FTITPSTTQVVGILK		5.9081	0.96	CAZA2_HUMAN	F-actin-capping protein subunit alpha-2 OS=Homo sapiens GN=CAPZA2 PE=1 SV=3		233.539	0.61	5397.53	4118.23	3386.52	4414.71	9282.09	8008.8	5231.55	12097.8	5720.9	4979.27	3917.86	4582.64
841.459	1	33.4669	HSVQ[129.0426]LTR	15.38		0.84	CCD57_HUMAN	Coiled-coil domain-containing protein 57 OS=Homo sapiens GN=CCDC57 PE=2 SV=1			0.32	70855.9	110255	59567.2	139983	48223	90612	23668.2	23524.4	148381	20425.1	34835.4	103444
563.827	2	32.156	VNLLVKPSEK		7.0592	1	CD36_HUMAN	Platelet glycoprotein 4 OS=Homo sapiens GN=CD36 PE=1 SV=2		2954.57	1	2148.58	3055.46	3477.26	2539.34	3178.76	3763.64	345.265	3244.22	1784.62	1715.03	1924.5	2642.37
457.284	2	29.2478	LLVKPSEK		6.898	1	CD36_HUMAN	Platelet glycoprotein 4 OS=Homo sapiens GN=CD36 PE=1 SV=2		4144.94	1	1063.87	1746.92	1680.55	1641.14	1437.64	1685	70.1526	1517.05	740.496	957.562	845.982	1435.98
400.743	2	29.2411	LVKPSEK		6.8497	1	CD36_HUMAN	Platelet glycoprotein 4 OS=Homo sapiens GN=CD36 PE=1 SV=2		2923.05	1	456.045	1153.24	1116.06	831.419	1069.91	1293.22	33.134	1317.48	520.483	547.907	526.304	855.832
823.467	1	27.4916	AIIDTYK		7.474	1	CD36_HUMAN	Platelet glycoprotein 4 OS=Homo sapiens GN=CD36 PE=1 SV=2		4144.94	1	1303.23	2454.37	2480.53	2189.27	2631.6	3154.45	98.6894	2591.33	1716.31	861.707	817.829	2247.88
1074.95	2	34.1655	AFASPVENPDNYC[160.0307]FC[160.0307]TEK	91.67	7.9196	1	CD36_HUMAN	Platelet glycoprotein 4 OS=Homo sapiens GN=CD36 PE=1 SV=2	330	4144.94	1	53365.5	80486.5	90169.7	74860.6	90042.1	95889.3	1126.96	105046	45510.4	43992	41772	66208.5
461.755	2	27.4844	VAIIDTYK		7.6874	1	CD36_HUMAN	Platelet glycoprotein 4 OS=Homo sapiens GN=CD36 PE=1 SV=2		4144.94	1	33735.3	44682	48986	41362.4	52021.1	53779.6	2748.34	56775.7	26772.2	26093.7	24818	36603.9
776.1738, 969.97437	4, 5	45.7477	EGRPVYISLPHFLYASPDVSEPIDGLNPNEEEHR	71.17, 79.63	7.8345	1	CD36_HUMAN	Platelet glycoprotein 4 OS=Homo sapiens GN=CD36 PE=1 SV=2	330	4144.94	1	84271.7	172674	199734	152105	196918	223611	1724.43	225658	93316.2	94906.7	93583.8	145504
456.6018, 684.41656	2, 3	32.1897	LQVNLLVKPSEK	41.02	7.404	1	CD36_HUMAN	Platelet glycoprotein 4 OS=Homo sapiens GN=CD36 PE=1 SV=2	212	4144.94	1	35356	48073.1	53200.6	42493.8	55959.4	61608.9	1595.79	63240.8	27248.5	26509.9	24160.9	39219.9
653.0134, 979.01794	2, 3	54.106	TYLDIEPITGFTLQFAK	109.27, 70.28	8.2611	1	CD36_HUMAN	Platelet glycoprotein 4 OS=Homo sapiens GN=CD36 PE=1 SV=2	194, 330	4144.94	1	72467.8	132646	127239	103189	103625	162162	12225.5	153267	67426.5	75095	65734.1	89754.7
514.307	2	29.4151	NLLVKPSEK		7.0228	1	CD36_HUMAN	Platelet glycoprotein 4 OS=Homo sapiens GN=CD36 PE=1 SV=2		3592.99	1	19237.3	18986.4	16293.4	18012.4	27953.7	28805.6	15792.5	32860.6	25397.8	15885.5	16117.5	23895.9
508.638	3	29.2651	RLQVNLLVKPSEK		7.5264	1	CD36_HUMAN	Platelet glycoprotein 4 OS=Homo sapiens GN=CD36 PE=1 SV=2		4144.94	1	21938.6	36224.9	38973.9	29644.2	29979.1	37572.8	10048.2	32879.8	19440.7	18547.8	22044.8	27070
427.708	2	26.0723	SSMFQVR		6.1818	1	CD36_HUMAN	Platelet glycoprotein 4 OS=Homo sapiens GN=CD36 PE=1 SV=2		4144.94	1	6753.86	10711.6	12835.7	8751.09	11913.7	14020.6	411.795	13621.1	5425.86	4872.39	5306.2	8450.97
731.415	2	32.3202	KQVVLEEGTIAFK		6.3756	0.99	CD36_HUMAN	Platelet glycoprotein 4 OS=Homo sapiens GN=CD36 PE=1 SV=2		2217.58	1	923.389	1449.96	1517.22	1680.88	1687.37	1522.42	241.112	2103.09	1090.57	1094.89	822.389	1956.85
1058.15	3	54.022	RNLSYWESHC[160.0307]DMIN[115.0269]GTDAASFPPFVEK		6.8838	0.98	CD36_HUMAN	Platelet glycoprotein 4 OS=Homo sapiens GN=CD36 PE=1 SV=2		2923.05	1	5987.18	3783.25	2469.42	3835.06	4597.09	4289.86	4821.74	6816.16	4524.64	7374.83	3236.75	2836.75
583.798	4	31.0491	RN[115.0269]YIVPILWLNETGTIGDEK		6.2103	0.97	CD36_HUMAN	Platelet glycoprotein 4 OS=Homo sapiens GN=CD36 PE=1 SV=2		1684.64	1	3317.52	4786.25	4400.15	2243.67	4824.86	4034.8	4551.6	3577.09	4665.04	1469.88	2579.41	3244.22
899.966	2	47.1861	IISKN[115.0269]C[160.0307]TSYGVLDISK		6.4115	0.95	CD36_HUMAN	Platelet glycoprotein 4 OS=Homo sapiens GN=CD36 PE=1 SV=2		2923.05	1	4254.45	2655.87	2852.44	4422.32	4857.12	4384.92	4264.71	7196.27	3580.08	5335.45	3292.52	4251.36
794.862	2	35.0296	SQ[129.0426]VLQ[129.0426]FFSSDIC[160.0307]R		5.9708	0.91	CD36_HUMAN	Platelet glycoprotein 4 OS=Homo sapiens GN=CD36 PE=1 SV=2		1684.64	1	1699.79	3533.69	4042.46	2557.74	704.894	406.11	1217.73	337.38	1482.15	2329.45	2618.04	2339.26
884.429	4	48.653	PVYISLPHFLYASPDVSEPIDGLNPNEEEHR	62.21		0.89	CD36_HUMAN	Platelet glycoprotein 4 OS=Homo sapiens GN=CD36 PE=1 SV=2	330		1	46910.7	36470	44715.9	31163.6	44683.1	49184.9	0	51396	20134.7	19787.6	17724.1	28975.2
928.125	3	41.0749	QFWIFDVQNPQEVMMNSSNIQVK		6.0231	0.84	CD36_HUMAN	Platelet glycoprotein 4 OS=Homo sapiens GN=CD36 PE=1 SV=2		3592.99	1	23644	7037.17	4469.14	5814.09	8803.85	4864.67	4860.34	8106.87	5908.73	10845.2	5806.01	8538.48
543.7976, 544.57776, 550.2453, 824.87646	2, 3	24.3618	LRENELTYYC[160.0307]C[160.0307]K	15.62, 26.42	5.313899993896484, 6.101200103759766, 7.755099773406982	0.95, 0.99, 1.0	CD59_HUMAN	CD59 glycoprotein OS=Homo sapiens GN=CD59 PE=1 SV=1	108, 131	1861.553955078125, 3791.925048828125	1	53448.8	71043.8	81558.7	67365.8	81256.6	83002.7	88470.9	76448.9	75996.4	62571	41462.7	63622.1
1077.9772, 1077.9896	2	33.0322	DLC[160.0307]NFNEQLENGGTSLSEK		5.809199810028076, 6.291399955749512	0.8, 0.99	CD59_HUMAN	CD59 glycoprotein OS=Homo sapiens GN=CD59 PE=1 SV=1		2930.77197265625, 2945.112060546875	1	10272	9544.21	15571.8	17252.2	5772.68	7719.27	13126.3	8761.65	13106.5	6626.89	18285.6	7928.18
513.8866, 770.33344	2, 3	22.4706	FEHC[160.0307]NFNDVTTR	45.82, 57.7	7.9844	1	CD59_HUMAN	CD59 glycoprotein OS=Homo sapiens GN=CD59 PE=1 SV=1	125, 135	3791.93	1	3.281	100049	116051	78440.9	105105	122148	110935	83449.1	97454.7	71896.9	52742.8	78729.9
870.86	2	20.515	LQC[160.0307]YNC[160.0307]PNPTADC[160.0307]K	87.46		1	CD59_HUMAN	CD59 glycoprotein OS=Homo sapiens GN=CD59 PE=1 SV=1	135		1	47213.4	63373.7	72073.3	54169.1	63149.9	70352.1	74128	53341.8	67248.8	50686	37284.1	49450.8
591.267	2	24.3957	LRENELTYY		6.736	1	CD59_HUMAN	CD59 glycoprotein OS=Homo sapiens GN=CD59 PE=1 SV=1		2945.11	1	1824.28	1610.23	2204.59	1069.49	1816.31	2008.96	1861.4	1842.53	1990.52	1617.84	2128.73	2081.79
532.697	2	22.478	FEHC[160.0307]NFND		6.6159	1	CD59_HUMAN	CD59 glycoprotein OS=Homo sapiens GN=CD59 PE=1 SV=1		3791.93	1	12.4161	2143.49	2442.32	1640.83	2268.67	2884.45	2320.49	1626.53	2074.37	1337.55	898.283	1475.44
582.226	2	22.4621	FEHC[160.0307]NFNDV		6.714	1	CD59_HUMAN	CD59 glycoprotein OS=Homo sapiens GN=CD59 PE=1 SV=1		3791.93	1	0	1216.37	1275.82	738.386	1412.49	1951.05	1278.16	912.84	1098.41	564.245	362.349	667.443
690.299	2	24.461	ENELTYYC[160.0307]C[160.0307]K		5.4947	0.91	CD59_HUMAN	CD59 glycoprotein OS=Homo sapiens GN=CD59 PE=1 SV=1		1528.85	1	14624.1	13724.8	16305.7	12468.2	16375.5	19244.2	17075.9	15369.8	15374.7	11195.1	5861.73	11976.9
544.22	3	16.8942	ENAEQGEVDMESHR	17.69		1	CD99_HUMAN	CD99 antigen OS=Homo sapiens GN=CD99 PE=1 SV=1			0.83	5720.48	6218.28	7289.48	6559.72	7654.08	10195.1	6946.37	7100.46	6340.72	5376.2	6459.41	2655.16
890.423	3	58.5421	GVYSSDVFDIFPGTYQTLEMFPR	32.34	6.7317	1	CERU_HUMAN	Ceruloplasmin OS=Homo sapiens GN=CP PE=1 SV=1	32	545.933	1	11644.4	11746	7417.89	14742.5	6087.83	3245.37	10276.7	5049.16	10160	16309.7	21827.1	6754.38
686.383	2	40.1252	GAYPLSIEPIGVR	40.66	6.4836	1	CERU_HUMAN	Ceruloplasmin OS=Homo sapiens GN=CP PE=1 SV=1	93	545.933	1	17327.1	24488.1	11411.3	22891.2	7321.09	4030.26	13823.9	6595.19	20987.3	30278.8	35539.3	9386.38
735.424	2	49.1934	DIASGLIGPLIIC[160.0307]K	36.37	6.8719	1	CERU_HUMAN	Ceruloplasmin OS=Homo sapiens GN=CP PE=1 SV=1	142	545.933	1	16835.5	27189.7	12272.2	24765.1	7093.12	4211.56	14719.4	6331.91	20561.3	31299.3	38137.4	10065.5
638.051	3	54.28	TTIEKPVWLGFLGPIIK	13.2	6.1288	0.99	CERU_HUMAN	Ceruloplasmin OS=Homo sapiens GN=CP PE=1 SV=1	142	545.933	1	10867.6	13964.2	4743.71	8238.38	1840.2	1156.11	4002.95	1617.91	3522.17	13372.1	19742.6	3218.84
735.869	2	28.5116	EVGPTNADPVC[160.0307]LAK		6.0442	0.99	CERU_HUMAN	Ceruloplasmin OS=Homo sapiens GN=CP PE=1 SV=1		340.168	1	9216.49	11813.5	5705.24	12269.2	3533.2	2018.47	6707.14	3446.54	8887.79	14769.3	18446.7	4947.95
596.323	2	47.2415	DIFTGLIGPMK	26.03	6.0959	0.98	CERU_HUMAN	Ceruloplasmin OS=Homo sapiens GN=CP PE=1 SV=1	142	545.933	1	11058.4	10189.4	4520.23	10778.2	2690.48	1238.15	6945.67	2831.84	9216.22	14645.2	16253.8	3419.12
693.394	2	54.2711	TTIEKPVWLGFL		5.329	0.98	CERU_HUMAN	Ceruloplasmin OS=Homo sapiens GN=CP PE=1 SV=1		472.467	1	1294.26	2038.9	831.175	1504.01	737.307	733.13	801.858	1070.01	616.035	1898.55	2389.93	679.63
829.764	3	53.6235	GPEEEHLGILGPVIWAEVGDTIR		5.7199	0.97	CERU_HUMAN	Ceruloplasmin OS=Homo sapiens GN=CP PE=1 SV=1		472.467	1	4366.76	8995.88	3715.28	7196.02	1436.64	2567.22	4156.13	1732.75	6395.44	8571.19	9440.67	2315.93
825.386	3	28.174	MFTTAPDQVDKEDEDFQESNK		6.1699	0.91	CERU_HUMAN	Ceruloplasmin OS=Homo sapiens GN=CP PE=1 SV=1		545.933	1	14487.2	12535.8	6405.02	12365.5	5844.77	4271.9	7800.41	5392.82	11046.4	16195.3	19878.9	6261.89
621.975	3	47.1975	KLVYREYTDASFTN[115.0269]R		6.074	0.88	CERU_HUMAN	Ceruloplasmin OS=Homo sapiens GN=CP PE=1 SV=1		472.467	1	9081.47	3904.36	3458.19	2699.47	3578.3	2261.45	4705.23	5276.65	4192.77	6489.98	4730.76	2574.29
784.393	2	26.1763	VN[115.0269]KDDEEFIESNK		5.6517	0.78	CERU_HUMAN	Ceruloplasmin OS=Homo sapiens GN=CP PE=1 SV=1		472.467	1	16692.9	15100.6	14425	18578.9	17208.8	17327.1	17164.1	18658.2	15415.7	13529.9	11847.8	15809.3
564.779	4	30.367	KAEEEHLGILGPQLHADVGDK		5.6051	0.77	CERU_HUMAN	Ceruloplasmin OS=Homo sapiens GN=CP PE=1 SV=1		545.933	1	6156.49	7070.7	3828.34	7275.79	3609.41	2199.55	5907.62	3624.53	6908.95	10600.6	13139.7	3159.83
648.268	4	19.3856	TYC[160.0307]SEPEKVDKDNEDFQESNR		5.6848	0.77	CERU_HUMAN	Ceruloplasmin OS=Homo sapiens GN=CP PE=1 SV=1		545.933	1	3588.34	9450.17	6307.21	8295.07	3568.19	3395.25	6116.73	3073.85	7584.04	9802.79	11343.6	3810.29
951.791	3	55.7293	WYLFGMGNEVDVHAAFFHGQALTN[115.0269]K		5.3328	0.65	CERU_HUMAN	Ceruloplasmin OS=Homo sapiens GN=CP PE=1 SV=1		307.561	1	3538.01	4528.17	6835.05	6117.51	6216.73	8951.12	4365.06	5850.18	4171.25	2962.22	1949.8	5749.16
788.434	2	51.0324	DLYSGLIGPLIVC[160.0307]R	52.39	6.3914	0.62	CERU_HUMAN	Ceruloplasmin OS=Homo sapiens GN=CP PE=1 SV=1	142	472.467	1	9966.4	13853	6724.72	11031.1	3658.78	2153.53	7435.96	3125.12	11764.9	18079.4	16522	5678.29
456.20087, 683.81	2, 3	17.4634	LEDSVTYHC[160.0307]SR		5.965700149536133, 6.115099906921387	0.99, 1.0	CFAB_HUMAN	Complement factor B OS=Homo sapiens GN=CFB PE=1 SV=2		1115.1929931640625, 1175.5150146484375	1	9511.43	14824.6	26222.9	23849.8	6022.16	10409.4	19572.2	7137.51	14205.9	12425.6	34594.8	17796.9
884.73517, 1326.6044	2, 3	34.7405	WSGQTAIC[160.0307]DNGAGYC[160.0307]SNPGIPIGTR		5.771399974822998, 6.649799823760986	0.93, 1.0	CFAB_HUMAN	Complement factor B OS=Homo sapiens GN=CFB PE=1 SV=2		1134.6510009765625, 439.37701416015625	1	4900.87	8077	11905	11398.7	2611.2	4733.87	9843.36	3149.74	8530.55	6057.88	12927.3	6713.53
590.65533, 885.493	2, 3	62.0913	DFHINLFQVLPWLK	49.01, 57.87	7.3361	1	CFAB_HUMAN	Complement factor B OS=Homo sapiens GN=CFB PE=1 SV=2	90	1175.52	1	22922.8	44969.2	61819	49644	15617.3	26510.1	28279.5	6365.49	41175.7	26526.4	55660.7	28600.6
590.314	2	22.2896	ALFVSEEEKK	6.69	6.9168	1	CFAB_HUMAN	Complement factor B OS=Homo sapiens GN=CFB PE=1 SV=2	90	1175.52	1	0	5174.3	8805.58	7809.47	459.742	1323.79	5393.14	244.601	4621.17	3615.06	12781.4	5054.49
638.333	2	32.4817	YGLVTYATYPK		6.3007	1	CFAB_HUMAN	Complement factor B OS=Homo sapiens GN=CFB PE=1 SV=2		1175.52	1	14970.8	26937.5	40588.2	37512.2	10648.7	16654.2	30019.3	10241.5	27401.6	20030.1	46539.1	24286.1
708.349	3	31.6369	YGQTIRPIC[160.0307]LPC[160.0307]TEGTTR	55.59	6.7055	1	CFAB_HUMAN	Complement factor B OS=Homo sapiens GN=CFB PE=1 SV=2	90	1175.52	1	11584.2	24699.5	36930.1	33515.4	8565.03	14145.5	26965.5	6745.68	25826.6	18547.6	46349.5	21501.7
921.962	2	47.3082	EAGIPEFYDYDVALIK	32.82	7.1114	1	CFAB_HUMAN	Complement factor B OS=Homo sapiens GN=CFB PE=1 SV=2	89	1175.52	1	20317.3	33584.1	48978.7	46436.6	4983.57	19126.5	37410.4	9986.08	30159.7	24900.7	56420.9	27108.3
508.274	2	26.8313	DISEVVTPR		6.5402	1	CFAB_HUMAN	Complement factor B OS=Homo sapiens GN=CFB PE=1 SV=2		1175.52	1	3189.9	3607.26	5442.46	5129.56	2105.26	2326.67	3722.64	1902.94	4254.72	2677.92	6873.88	3128.69
939.129	3	45.0823	LLQEGQALEYVC[160.0307]PSGFYPYPVQTR		7.0761	1	CFAB_HUMAN	Complement factor B OS=Homo sapiens GN=CFB PE=1 SV=2		1175.52	1	13634.8	22025.3	33950.7	30515.8	8772.43	14879.8	23730.1	7772.8	22337.9	13850.2	35751.7	18263.1
578.323	2	30.2099	EELLPAQDIK		6.7475	1	CFAB_HUMAN	Complement factor B OS=Homo sapiens GN=CFB PE=1 SV=2		1175.52	1	11141.7	15563.2	24985.2	23923.1	8880.72	13099.6	21627.7	8437.42	18383.7	14219.1	23387.9	11719.9
957.931	2	30.4807	FLC[160.0307]TGGVSPYADPNTC[160.0307]R		7.0511	1	CFAB_HUMAN	Complement factor B OS=Homo sapiens GN=CFB PE=1 SV=2		1175.52	1	12599.8	19000.6	27275.8	24775	7450.3	11888.3	19503.4	7510.69	19036.7	14762.8	34012.8	16711.9
554.804	2	22.2875	LFVSEEEKK		6.4471	1	CFAB_HUMAN	Complement factor B OS=Homo sapiens GN=CFB PE=1 SV=2		1134.65	1	0	246.91	557.408	437.973	0	0	290.034	0	251.776	127.839	770.677	279.4
562.741	2	17.494	DSVTYHC[160.0307]SR		5.7164	1	CFAB_HUMAN	Complement factor B OS=Homo sapiens GN=CFB PE=1 SV=2		1134.65	1	990.598	1692.54	3083.45	2976.02	716.723	1232.15	2493.7	1164.41	1750.54	1397.94	4094.11	2303.15
557.784	2	62.0707	DFHINLFQV		6.4545	1	CFAB_HUMAN	Complement factor B OS=Homo sapiens GN=CFB PE=1 SV=2		1175.52	1	1238.03	2423.38	3185.12	2870.52	807.473	1488.52	1423.07	253.988	2207.5	1590.16	2921.63	1614.88
508.249	2	62.0907	DFHINLFQ		6.4755	1	CFAB_HUMAN	Complement factor B OS=Homo sapiens GN=CFB PE=1 SV=2		1175.52	1	991.964	2136.03	3025.38	2563.76	567.209	1145.98	1298.88	163.948	1999.94	1224.29	2529.2	1337.49
614.329	2	62.091	DFHINLFQVL		6.3634	1	CFAB_HUMAN	Complement factor B OS=Homo sapiens GN=CFB PE=1 SV=2		1175.52	1	1195.79	2357.61	3525.55	2934.91	719.502	1367.99	1320.62	266.347	2279.47	1295.62	2906.14	1542.88
787.437	1	26.8136	SEVVTPR		6.0844	1	CFAB_HUMAN	Complement factor B OS=Homo sapiens GN=CFB PE=1 SV=2		1175.52	1	574.884	839.1	1339.06	1046.79	199.508	390.771	781.674	187.12	874.221	551.641	1486.41	750.216
1327.1	2	35.1668	WSGQTAIC[160.0307]DN[115.0269]GAGYC[160.0307]SNPGIPIGTR		6.4399	0.97	CFAB_HUMAN	Complement factor B OS=Homo sapiens GN=CFB PE=1 SV=2		1134.65	1	1092.72	2572.56	3604.57	2731.11	971.144	1577.01	2510.65	822.407	2231.95	1506.2	4114.44	2034.35
705.365	3	48.6883	DLEIEVVLFHPNYNINGK		5.8665	0.96	CFAB_HUMAN	Complement factor B OS=Homo sapiens GN=CFB PE=1 SV=2		1115.19	1	188.811	824.812	1388.77	563.391	627.692	1254.53	1135.56	640.007	1140.1	523.295	836.202	753
676.371	3	56.649	DFHINLFQVLPWLKEK		5.7374	0.77	CFAB_HUMAN	Complement factor B OS=Homo sapiens GN=CFB PE=1 SV=2		983.344	1	328.893	1129.14	1156.77	1886.76	290.037	322.411	1352.21	323.198	1401.53	1149.63	3474.2	976.482
498.268	2	22.3144	FVSEEEKK		6.4559	0.71	CFAB_HUMAN	Complement factor B OS=Homo sapiens GN=CFB PE=1 SV=2		1134.65	1	0	7035.77	10048.8	9643.11	5351.81	5093.64	9010.69	4025.74	6400.18	6004.22	12964.9	8480.75
939.453	3	45.6361	LLQEGQ[129.0426]ALEYVC[160.0307]PSGFYPYPVQTR		5.9764	0.63	CFAB_HUMAN	Complement factor B OS=Homo sapiens GN=CFB PE=1 SV=2		983.344	1	1633.5	2723.62	4527.51	4282.45	749.549	1593.37	3254.03	754.475	2980.67	1906.75	5940.55	2288.14
548.942	3	33.4758	Q[129.0426]LNEINYEDHKLK		5.8489	0.62	CFAB_HUMAN	Complement factor B OS=Homo sapiens GN=CFB PE=1 SV=2		733.57	1	1834.17	1245.36	1469.12	1849.96	2520.58	2135.58	2314.62	2561.93	1365.23	1883.74	1907.4	2026.72
620.809	2	23.9375	VKDISEVVTPR		6.5364	0.6	CFAB_HUMAN	Complement factor B OS=Homo sapiens GN=CFB PE=1 SV=2		1175.52	1	6374.69	33807.8	31675.3	20140.7	13297.6	28144	22967.9	8733.74	27100.2	16396.9	18080.1	11312.1
459.9213, 465.92404	3	35.8569	SSNLIILEEHLK		5.078199863433838, 6.402299880981445	0.61, 1.0	CFAH_HUMAN	Complement factor H OS=Homo sapiens GN=CFH PE=1 SV=4		508.5555114746094, 613.8557739257812	1	6846.65	12889.1	12365.4	16282.9	5133.4	7277.19	10154.9	4497.64	7759.06	7707.35	18935.4	11673.1
1301.62	2	38.6116	NTEILTGSWSDQTYPEGTQAIYK		6.3749	1	CFAH_HUMAN	Complement factor H OS=Homo sapiens GN=CFH PE=1 SV=4		613.856	1	3313.43	6017.72	6429.95	7800.04	2101.06	3612.62	4241.78	1712.58	3482.7	3459.43	8437.55	5131.07
1004.98	2	45.3665	TDC[160.0307]LSLPSFENAIPMGEK		6.6875	1	CFAH_HUMAN	Complement factor H OS=Homo sapiens GN=CFH PE=1 SV=4		613.856	1	7570.85	11705.3	13423.4	18757.3	5122.62	6757.56	11206.1	4328.23	8434.17	9304	19843.6	11031.4
776.054	3	40.2742	SITC[160.0307]IHGVWTQLPQC[160.0307]VAIDK		6.7628	1	CFAH_HUMAN	Complement factor H OS=Homo sapiens GN=CFH PE=1 SV=4		613.856	1	12101.5	23263.8	24594.3	32515.6	9009.51	13094	17886.7	6581.34	14800	15413.3	35741.6	21274.5
595.261	2	25.63	LSYTC[160.0307]EGGFR		6.0361	1	CFAH_HUMAN	Complement factor H OS=Homo sapiens GN=CFH PE=1 SV=4		613.856	1	8158.46	13191.8	15548.9	16522.4	5693.27	7674.27	10991.1	6466.15	6405.8	7682.29	20401	14593.1
857.161	4	45.3726	FSC[160.0307]KPGFTIVGPNSVQC[160.0307]YHFGLSPDLPIC[160.0307]K	24.17	4.6698	1	CFAH_HUMAN	Complement factor H OS=Homo sapiens GN=CFH PE=1 SV=4	39	77.4355	1	10256	22916.4	25238	31738.7	9261.44	13633.3	20114.9	6962.16	14889.7	15064.5	34444.6	20005.6
655.312	2	36.2008	SC[160.0307]DIPVFMNAR		6.362	1	CFAH_HUMAN	Complement factor H OS=Homo sapiens GN=CFH PE=1 SV=4		508.556	1	12670.7	15878.4	14390.9	24703.9	8931.18	9134.33	12237.2	7933.68	9981.84	10937.9	24585.1	14379.3
773.345	2	25.8355	WSSPPQC[160.0307]EGLPC[160.0307]K		5.9883	0.99	CFAH_HUMAN	Complement factor H OS=Homo sapiens GN=CFH PE=1 SV=4		613.856	1	5433.44	10068.4	10664.7	14175.9	3083.93	5324.5	7506.86	1939.04	5536.81	5105.74	16663	9314.64
630.339	2	35.2209	WQSIPLC[160.0307]VEK		5.9854	0.99	CFAH_HUMAN	Complement factor H OS=Homo sapiens GN=CFH PE=1 SV=4		508.556	1	23656.9	46039	45070.2	41396.4	36890.2	45449	37134	29746.9	32577.8	25066.9	37707.1	38777.5
934.419	2	34.3912	SC[160.0307]DNPYIPNGDYSPLR		6.2266	0.99	CFAH_HUMAN	Complement factor H OS=Homo sapiens GN=CFH PE=1 SV=4		613.856	1	2624.25	4483.79	4637.77	6719.31	1359.28	2131.54	3652.76	1198.72	2720.5	2910.16	7602.42	4184.24
671.362	2	25.8414	SPDVINGSPISQK		5.7559	0.98	CFAH_HUMAN	Complement factor H OS=Homo sapiens GN=CFH PE=1 SV=4		613.856	1	2076.48	5259.9	5427.53	7450.69	1436.16	2467.36	3916.94	1107.94	2224.36	2742.83	8764.97	4359.75
726.655	3	27.9126	GDAVC[160.0307]TESGWRPLPSC[160.0307]EEK		5.9146	0.92	CFAH_HUMAN	Complement factor H OS=Homo sapiens GN=CFH PE=1 SV=4		613.856	1	6687.75	13445.4	14247.4	17959.2	4899	7146.97	10658.7	3848.45	7768.98	8964.66	21750.3	13038
475.756	2	28.2073	DVHLVPDR		5.1333	0.91	CFAH_HUMAN	Complement factor H OS=Homo sapiens GN=CFH PE=1 SV=4		185.066	1	1711.45	2793.23	3024.23	4007.39	1339.72	2346.03	2401.72	1094.03	1899.2	1536.52	4144.44	2507.16
660.641	3	27.806	SSAMEPDREYHFGQAVR		6.1015	0.86	CFAH_HUMAN	Complement factor H OS=Homo sapiens GN=CFH PE=1 SV=4		613.856	1	1235.26	4871.28	4836.96	5101.38	1967.19	4557.94	3753.8	1628.96	1816.41	2104.63	6200.01	3713.1
621.773	2	19.1485	TGDEITYQC[160.0307]R		5.1992	0.85	CFAH_HUMAN	Complement factor H OS=Homo sapiens GN=CFH PE=1 SV=4		143.965	1	1626.56	3952.18	6533.5	5267.4	1551.16	2949.57	4187.05	2301.26	1617.72	2290.61	6571.98	5192.12
1075.98	2	42.7959	EC[160.0307]DTDGWTNDIPIC[160.0307]EVVK		6.1237	0.79	CFAH_HUMAN	Complement factor H OS=Homo sapiens GN=CFH PE=1 SV=4		613.856	1	9160.2	11932.3	12775.3	15700.7	7456.88	7157.56	10018.8	6843.31	7544.79	9690.98	15938.3	11206
509.923	3	28.0707	SIDVAC[160.0307]HPGYALPK		6.2171	0.76	CFAH_HUMAN	Complement factor H OS=Homo sapiens GN=CFH PE=1 SV=4		613.856	1	2594.64	4864.35	5061.95	6310.02	1961.53	2831.01	3936.01	1773.01	2656.46	2950.93	6760.97	4110.8
721.386	2	30.8434	EGWIHTVC[160.0307]INGR		5.1133	0.61	CFAH_HUMAN	Complement factor H OS=Homo sapiens GN=CFH PE=1 SV=4		185.066	1	771.963	1425.14	1682.21	1704.23	604.257	957.103	1062.12	453.833	877.986	713.784	1587.53	1217.49
658.38214, 1315.7723	1, 2	27.89	VLQATVVAVGSGSK	55.22	6.799799919128418, 6.889800071716309	0.95, 1.0	CH10_HUMAN	10 kDa heat shock protein, mitochondrial OS=Homo sapiens GN=HSPE1 PE=1 SV=2	121	2455.803955078125, 2544.761962890625	1	27581.7	22751.2	21708.7	23884.9	23333.9	26666.9	23934.7	24338.1	25191.8	20392.3	21192	27745.7
510.5953, 765.4019	2, 3	41.2242	VVLDDKDYFLFR		6.579800128936768, 7.461999893188477	0.62, 1.0	CH10_HUMAN	10 kDa heat shock protein, mitochondrial OS=Homo sapiens GN=HSPE1 PE=1 SV=2		1051.2679443359375, 2544.761962890625	1	36755.5	35462.6	31253.5	29820	37847.2	42173	35938.6	35212.7	37869	28743.6	31107.8	38375.1
538.797	2	29.5278	VLLPEYGGTK	66.25	7.4163	1	CH10_HUMAN	10 kDa heat shock protein, mitochondrial OS=Homo sapiens GN=HSPE1 PE=1 SV=2	121	2544.76	1	36301.6	33587.5	29957.9	32350.7	37292.9	40319.1	37769.7	39832.1	35856.1	29169.5	28328.1	37150.8
507.279	2	21.9846	GGEIQPVSVK		6.7982	1	CH10_HUMAN	10 kDa heat shock protein, mitochondrial OS=Homo sapiens GN=HSPE1 PE=1 SV=2		2544.76	1	3008.13	15064.5	14137.3	15820	17445.7	19435.1	18144.1	20616.4	15100	13533.4	14000.7	17741.5
751.372	1	29.533	PEYGGTK		6.4679	1	CH10_HUMAN	10 kDa heat shock protein, mitochondrial OS=Homo sapiens GN=HSPE1 PE=1 SV=2		2455.8	1	4540.11	4177.23	4091.98	3963.93	4167.07	4487.78	5054.08	4087.09	4616.53	3517.51	3363.72	5031.91
666.333	2	41.2171	LDDKDYFLFR		6.8025	1	CH10_HUMAN	10 kDa heat shock protein, mitochondrial OS=Homo sapiens GN=HSPE1 PE=1 SV=2		2455.8	1	12048.4	8930.58	10285.7	8892.25	11241.4	15644.2	11375	9474.31	11652.5	10783.9	9039.89	17199.4
608.841	2	27.8461	LQATVVAVGSGSK		5.8144	0.81	CH10_HUMAN	10 kDa heat shock protein, mitochondrial OS=Homo sapiens GN=HSPE1 PE=1 SV=2		1331.93	1	383.985	253.366	360.751	250.294	347.626	427.091	201.703	281.486	172.766	170.411	403.276	238.09
844.452	1	26.8828	GGIMLPEK		6.1533	0.77	CH10_HUMAN	10 kDa heat shock protein, mitochondrial OS=Homo sapiens GN=HSPE1 PE=1 SV=2		1084.67	1	3469.81	4962.65	4425.71	4404.2	4852.18	5836.54	4875.31	5322.34	4490.28	3432.62	3513.25	4622
594.824	2	32.8455	GIMLPEKSQ[129.0426]GK		5.5994	0.67	CH10_HUMAN	10 kDa heat shock protein, mitochondrial OS=Homo sapiens GN=HSPE1 PE=1 SV=2		1559.36	1	8384.05	204.98	1979.07	538.734	2054.17	5066.67	15161.5	2114.96	1962.38	14631.2	10074.8	568.089
552.9276, 558.5993	3	18.5761	RYESHPVC[160.0307]ADLQAK		5.779799938201904, 6.5706000328063965	0.98, 1.0	CHCH3_HUMAN	Coiled-coil-helix-coiled-coil-helix domain-containing protein 3, mitochondrial OS=Homo sapiens GN=CHCHD3 PE=1 SV=1		2238.34	1	11755.4	19190.3	19683	14606.5	19218.4	22834	20994.6	18641.3	19396	12186.6	13604.3	15868.2
473.245	2	21.8137	LSENVIDR	73.7	6.9251	1	CHCH3_HUMAN	Coiled-coil-helix-coiled-coil-helix domain-containing protein 3, mitochondrial OS=Homo sapiens GN=CHCHD3 PE=1 SV=1	222	2238.34	1	37574.9	41588.7	45066.4	35747.6	44257.1	48163.3	49746.6	47242.7	45591.8	31448.8	28725.7	37724
788.365	2	25.6962	YSGAYGASVSDEELK	86.39	7.5524	1	CHCH3_HUMAN	Coiled-coil-helix-coiled-coil-helix domain-containing protein 3, mitochondrial OS=Homo sapiens GN=CHCHD3 PE=1 SV=1	222	2238.34	1	38636.9	43550.5	44101.2	35195.4	44170.1	51489.1	51845	49188.6	45667.7	31032.2	29194.9	39215
630.945	3	23.6491	C[160.0307]SALATQYMHC[160.0307]VNHAK		6.5738	1	CHCH3_HUMAN	Coiled-coil-helix-coiled-coil-helix domain-containing protein 3, mitochondrial OS=Homo sapiens GN=CHCHD3 PE=1 SV=1		1787.97	1	1667.8	2889.97	2703.02	2601.95	3206.83	4061.82	3484.05	3504.89	3694.65	1790.6	2013.43	2748.55
515.23	2	18.5974	RYESHPVC[160.0307]		5.4351	1	CHCH3_HUMAN	Coiled-coil-helix-coiled-coil-helix domain-containing protein 3, mitochondrial OS=Homo sapiens GN=CHCHD3 PE=1 SV=1		1042.85	1	695.114	1134.76	889.302	656.037	789.078	1154.71	1129.81	995.958	966.088	659.62	1300.73	809.518
506.56244, 759.35474	2, 3	20.2273	YESHPVC[160.0307]ADLQAK	45.57	7.34499979019165, 7.386000156402588	1	CHCH3_HUMAN	Coiled-coil-helix-coiled-coil-helix domain-containing protein 3, mitochondrial OS=Homo sapiens GN=CHCHD3 PE=1 SV=1	222	1787.968017578125, 2238.340087890625	1	81038.4	86012.2	85034.1	71726.5	91828.7	100543	99650.3	94622	95812.3	60325.8	51053	70013
577.94	3	23.1268	YSGAYGASVSDEELKR	35.9	6.9779	1	CHCH3_HUMAN	Coiled-coil-helix-coiled-coil-helix domain-containing protein 3, mitochondrial OS=Homo sapiens GN=CHCHD3 PE=1 SV=1	201	2238.34	1	8505	12788.5	14045.8	9775.36	12945.1	14138.6	14914.1	12996.9	13422.7	8045.25	7734.08	10939.8
443.577	3	23.1026	VAEELALEQAKK		5.8233	0.97	CHCH3_HUMAN	Coiled-coil-helix-coiled-coil-helix domain-containing protein 3, mitochondrial OS=Homo sapiens GN=CHCHD3 PE=1 SV=1		1787.97	1	622.625	3393.98	4428.21	2738.15	3740.76	4247.39	4123.24	3208.18	3429.11	2061.48	1913.3	2702.18
631.27	3	25.4738	C[160.0307]SALATQ[129.0426]YMHC[160.0307]VNHAK		5.6107	0.88	CHCH3_HUMAN	Coiled-coil-helix-coiled-coil-helix domain-containing protein 3, mitochondrial OS=Homo sapiens GN=CHCHD3 PE=1 SV=1		1042.85	1	2137.34	4858.76	5392.52	3254.16	4532.98	7079.82	6108.25	5472.55	4142.32	2574.78	2491.15	4291.9
497.241	3	23.2213	LSENVIDRMKESS		5.2553	0.88	CHCH3_HUMAN	Coiled-coil-helix-coiled-coil-helix domain-containing protein 3, mitochondrial OS=Homo sapiens GN=CHCHD3 PE=1 SV=1		589.465	1	9394.2	18362.1	18281.7	19418.2	13085	11068.7	14123.1	9016.91	17094.2	15143.8	21765.7	20331.8
679.371	2	33.4484	EADENENITVVK		5.8376	0.77	CHCH3_HUMAN	Coiled-coil-helix-coiled-coil-helix domain-containing protein 3, mitochondrial OS=Homo sapiens GN=CHCHD3 PE=1 SV=1		1787.97	1	4233.32	3468.03	6318.24	4506.98	3113.32	6279.11	5930.5	2650.41	5949.12	5362.78	8978.03	4054.85
600.82	2	26.4769	VAEELALEQAK	69.63	7.2324	0.69	CHCH3_HUMAN	Coiled-coil-helix-coiled-coil-helix domain-containing protein 3, mitochondrial OS=Homo sapiens GN=CHCHD3 PE=1 SV=1	222	2238.34	1	64432.4	65302.7	68844.5	54645.3	62147.2	74170.9	78932.8	69763.6	71271	47161.9	44318.5	60481.6
678.875	2	24.2134	RVAEELALEQAK		5.5386	0.68	CHCH3_HUMAN	Coiled-coil-helix-coiled-coil-helix domain-containing protein 3, mitochondrial OS=Homo sapiens GN=CHCHD3 PE=1 SV=1		392.589	1	6567.35	7386.79	6721.66	6895.08	7231.9	8391.59	9057.93	9304.58	8315.01	5524.11	4482.74	6529.51
506.897	3	21.1542	YESHPVC[160.0307]ADLQ[129.0426]AK		5.8579	0.6	CHCH3_HUMAN	Coiled-coil-helix-coiled-coil-helix domain-containing protein 3, mitochondrial OS=Homo sapiens GN=CHCHD3 PE=1 SV=1		759.595	1	4820.43	4500.41	4607.9	3472.46	4377.36	4857.84	5581.3	4761.46	4505.04	3221.95	3640.04	4348.98
450.268	2	24.2055	VLGVENLR		4.7111	0.6	CHDH_HUMAN	Choline dehydrogenase, mitochondrial OS=Homo sapiens GN=CHDH PE=2 SV=1		26.6535	0	1722.42	2079.55	2767.52	2306.79	2010.72	2596.63	2875.08	3273.12	1012.48	2071.21	1936.5	2318.35
739.412	2	43.6585	ALAALDAFALNMTR		5.0671	0.64	CHST7_HUMAN	Carbohydrate sulfotransferase 7 OS=Homo sapiens GN=CHST7 PE=1 SV=2		88.4923	0	975.62	1279.87	2997.58	1483.93	900.144	2128.66	4204.23	2332.91	1188.46	1182.93	600.381	1350.42
818.417	2	30.0714	HNEETGDNVGPLIIK	77.45	7.8257	1	CISD1_HUMAN	CDGSH iron sulfur domain-containing protein 1 OS=Homo sapiens GN=CISD1 PE=1 SV=1	77	3055.34	1	37566.5	41129.3	42216.3	32685.8	49392.4	55238.8	51654.5	42278.8	41069.4	33784.2	27242.8	38936.1
498.702	2	30.0765	HNEETGDNV		6.9626	1	CISD1_HUMAN	CDGSH iron sulfur domain-containing protein 1 OS=Homo sapiens GN=CISD1 PE=1 SV=1		3055.34	1	4927.14	5596.1	5812.66	4285.69	6683.35	7502.7	7618.17	5704.77	5362.93	4530.51	3512.71	5391.75
897.347	1	30.0682	HNEETGDN		6.2112	0.99	CISD1_HUMAN	CDGSH iron sulfur domain-containing protein 1 OS=Homo sapiens GN=CISD1 PE=1 SV=1		1857.15	1	846.652	995.776	1018.61	766.028	1201.22	1261.28	1357.24	697.739	957.71	894.061	590.269	709.958
818.912	2	49.0813	HN[115.0269]EETGDNVGPLIIK		6.6031	0.6	CISD1_HUMAN	CDGSH iron sulfur domain-containing protein 1 OS=Homo sapiens GN=CISD1 PE=1 SV=1		3055.34	1	15769.2	19571.5	20054.2	17219.2	21365.2	25957.5	20801.6	23156.8	19797.4	11163.4	8872.98	12517.9
610.326	2	26.775	EYNALVAQGVR		6.1829	1	CK067_HUMAN	UPF0366 protein C11orf67 OS=Homo sapiens GN=C11orf67 PE=1 SV=1		432.204	0.98	5733.26	4113.4	3034.56	6609.29	6986.23	5418.69	2149.97	7437.51	4632.25	3046.81	1083.66	4559.66
551.266	3	17.5349	ETGTEHSPGVQPADVK		5.5761	0.88	CK067_HUMAN	UPF0366 protein C11orf67 OS=Homo sapiens GN=C11orf67 PE=1 SV=1		432.204	0.98	4947.48	3315.74	4197.65	6933.39	6317.61	6455.29	2216.14	9903.57	2836.99	3183.18	2599.46	7316.26
596.294	2	27.71	VAQLC[160.0307]DFNPK	62.36	6.4862	1	CLCB_HUMAN	Clathrin light chain B OS=Homo sapiens GN=CLTB PE=1 SV=1	62	365.746	0.83	16316.3	17142.8	21645.1	15846.5	14773.1	16949.7	18137.5	17527.7	17771.4	15371.4	16141.7	13571
772.062	3	29.9733	VTTVASHTSDSDVPSGVTEVVVK	31.75	6.9364	1	CLUS_HUMAN	Clusterin OS=Homo sapiens GN=CLU PE=1 SV=1	98	779.578	1	46613.1	37475.4	62476.2	45442.4	21636.6	38309.9	48208.3	18569.1	25441.1	31450.1	58459.1	39339.9
697.346	2	47.3977	ASSIIDELFQDR	75.13	6.4502	1	CLUS_HUMAN	Clusterin OS=Homo sapiens GN=CLU PE=1 SV=1	98	779.578	1	47436.5	35176.1	56206.5	41878.1	21077.3	35139.7	44221.2	18324.7	24009.5	27904.1	52063.1	35836.6
842.931	2	36.2576	LAN[115.0269]LTQ[129.0426]GEDQYYLR		4.9538	0.87	CLUS_HUMAN	Clusterin OS=Homo sapiens GN=CLU PE=1 SV=1		97.434	1	1140.79	907.905	891.711	880.911	1110.8	1308.49	740.393	1209.69	988.991	1333.32	1465.66	1463.73
624.953	3	34.6816	QQTHMLDVMQDHFSR		4.6845	0.83	CLUS_HUMAN	Clusterin OS=Homo sapiens GN=CLU PE=1 SV=1		386.94	1	2285.5	1620.47	1445.74	1501.03	1973.5	1150.44	1043.69	1703.34	922.12	1583.6	494.684	2056.34
562.607	3	32.296	LAN[115.0269]LTQGEDQ[129.0426]YYLR		5.2464	0.69	CLUS_HUMAN	Clusterin OS=Homo sapiens GN=CLU PE=1 SV=1		161.081	1	5458.31	4427.65	3382	4064.36	5725.25	5424.19	4223.04	6516.93	5984.09	5032.65	4177.74	5855.62
649.318	3	27.5206	ASSIIDELFQ[129.0426]DRFFTR		6.3803	0.66	CLUS_HUMAN	Clusterin OS=Homo sapiens GN=CLU PE=1 SV=1		705.82	1	2767.55	2248.21	2894.46	1480.88	3780.28	2933.74	1869.39	2903.25	2693.93	2018.5	1798.5	3477.26
644.823	2	27.0583	ELDESLQVAER		6.2	0.62	CLUS_HUMAN	Clusterin OS=Homo sapiens GN=CLU PE=1 SV=1		705.82	1	15833.4	12862.3	20597.5	16177.9	5679.59	9656.56	14783.3	5144.44	8333.78	10442	19217.7	13642.4
594.829	2	23.0588	SDAKPPAVFTR		5.7176	1	CMA1_HUMAN	Chymase OS=Homo sapiens GN=CMA1 PE=1 SV=1		551.498	1	1755.84	2478.95	4574.77	3152.29	2366.54	4776.77	4363.38	5212.87	3633.13	4267.62	3120.21	2809.22
806.11	3	55.8075	ASLTLAVGTLPFPSQFNFVPPGR	17.18	6.0658	0.98	CMA1_HUMAN	Chymase OS=Homo sapiens GN=CMA1 PE=1 SV=1		551.498	1	8422.62	11953.8	24815.5	12342	12647.8	19977.9	22587.9	19845.6	15467.9	25771.8	30562.2	17936.9
524.619	3	25.6198	TGVLKPGSDTLQEVK		6.4429	0.75	CMA1_HUMAN	Chymase OS=Homo sapiens GN=CMA1 PE=1 SV=1		551.498	1	6801.7	9940.18	16232	9330.5	8780.67	14720.4	14095.3	15824.3	13248.8	16353	11360.4	8589.29
735.865	2	25.0662	QINELEGQFHQK		5.0998	0.69	CN045_HUMAN	Uncharacterized protein C14orf45 OS=Homo sapiens GN=C14orf45 PE=1 SV=3		59.7837	0	5111.65	5253.21	6874.53	5632.83	5705.16	5964.68	6324.36	6632.39	5357.53	5018.59	7023.46	5620.3
888.43	2	43.3123	GFQFVSSSLPDIC[160.0307]YR		7.2015	1	CNBP_HUMAN	Cellular nucleic acid-binding protein OS=Homo sapiens GN=CNBP PE=1 SV=1		1202.73	0.83	6013.23	9245.84	11586.1	9759.2	10464.1	15020.1	13348.9	11374.9	10409.6	6171.6	5654.87	8721.63
813.702	3	52.9585	FSTMPFLFC[160.0307]NINNVC[160.0307]NFASR	33.3	4.8821	1	CO4A1_HUMAN	Collagen alpha-1(IV) chain OS=Homo sapiens GN=COL4A1 PE=1 SV=3	33	35.9045	0.83	14758.4	5912.97	11011.6	5047.67	8268.32	9897.71	4782.57	7759.4	6688.95	9442.71	9298.27	10991.6
640.36	2	23.0496	IAVQPGTVGPQGR	7.88	5.4056	0.9	CO4A2_HUMAN	Collagen alpha-2(IV) chain OS=Homo sapiens GN=COL4A2 PE=1 SV=4		55.7471	0.91	13597.5	8158.13	9132.91	11706.6	14133.7	10399.5	13350.8	17059.2	8612.26	14308.3	12283.2	17252.1
539.827	2	41.3524	SVSIGYLLVK		5.1657	0.82	CO4A2_HUMAN	Collagen alpha-2(IV) chain OS=Homo sapiens GN=COL4A2 PE=1 SV=4		55.7471	0.91	7588.87	5067.24	8442.61	5717.42	8403.33	7345.21	8974.24	9395.64	5038.98	9104.34	9837.34	9420.7
521.60675, 527.601	3	35.7632	VFSVAITPDHLEPR		5.008999824523926, 6.485000133514404	0.96, 1.0	CO6A1_HUMAN	Collagen alpha-1(VI) chain OS=Homo sapiens GN=COL6A1 PE=1 SV=3		364.649	1	18937.3	11056.2	20622.8	9717.45	11628	9806.2	18717	13470.8	16785	35769.2	23485.7	12122
664.66003, 996.4985	2, 3	68.6017	DAEEAISQTIDTIVDMIK	25.79	5.855400085449219, 6.0457000732421875	0.87, 0.99	CO6A1_HUMAN	Collagen alpha-1(VI) chain OS=Homo sapiens GN=COL6A1 PE=1 SV=3	49	250.7158966064453, 364.6485900878906	1	5562.04	3423.93	9850.43	495.402	1261.24	246.246	1480.56	556.9	1173.56	10234.1	14230.6	619.974
592.307	3	20.1094	VAVVQYSGTGQQRPER	41.34	6.1284	1	CO6A1_HUMAN	Collagen alpha-1(VI) chain OS=Homo sapiens GN=COL6A1 PE=1 SV=3	49	364.649	1	14760.1	8160.97	17590.1	7669.76	7613.77	5775.11	12820.1	8263.34	14487.6	32441.8	19067.9	10467.6
966.513	2	40.0518	LLLFSDGNSQGATPAAIEK		5.9496	1	CO6A1_HUMAN	Collagen alpha-1(VI) chain OS=Homo sapiens GN=COL6A1 PE=1 SV=3		364.649	1	11161.2	7325.14	11605.1	6019.64	5573.61	4713.3	9845.33	7519.87	11703.7	23999.9	13476.1	7601.34
586.604	3	33.5832	TAEYDVAYGESHLFR		6.1801	0.99	CO6A1_HUMAN	Collagen alpha-1(VI) chain OS=Homo sapiens GN=COL6A1 PE=1 SV=3		364.649	1	12554.3	5770.09	14870.4	5387.83	5956.37	3331.98	11875.3	6257.68	12315.6	34637.8	18365.8	8900.9
1099.1	2	49.2351	DTTPLNVLC[160.0307]SPGIQVVSVGIK		5.9211	0.98	CO6A1_HUMAN	Collagen alpha-1(VI) chain OS=Homo sapiens GN=COL6A1 PE=1 SV=3		364.649	1	6860.16	2189.78	5883.11	1566.9	1963.62	1141.7	3800.51	2211.5	3742.09	11752.1	7231.27	2827.14
645.346	2	26.8223	LSIIATDHTYR		5.682	0.97	CO6A1_HUMAN	Collagen alpha-1(VI) chain OS=Homo sapiens GN=COL6A1 PE=1 SV=3		250.716	1	2541.87	650.851	2092.58	1570.34	847.778	361.676	2451.42	1096.85	2068.01	6380.76	2525.81	1078.58
687.027	3	46.9799	VPSYQALLRGVFHQ[129.0426]TVSR		6.3091	0.85	CO6A1_HUMAN	Collagen alpha-1(VI) chain OS=Homo sapiens GN=COL6A1 PE=1 SV=3		364.649	1	146859	206616	217789	206983	148072	155314	171496	131816	180947	168239	213783	205253
523.798	2	33.7106	VPSYQALLR		5.3404	0.81	CO6A1_HUMAN	Collagen alpha-1(VI) chain OS=Homo sapiens GN=COL6A1 PE=1 SV=3		364.649	1	20601.9	11235.6	14543.2	17069.3	12846.5	14519	14612.2	16882.7	16346.9	29670.3	19192	14960.3
537.796	2	34.2495	NFVINVVNR		5.0122	0.67	CO6A2_HUMAN	Collagen alpha-2(VI) chain OS=Homo sapiens GN=COL6A2 PE=1 SV=4		42.4299	0.61	16298.4	7938.27	13151.3	8155.44	7956.72	5872.5	10573.7	8491.05	11028.5	24926.1	15371.2	9635.18
778.07	3	61.7362	LNLLDLDYELAEQLDNIAEK	75.7	6.0882	1	CO6A3_HUMAN	Collagen alpha-3(VI) chain OS=Homo sapiens GN=COL6A3 PE=1 SV=4	114	161.745	1	15903.6	7367.34	13542	4405.11	5728.3	4220.78	9237.76	4881.78	10361.7	30716.4	15438.1	7465.26
492.313	2	40.3303	ALILVGLER		5.7327	1	CO6A3_HUMAN	Collagen alpha-3(VI) chain OS=Homo sapiens GN=COL6A3 PE=1 SV=4		161.745	1	3710.7	1486.36	5491.29	440.674	1051.16	585.412	2202.57	986.079	2631.16	11283.2	5685.68	2105.95
702.398	2	44.5815	LSDAGITPLFLTR		6.3161	1	CO6A3_HUMAN	Collagen alpha-3(VI) chain OS=Homo sapiens GN=COL6A3 PE=1 SV=4		161.745	1	16184.3	6865.24	19875.7	3044.96	5277.04	2934.88	10882.3	4442.96	10880.3	37063.9	22338	9130.43
765.894	2	27.5899	SQHPYVLTEDTLK		5.7696	0.98	CO6A3_HUMAN	Collagen alpha-3(VI) chain OS=Homo sapiens GN=COL6A3 PE=1 SV=4		161.745	1	2679.82	1324.43	4538	377.748	935.682	457.812	2085.94	880.238	1916.65	8139.72	4897.81	1787.46
869.507	2	54.6186	ITEGVPQLLIVLTADR		5.4153	0.64	CO6A3_HUMAN	Collagen alpha-3(VI) chain OS=Homo sapiens GN=COL6A3 PE=1 SV=4		161.745	1	385.554	264.382	406.69	255.112	189.16	191.762	583.785	207.895	0	1439.26	1338.08	380.068
768.88	2	43.2906	AC[160.0307]NLDVILGFDGSR	45.26	5.661	0.63	CO6A3_HUMAN	Collagen alpha-3(VI) chain OS=Homo sapiens GN=COL6A3 PE=1 SV=4	114	161.745	1	4118.98	2496.24	5999.51	2604.95	2884.97	2278.01	3768.64	3734.04	3313.39	10157.5	5097.43	3107.08
930.48	3	59.0447	GTVIDVTDFVNWASSINDAPVLISQK	26.77	5.1492	0.99	CO9_HUMAN	Complement component C9 OS=Homo sapiens GN=C9 PE=1 SV=2		112.901	1	6256.61	8105.26	9307.64	7683.42	3134.19	6971.57	7087.16	2909.47	5932.66	5484.33	9928.61	3220.79
728.357	2	41.4954	AIEDYINEFSVR		5.5297	0.95	CO9_HUMAN	Complement component C9 OS=Homo sapiens GN=C9 PE=1 SV=2		175.846	1	12348	17032.4	17803.1	12538.8	3287.47	12723.4	13817.6	2083.6	12845.6	10283.4	24810.3	6399.13
621.874	2	42.155	LSPIYNLVPVK		5.4418	0.92	CO9_HUMAN	Complement component C9 OS=Homo sapiens GN=C9 PE=1 SV=2		112.901	1	26805.7	34282.5	32490.3	26732.2	12150.4	23450	26066.7	9648.55	24313.4	19983.8	36972.1	13792.4
762.355	2	27.2012	TEHYEEQIEAFK		5.2951	0.81	CO9_HUMAN	Complement component C9 OS=Homo sapiens GN=C9 PE=1 SV=2		175.846	1	8527.77	8399.51	6720.4	9304.66	3141.28	4186.92	7852.12	3039.47	7003.63	7864.55	12799.8	4360.83
1083.84	3	57.8477	TAGYGINILGMDPLSTPFDNEFYNGLC[160.0307]NR		5.5307	0.69	CO9_HUMAN	Complement component C9 OS=Homo sapiens GN=C9 PE=1 SV=2		175.846	1	3842.02	5537.1	6487.73	4936.38	1099.77	4687.43	5198.18	810.755	4171.58	3620.89	9613.33	1505.05
1042.55	2	41.9813	TSN[115.0269]FNAAISLKFTPTETNK		5.5258	0.63	CO9_HUMAN	Complement component C9 OS=Homo sapiens GN=C9 PE=1 SV=2		175.846	1	9980.66	5007.75	1319.71	2221.35	9180.56	5567.23	3651.94	10168	7101.29	4513	3081.31	6369.28
664.026	3	51.9847	KEDLVFIFWAPESAPLK	25.78		1	COF2_HUMAN	Cofilin-2 OS=Homo sapiens GN=CFL2 PE=1 SV=1			0.83	5078.72	9353.25	7804.85	3462.65	8212.56	12884.2	7331.98	6352.49	10759.8	10200.5	8014.87	11738
683.876	2	48.7608	GGVLFAITDAFQK	65.06	5.8434	1	COFA1_HUMAN	Collagen alpha-1(XV) chain OS=Homo sapiens GN=COL15A1 PE=1 SV=2	162	300.849	1	10061.4	9233.91	13421.3	10433.6	8334.78	13925	13529.8	8969.92	7726.23	4525.15	6262.72	10751
541.3	2	43.0199	TLIPSTFFR	46.07	5.8104	1	COFA1_HUMAN	Collagen alpha-1(XV) chain OS=Homo sapiens GN=COL15A1 PE=1 SV=2	162	182.023	1	14316	17097.1	21247.9	19368.7	15087.8	21917	22324.4	15775.7	14920	10819.7	10465.2	20911.9
795.42	2	32.6649	TADTAVTGLASPLSTGK	21.22	7.34	1	COFA1_HUMAN	Collagen alpha-1(XV) chain OS=Homo sapiens GN=COL15A1 PE=1 SV=2		600.882	1	17882.5	27973.1	30665.6	34695.3	20741	32884	36030.2	25070.7	23369.5	18869.4	23913.3	36339.2
562.972	3	40.8832	AFLSSHLQDLSTIVR	51.34	6.507	1	COFA1_HUMAN	Collagen alpha-1(XV) chain OS=Homo sapiens GN=COL15A1 PE=1 SV=2	162	600.882	1	15543.1	16921.1	23469.1	19811.3	14224.4	24114.6	23767.4	16753.3	15454.1	11848.5	12172.1	20176.8
863.915	2	47.269	NLVTAFSNMDDMLQK		5.6349	0.97	COFA1_HUMAN	Collagen alpha-1(XV) chain OS=Homo sapiens GN=COL15A1 PE=1 SV=2		300.849	1	7016.29	5554.25	7111.64	5540.84	4501.82	7838.49	6522.69	5305.63	4396.61	3307.04	3444.18	5285.83
523.81	2	40.1658	YSLPIVNLK		5.5665	0.97	COFA1_HUMAN	Collagen alpha-1(XV) chain OS=Homo sapiens GN=COL15A1 PE=1 SV=2		300.849	1	12260	12400.9	16588.9	13549.4	8898.23	15682.6	14806.9	10626.6	10191.2	7167.53	7857.49	13434.5
458.216	2	24.0489	ADFQC[160.0307]FK		5.6573	0.96	COFA1_HUMAN	Collagen alpha-1(XV) chain OS=Homo sapiens GN=COL15A1 PE=1 SV=2		173.61	1	3977.94	4684.42	4990.91	5814.08	4091.82	4831.47	6183	4654.83	5283.9	4064.8	5241.64	5411.92
521.916	3	25.0625	KGEPGMHGAPGPM[147.0354]GPK		5.6117	0.81	COFA1_HUMAN	Collagen alpha-1(XV) chain OS=Homo sapiens GN=COL15A1 PE=1 SV=2		173.61	1	11035.5	4275.64	3512.62	4199.76	2986.08	2679.62	3023.83	2534.39	4005.49	3808.58	4520	4458.95
683.824	4	51.3623	AYSC[160.0307]ANRLIVLC[160.0307]IENSFMTDARK		5.1236	0.6	COFA1_HUMAN	Collagen alpha-1(XV) chain OS=Homo sapiens GN=COL15A1 PE=1 SV=2		133.026	1	1443.14	1096	1046.32	1508.96	1530.1	499.779	1136.72	720.603	2291.98	1483.27	1864.42	3491.57
1374.65	2	47.2386	C[160.0307]QGVSDQAVAEALC[160.0307]SIMLLEESSPR		5.4949	0.79	COG1_HUMAN	Conserved oligomeric Golgi complex subunit 1 OS=Homo sapiens GN=COG1 PE=1 SV=1		98.4492	0.81	136801	150848	147490	119373	227160	218958	160113	180076	206177	138789	121701	228801
717.343	2	36.2631	DLIEAADTIGQ[129.0426]MR		5.2031	0.74	COG1_HUMAN	Conserved oligomeric Golgi complex subunit 1 OS=Homo sapiens GN=COG1 PE=1 SV=1		98.4492	0.81	12946.1	6859.54	11407.3	8632.34	6674.57	12162.2	16350.8	5881.67	8368.31	15160.4	20119.4	7366.76
877.971	4	58.5019	AAVPIVNLKDELLFPSWEALFSGSEGPLKPGAR	53.32	6.1444	1	COIA1_HUMAN	Collagen alpha-1(XVIII) chain OS=Homo sapiens GN=COL18A1 PE=1 SV=5	53	216.705	1	43528.8	30419.3	87441.1	33904.2	27666.7	40808.6	55738	25361.5	32946.3	45412.6	64837.6	42626.6
717.711	3	49.9791	DFQPVLHLVALNSPLSGGMR	68.11	6.0128	1	COIA1_HUMAN	Collagen alpha-1(XVIII) chain OS=Homo sapiens GN=COL18A1 PE=1 SV=5	68	216.705	1	19522.2	18023.7	37296	16396.1	13292.4	20125.9	27615	14854.3	22477.6	23246.7	33669.3	18927.8
801.913	2	28.9303	TEAPSATGQASSLLGGR		5.9479	0.99	COIA1_HUMAN	Collagen alpha-1(XVIII) chain OS=Homo sapiens GN=COL18A1 PE=1 SV=5		216.705	1	16040.5	11594	30690.6	11363.1	9565.37	15570	20541	10035.9	15098.3	17518.8	24001	15083.1
523.275	2	20.8458	AGAMPISSRR		4.8719	0.78	CORL2_HUMAN	Ladybird homeobox corepressor 1-like protein OS=Homo sapiens GN=CORL2 PE=1 SV=2		31.0382	0	66245.4	52561.2	94423.5	137058	53471.2	73151.8	103535	179183	53369.2	82908.2	130840	157442
553.846	2	40.1183	VVLPIEAPIR	51.01	6.7703	1	COX2_HUMAN	Cytochrome c oxidase subunit 2 OS=Homo sapiens GN=MT-CO2 PE=1 SV=1	59	586.632	0.98	23079.6	11885.4	8119.56	15100.5	21530.9	14176.6	10488.2	30792.7	15019.5	21610.7	15847	16408.3
743.054	3	48.9227	MMITSQDVLHSWAVPTLGLK	11.02		0.68	COX2_HUMAN	Cytochrome c oxidase subunit 2 OS=Homo sapiens GN=MT-CO2 PE=1 SV=1	59		0.98	15722.1	6819.59	4182.55	11622.7	16842.1	9682.93	8113.45	27050.8	10463.4	14123.2	11779.3	9394.42
926.481	2	39.9332	ILYMTDEVNDPSLTIK		6.079	0.68	COX2_HUMAN	Cytochrome c oxidase subunit 2 OS=Homo sapiens GN=MT-CO2 PE=1 SV=1		586.632	0.98	7398.1	2290.27	1209.4	5145.99	8047.27	3926.53	2119.68	13509.5	3909.15	7121.46	4465.42	4280.37
408.547, 621.3308	2, 3	21.4324	DHPLPEVAHVK	34.86	5.760300159454346, 7.911900043487549	0.99, 1.0	COX41_HUMAN	Cytochrome c oxidase subunit 4 isoform 1, mitochondrial OS=Homo sapiens GN=COX4I1 PE=1 SV=1	238	6612.0810546875, 6614.8369140625	1	53482.1	61034.6	49362.8	56861.5	83055.4	87310.9	52631.5	80634.8	78358	44350.8	44564.5	66496.3
629.7952, 1258.6011	1, 2	23.8403	FKESFAEMNR	38.17	7.064499855041504, 7.948400020599365	0.96, 1.0	COX41_HUMAN	Cytochrome c oxidase subunit 4 isoform 1, mitochondrial OS=Homo sapiens GN=COX4I1 PE=1 SV=1	238	3087.72412109375, 6614.8369140625	1	8990.4	21244.1	17421.6	24053.4	31970	33915.5	18298.8	31038.3	26469.5	16512.2	20895.2	36611.8
483.2159, 492.2144	2	20.8845	ESFAEMNR	55.27	6.116099834442139, 7.49370002746582	0.61, 1.0	COX41_HUMAN	Cytochrome c oxidase subunit 4 isoform 1, mitochondrial OS=Homo sapiens GN=COX4I1 PE=1 SV=1	238	6614.84	1	51440.2	43795.3	38875.9	37772.4	54329.9	63400.9	36478.6	51892.8	54135.8	33145.1	34847.3	43114
513.785	2	28.2078	VNPIQGLASK		7.7529	1	COX41_HUMAN	Cytochrome c oxidase subunit 4 isoform 1, mitochondrial OS=Homo sapiens GN=COX4I1 PE=1 SV=1		6614.84	1	110233	122692	109368	115534	156197	171633	111623	158400	151848	96666.7	96664.9	139899
715.809	2	37.4159	SEDFSLPAYMDR	75.44	8.502	1	COX41_HUMAN	Cytochrome c oxidase subunit 4 isoform 1, mitochondrial OS=Homo sapiens GN=COX4I1 PE=1 SV=1	238	6614.84	1	149900	138578	112729	151668	213688	233040	144786	229416	191584	119139	97471.2	156848
813.49	1	28.23	PIQGLASK		7.6898	1	COX41_HUMAN	Cytochrome c oxidase subunit 4 isoform 1, mitochondrial OS=Homo sapiens GN=COX4I1 PE=1 SV=1		6612.08	1	17318.3	19676.3	16619.4	17499.9	28434.9	32648.7	17846.3	28217.9	26068.7	14664.3	13574.9	22776.5
620.778	2	29.8945	ASWSSLSMDEK	90.59	8.1681	1	COX41_HUMAN	Cytochrome c oxidase subunit 4 isoform 1, mitochondrial OS=Homo sapiens GN=COX4I1 PE=1 SV=1	238	6614.84	1	51678.2	62130.2	51451.3	61236	95219.8	114379	60965.9	106015	89053.8	49038.3	43933.3	69427.8
775.514	2	31.2308	HYVYGPLPQSFDK		7.3774	1	COX41_HUMAN	Cytochrome c oxidase subunit 4 isoform 1, mitochondrial OS=Homo sapiens GN=COX4I1 PE=1 SV=1		6612.08	1	11592.5	7179.37	7595.99	7881.19	9966.23	11569	7705.17	10339.6	9047.07	6519.36	6475.6	8883.05
466.583	3	19.3708	RDHPLPEVAHVK		6.5898	1	COX41_HUMAN	Cytochrome c oxidase subunit 4 isoform 1, mitochondrial OS=Homo sapiens GN=COX4I1 PE=1 SV=1		6614.84	1	2251.8	2469.71	656.173	2742.31	5200.99	2192.66	2591.02	4098.32	4651.3	2171.05	1728.12	1003.39
722.031	3	36.4	HYVYGPLPQSFDKEWVAK	9.09	7.2192	1	COX41_HUMAN	Cytochrome c oxidase subunit 4 isoform 1, mitochondrial OS=Homo sapiens GN=COX4I1 PE=1 SV=1	132	6614.84	1	21775.4	26555.9	19841.1	27828.1	36692.5	38484.1	24085.2	36191	35939.6	21940.4	19900	31690.5
420.194	2	23.8501	FKESFAE		5.5456	0.98	COX41_HUMAN	Cytochrome c oxidase subunit 4 isoform 1, mitochondrial OS=Homo sapiens GN=COX4I1 PE=1 SV=1		1380.44	1	2032.97	4878.67	3856.11	4554.53	7275.84	7810.36	4440.27	6914.43	6493.34	3989.9	3823.04	5242.56
871.971	2	31.4982	AISTSVC[160.0307]VRAHESVVK		5.8397	0.89	COX41_HUMAN	Cytochrome c oxidase subunit 4 isoform 1, mitochondrial OS=Homo sapiens GN=COX4I1 PE=1 SV=1		3087.72	1	894.793	579.516	537.073	994.409	1363.25	567.38	538.991	832.897	441.648	1002.44	544.852	710.159
649.288	2	20.6475	WDYEKNEWK		5.9781	0.79	COX41_HUMAN	Cytochrome c oxidase subunit 4 isoform 1, mitochondrial OS=Homo sapiens GN=COX4I1 PE=1 SV=1		2974.16	1	6172.07	5774.69	4193.21	4589.32	6535.19	7510.6	3562.94	5493.21	5950.33	3628.45	3321.2	6594.02
437.971	4	25.5588	VNPIQ[129.0426]GLASKWDYEK		6.3439	0.68	COX41_HUMAN	Cytochrome c oxidase subunit 4 isoform 1, mitochondrial OS=Homo sapiens GN=COX4I1 PE=1 SV=1		6612.08	1	1279.88	1489.74	1208.68	1968.03	1956.25	2721.5	2184.99	3658.36	4284.61	4590.28	3029.98	813.213
548.979	3	40.6854	MLDMKVNPIQGLASK		6.5994	0.6	COX41_HUMAN	Cytochrome c oxidase subunit 4 isoform 1, mitochondrial OS=Homo sapiens GN=COX4I1 PE=1 SV=1		6614.84	1	1571.49	1220.22	792.707	489.148	1147.91	539.933	844.762	422.043	1181.87	783.257	559.126	1834.92
536.5498, 804.3335	2, 3	16.5414	SHGSQETDEEFDAR	48.67, 91.03		0.94, 1.0	COX5A_HUMAN	Cytochrome c oxidase subunit 5A, mitochondrial OS=Homo sapiens GN=COX5A PE=1 SV=2	265		1	30723	23326.9	28174.8	33191.3	46622.4	52435.8	26539.9	64496.8	29751.7	23314.8	26310.9	46649.1
852.7238, 857.9555, 1143.6038	3, 4	57.1249	EIYPYVIQELRPTLNELGISTPEELGLDKV	34.64	5.611199855804443, 8.643099784851074	0.86, 1.0	COX5A_HUMAN	Cytochrome c oxidase subunit 5A, mitochondrial OS=Homo sapiens GN=COX5A PE=1 SV=2	265	5570.8759765625, 8686.8662109375	1	118732	175003	154314	186252	298598	284760	172140	282906	257814	145281	133894	201928
541.7782, 546.02136	4	40.4068	WVTYFNKPDIDAWELRK		6.561699867248535, 8.066800117492676	1	COX5A_HUMAN	Cytochrome c oxidase subunit 5A, mitochondrial OS=Homo sapiens GN=COX5A PE=1 SV=2		8686.87	1	13111.3	48582.4	40588.3	56340.6	77957	88065.6	49996.3	85545.4	67347.9	40422	32867.4	62040.3
511.761	2	24.7247	LNDFASTVR	72.84	8.2469	1	COX5A_HUMAN	Cytochrome c oxidase subunit 5A, mitochondrial OS=Homo sapiens GN=COX5A PE=1 SV=2	265	8686.87	1	68999.4	60401.3	46045.1	65420.4	97797.8	102110	56362.2	112605	84165.5	51606.7	40407.6	72019.1
838.925	2	40.2552	GINTLVTYDMVPEPK	109.05	8.4657	1	COX5A_HUMAN	Cytochrome c oxidase subunit 5A, mitochondrial OS=Homo sapiens GN=COX5A PE=1 SV=2	224	8686.87	1	88164.4	90240.9	73752.5	99832.4	143731	144018	90665.7	158675	130391	80280.3	70837.8	108136
540.254	2	40.2515	TYDMVPEPK		7.1617	1	COX5A_HUMAN	Cytochrome c oxidase subunit 5A, mitochondrial OS=Homo sapiens GN=COX5A PE=1 SV=2		4008.88	1	992.056	799.746	542.667	922.968	1550.17	1220.37	530.099	1560.27	1393.83	707.627	555.304	813.018
589.82	2	23.4484	RLNDFASTVR		7.2507	1	COX5A_HUMAN	Cytochrome c oxidase subunit 5A, mitochondrial OS=Homo sapiens GN=COX5A PE=1 SV=2		8686.87	1	1271.04	6344.35	3538.99	7867.87	11774.6	10946.8	6021.07	13464	10621.7	5220.31	3901.48	8678.22
921.833	3	47.6368	VIQELRPTLNELGISTPEELGLDKV	84.66		0.98	COX5A_HUMAN	Cytochrome c oxidase subunit 5A, mitochondrial OS=Homo sapiens GN=COX5A PE=1 SV=2	265		1	100739	38420.5	27442.2	40005.1	56779.1	50543.5	33902.9	54879.2	53634.5	33460	29953.3	42800.2
828.681	4	57.1368	EIYPYVIQELRPTLNELGISTPEELGLDK		6.5932	0.98	COX5A_HUMAN	Cytochrome c oxidase subunit 5A, mitochondrial OS=Homo sapiens GN=COX5A PE=1 SV=2		8686.87	1	551.905	1010.04	1054.59	1061.86	1856.01	1487.19	1029.65	1525.88	1962.01	937.931	722.34	918.115
685.009	3	44.6993	WVTYFNKPDIDAWELR	55.53	8.371	0.93	COX5A_HUMAN	Cytochrome c oxidase subunit 5A, mitochondrial OS=Homo sapiens GN=COX5A PE=1 SV=2	265	8686.87	1	84638.5	101868	80147.6	97690.7	144899	147834	92277.6	147284	128029	78418.4	65836.2	109806
833.667	4	51.4991	EIYPYVIQ[129.0426]ELRPTLN[115.0269]ELGISTPEELGLDK		6.6349	0.88	COX5A_HUMAN	Cytochrome c oxidase subunit 5A, mitochondrial OS=Homo sapiens GN=COX5A PE=1 SV=2		3206.06	1	4329.57	3523.21	3793.14	2100.05	5097.69	4123.34	2325.66	4138.09	4276.33	3564.57	4088.94	3592.79
632.663	3	40.464	TYFNKPDIDAWELRK		7.6222	0.61	COX5A_HUMAN	Cytochrome c oxidase subunit 5A, mitochondrial OS=Homo sapiens GN=COX5A PE=1 SV=2		8686.87	1	1451.82	8408.81	8728.19	7389.49	9080.68	12268.5	8807.84	10934.3	8936.87	6157.73	3143.62	7767.23
1143.94	3	58.071	EIYPYVIQELRPTLN[115.0269]ELGISTPEELGLDKV		7.164	0.6	COX5A_HUMAN	Cytochrome c oxidase subunit 5A, mitochondrial OS=Homo sapiens GN=COX5A PE=1 SV=2		3208.35	1	6470.35	11230.2	9138.84	12303.3	21848.9	19834.3	11089	17854.2	16108.1	8609.55	8443.18	13331
902.985	2	42.0603	KGIN[115.0269]TLVTYDMVPEPK		6.5447	0.6	COX5A_HUMAN	Cytochrome c oxidase subunit 5A, mitochondrial OS=Homo sapiens GN=COX5A PE=1 SV=2		5570.88	1	12400.9	4182.11	2774.96	5751.02	10166.7	4990.54	3892.55	10133.1	6501.23	10444.1	6842.84	7207.48
887.417	2	23.5947	ASGGGVPTDEEQATGLER	61.14		1	COX5B_HUMAN	Cytochrome c oxidase subunit 5B, mitochondrial OS=Homo sapiens GN=COX5B PE=1 SV=2	87		1	38498	39725.5	30933.4	42382.3	54857.1	65597.1	37832.7	60087.3	54576	30484.9	26303.9	49396.2
656.84	2	29.4203	EDPNLVPSISNK		6.0979	1	COX5B_HUMAN	Cytochrome c oxidase subunit 5B, mitochondrial OS=Homo sapiens GN=COX5B PE=1 SV=2		349.518	1	31384.6	25604.5	21432	26333.2	30477.9	37068	25171.7	33783.3	35610	20198.2	20183.3	33054.8
734.897	2	26.3448	EDPNLVPSISNKR		5.5421	0.8	COX5B_HUMAN	Cytochrome c oxidase subunit 5B, mitochondrial OS=Homo sapiens GN=COX5B PE=1 SV=2		319.562	1	142.315	2777.55	2488.6	1952.25	3275.73	4837.36	2104.75	3001.35	2892.07	1404.39	1303.3	3122.05
657.879	2	32.5808	KGLDPYNVLAPK		5.081	0.68	COX5B_HUMAN	Cytochrome c oxidase subunit 5B, mitochondrial OS=Homo sapiens GN=COX5B PE=1 SV=2		319.562	1	8541.99	13018.4	10244.3	14442.5	19262	23564.2	13806.7	21062	18514.3	9479.62	8594.53	17744.3
736.3733, 736.37366	2	35.0461	GVNTGAVGSYIYDR		6.185200214385986, 7.030900001525879	0.98, 1.0	CRIP2_HUMAN	Cysteine-rich protein 2 OS=Homo sapiens GN=CRIP2 PE=1 SV=1		6102.3017578125, 6210.93701171875	1	16467.4	8727.78	7599.57	10662	10435.8	7584.25	7716.62	17003.4	8031.64	13061.2	7805.06	8338.02
420.2347, 857.4502	1, 2	25.8972	TVYFAEK		5.651500225067139, 7.196700096130371	0.74, 1.0	CRIP2_HUMAN	Cysteine-rich protein 2 OS=Homo sapiens GN=CRIP2 PE=1 SV=1		6210.93701171875, 9663.6123046875	1	710.563	9664.99	14230.6	11894.5	7982.02	9227.99	10310.7	15933.8	5670	11813.7	12067.5	16650.6
803.41656, 1070.8973	3, 4	41.3311	GVNIGGAGSYIYEKPLAEGPQVTGPIEVPAAR	41.31	9.3178	1	CRIP2_HUMAN	Cysteine-rich protein 2 OS=Homo sapiens GN=CRIP2 PE=1 SV=1	103	18391.4	1	176412	272901	286531	241165	224236	242366	234182	250933	227744	274909	222379	222211
666.6469, 999.48083	2, 3	29.1142	GVNTGAVGSYIYDRDPEGK	69.69	8.1785	1	CRIP2_HUMAN	Cysteine-rich protein 2 OS=Homo sapiens GN=CRIP2 PE=1 SV=1	103	18391.4	1	104505	170642	185759	158464	127923	146331	152570	174130	144921	176829	134784	137834
921.464	2	29.1003	NTGAVGSYIYDRDPEGK		7.5889	1	CRIP2_HUMAN	Cysteine-rich protein 2 OS=Homo sapiens GN=CRIP2 PE=1 SV=1		9090.7	1	2271.25	3288.94	3450.74	3313.15	3140.3	3369.22	3297.34	4363.13	2728.94	3577.18	2764.02	2591.8
784.861	2	29.1595	GVNTGAVGSYIYDRD		6.4023	1	CRIP2_HUMAN	Cysteine-rich protein 2 OS=Homo sapiens GN=CRIP2 PE=1 SV=1		11613.6	1	586.884	467.433	651.774	640.562	741.689	491.471	1070.57	1034.31	666.429	934.973	943.325	952.873
1071.23	3	41.8232	GVNIGGAGSYIYEKPLAEGPQ[129.0426]VTGPIEVPAAR		8.0602	1	CRIP2_HUMAN	Cysteine-rich protein 2 OS=Homo sapiens GN=CRIP2 PE=1 SV=1		18391.4	1	18259.2	29607.9	31067.5	25964.3	22175.9	27252.3	25542.9	31844.9	23801.3	31250.4	23178.7	22515.9
666.985	3	30.032	GVN[115.0269]TGAVGSYIYDRDPEGK		6.6482	0.99	CRIP2_HUMAN	Cysteine-rich protein 2 OS=Homo sapiens GN=CRIP2 PE=1 SV=1		7420.8	1	4858.89	9993.13	10921.9	6708.78	6240.37	8076.8	9429.27	9144.97	6864.25	11265.3	5659.84	5632.06
714.891	2	29.5585	TVYFAEKVSSLGK		6.4169	0.99	CRIP2_HUMAN	Cysteine-rich protein 2 OS=Homo sapiens GN=CRIP2 PE=1 SV=1		6210.94	1	12398.2	4016.39	12978.3	4928.57	3621.08	5356.06	8730.16	2709.02	4701.23	7082.04	21923.7	12299.6
420.87	3	17.7373	C[160.0307]DKTVYFAEK		6.0457	0.94	CRIP2_HUMAN	Cysteine-rich protein 2 OS=Homo sapiens GN=CRIP2 PE=1 SV=1		7420.8	1	2898.16	1034.83	1475.61	2514.54	1407.07	1030.32	1973.12	1668.16	1234.19	1793.89	2938.99	3160.61
628.288	5	31.7929	TLTPGGHAEHDGQPYC[160.0307]HKPC[160.0307]YGILFGPK		7.635	0.74	CRIP2_HUMAN	Cysteine-rich protein 2 OS=Homo sapiens GN=CRIP2 PE=1 SV=1		18391.4	1	28616.4	111955	112540	77867.8	26684.5	91905.1	80271.3	65190	74524.6	110206	90960.9	91493.8
629.349	2	39.4739	DIAIHHPWIR		6.4629	1	CRYAB_HUMAN	Alpha-crystallin B chain OS=Homo sapiens GN=CRYAB PE=1 SV=2		6958.51	1	4354.4	3448.07	3402.65	3959.63	5412.58	4331.74	3699.61	5919.15	3024.27	3736	3090.13	2955.24
458.89926, 687.8677	2, 3	30.3774	RPFFPFHSPSR	24.3	6.729499816894531, 7.210999965667725	1	CRYAB_HUMAN	Alpha-crystallin B chain OS=Homo sapiens GN=CRYAB PE=1 SV=2	208	5218.26123046875, 9478.3623046875	1	60460.9	38862.5	28951.5	48879.8	57383.8	41065.5	44679.8	64211.6	37201.4	47586	41006.5	34820.2
391.227	2	27.191	VIEVHGK		8.0662	1	CRYAB_HUMAN	Alpha-crystallin B chain OS=Homo sapiens GN=CRYAB PE=1 SV=2		9478.36	1	1245.49	631.974	333.766	1145.65	976.985	565.925	609.087	1340.27	397.727	843.951	329.243	407.562
487.734	2	30.0853	FPFHSPSR		6.945	1	CRYAB_HUMAN	Alpha-crystallin B chain OS=Homo sapiens GN=CRYAB PE=1 SV=2		6958.51	1	1719.3	442.157	146.134	1386.09	1881.75	541.198	1178.97	2211.46	492.337	1424.16	459.268	617.439
748.84	2	42.5451	APSWFDTGLSEMR	100.08	8.2315	1	CRYAB_HUMAN	Alpha-crystallin B chain OS=Homo sapiens GN=CRYAB PE=1 SV=2	208	9478.36	1	184454	140633	118000	169711	181099	132588	141990	196332	126220	164508	153569	140286
583.326	2	27.1854	VLGDVIEVHGK	60.23	8.792	1	CRYAB_HUMAN	Alpha-crystallin B chain OS=Homo sapiens GN=CRYAB PE=1 SV=2	208	9478.36	1	72203.7	57050.4	46980.5	64353	70215.7	54092.3	53137.5	76430.5	47186.6	60133.3	52173.1	51241.8
1001.75	4	62.4495	LFDQFFGEHLLESDLFPTSTSLSPFYLRPPSFLR	5.25	7.9515	1	CRYAB_HUMAN	Alpha-crystallin B chain OS=Homo sapiens GN=CRYAB PE=1 SV=2	208	9478.36	1	201610	169555	105516	168548	183401	149643	142777	169838	148238	162205	130956	133405
533.794	2	27.1866	LGDVIEVHGK	34.35	8.3175	1	CRYAB_HUMAN	Alpha-crystallin B chain OS=Homo sapiens GN=CRYAB PE=1 SV=2	208	9478.36	1	27518.8	22478.2	17447.2	26626	28228.8	19973.4	20680.2	31239	18186	23368.8	20947.9	20694.8
875.462	3	50.308	IPADVDPLTITSSLSSDGVLTVNGPR	29.29	7.3912	1	CRYAB_HUMAN	Alpha-crystallin B chain OS=Homo sapiens GN=CRYAB PE=1 SV=2	182	9478.36	1	20524.7	24895	22835.1	22973.6	19793.7	18357.6	18081.1	18973.6	19971.9	27022.7	24038.6	25205.5
706.056	3	43.8561	FSVNLDVKHFSPEELKVK		6.1267	0.95	CRYAB_HUMAN	Alpha-crystallin B chain OS=Homo sapiens GN=CRYAB PE=1 SV=2		3956.46	1	2089.77	2344.1	3359.48	2596.87	1953.63	3537.34	3952.23	2036.62	3985.62	2893.66	2786.76	2096.66
461.245	2	33.1692	FSVNLDVK		7.4801	0.91	CRYAB_HUMAN	Alpha-crystallin B chain OS=Homo sapiens GN=CRYAB PE=1 SV=2		9478.36	1	46685.6	36393.3	32303.6	39492.4	40689.1	33005.6	32567.9	43768.3	31021	39620.5	35309.1	34314.2
493.736	2	21.5232	HFSPEELK		8.5344	0.6	CRYAB_HUMAN	Alpha-crystallin B chain OS=Homo sapiens GN=CRYAB PE=1 SV=2		9478.36	1	168157	131816	126253	159026	162481	116418	123010	169694	120166	139530	135701	125337
592.802	2	30.1383	YTLNFEAAQK	39.47		1	CSPG2_HUMAN	Versican core protein OS=Homo sapiens GN=VCAN PE=1 SV=3	299		1	8406.18	3579.6	18635.4	4859.36	4316.97	5292.37	12299.9	4383.95	6024.15	6571.66	23893.6	9462.42
636.007	3	31.9362	VSVPTHPEAVGDASLTVVK	50.15	5.4141	1	CSPG2_HUMAN	Versican core protein OS=Homo sapiens GN=VCAN PE=1 SV=3	299	116.124	1	26429.1	13611	64902.5	16158	10591.7	16518	36420.2	5964.77	20756.6	22035.7	104594	41779.1
796.866	4	48.3382	SPQETYDVYC[160.0307]YVDHLDGDVFHLTVPSK	46.35		1	CSPG2_HUMAN	Versican core protein OS=Homo sapiens GN=VCAN PE=1 SV=3	299		1	25470.6	10314.7	67856.5	11308.9	12382.9	18178.6	38617.6	6288.25	20796.9	17415.3	96566.6	39421.5
544.279	2	27.2745	AQC[160.0307]GGGLLGVR	57.34	5.2073	1	CSPG2_HUMAN	Versican core protein OS=Homo sapiens GN=VCAN PE=1 SV=3	299	62.1383	1	16968.5	8723.31	40468.6	8162.94	7273.13	11257.1	25216.7	3580.58	13577.9	12956.4	53109.1	26598.6
694.375	2	26.3589	ETTVLVAQ[129.0426]NGNIK	1.08	6.1386	1	CSPG2_HUMAN	Versican core protein OS=Homo sapiens GN=VCAN PE=1 SV=3		116.124	1	11536.5	5878.11	21463.3	6951.79	6135.51	7061.93	15179.8	2785.49	9156.61	9140.78	33632.4	14859.5
609.811	2	25.6871	LGEPNYGAEIR	32.09	6.0821	1	CSPG2_HUMAN	Versican core protein OS=Homo sapiens GN=VCAN PE=1 SV=3	299	116.124	1	7048.52	2333.62	10823.4	2707.91	2692.46	2794.87	6603.67	1664.53	2849.64	3968.6	23810.6	5876.43
504.271	2	33.081	YEINSLIR		5.5002	0.98	CSPG2_HUMAN	Versican core protein OS=Homo sapiens GN=VCAN PE=1 SV=3		116.124	1	5657.32	4255.51	11197.9	6041.5	4513.27	2622.42	6930.58	4340.85	6012.8	6459.87	21803.8	6647.21
995.43	2	39.9318	NGFDQC[160.0307]DYGWLSDASVR		5.7792	0.97	CSPG2_HUMAN	Versican core protein OS=Homo sapiens GN=VCAN PE=1 SV=3		116.124	1	3131.87	1807.71	9947.1	1940.94	1758.28	2769.84	5425.68	748.115	3349.17	3423.33	14147.1	5785.67
539.794	2	28.6387	LLASDAGLYR	92.66	5.6614	0.68	CSPG2_HUMAN	Versican core protein OS=Homo sapiens GN=VCAN PE=1 SV=3	299	62.1383	1	23582.1	10109.9	55457.3	10622.7	10417.4	14029	29994.2	5720.47	17406.9	18749.2	79392.3	35143.6
633.967	3	26.5602	GLESTTLADKDGEIYC[160.0307]K	39.36		1	CSRP1_HUMAN	Cysteine and glycine-rich protein 1 OS=Homo sapiens GN=CSRP1 PE=1 SV=3	39		0.83	23838.9	11721.3	19939.7	14025	11418.6	23233.4	31593.4	9544.43	15602.7	27164.3	32921.4	13944.1
632.2778, 947.93774	2, 3	25.7668	ALDSTTVAAHESEIYC[160.0307]K	104.05	9.1061	0.83, 1.0	CSRP3_HUMAN	Cysteine and glycine-rich protein 3 OS=Homo sapiens GN=CSRP3 PE=1 SV=1	528	30539	1	480370	541072	546864	458736	365225	448786	686539	478917	536355	457498	379784	504331
925.9626, 925.96545	2	42.1411	NFGPTGIGFGGLTQ[129.0426]QVEK		8.41670036315918, 8.762499809265137	0.6, 1.0	CSRP3_HUMAN	Cysteine and glycine-rich protein 3 OS=Homo sapiens GN=CSRP3 PE=1 SV=1		24658.560546875, 30539.009765625	1	121325	161301	187132	117681	94419.2	130713	223087	134212	150368	123029	102699	148374
520.5622, 526.2326, 788.8598	2, 3	17.9906	TVYHAEEIQC[160.0307]NGR	61.71	6.841899871826172, 9.211000442504883	1	CSRP3_HUMAN	Cysteine and glycine-rich protein 3 OS=Homo sapiens GN=CSRP3 PE=1 SV=1	528	11992.51953125, 30539.009765625	1	169378	272606	296256	176662	155637	221825	342832	205211	259038	189873	134364	193534
879.901	2	23.9161	ESTNVTDKDGELYC[160.0307]K		8.2882	1	CSRP3_HUMAN	Cysteine and glycine-rich protein 3 OS=Homo sapiens GN=CSRP3 PE=1 SV=1		24658.6	1	8816.05	12228.1	14079.9	8769.24	6847.22	8868.39	17449.4	9012.88	11966.4	10504.2	7863.96	9420.39
926.455	2	42.9766	NFGPTGIGFGGLTQ[129.0426]Q[129.0426]VEK		8.1263	1	CSRP3_HUMAN	Cysteine and glycine-rich protein 3 OS=Homo sapiens GN=CSRP3 PE=1 SV=1		30539	1	2606.94	5407.97	5845.71	3823.51	2772.67	4460.14	7603.93	4832.44	4505.11	4494.3	2691.6	5172.35
830.37006, 830.37787	1	18.3192	TVYHAEE		7.2230000495910645, 7.26639986038208	1	CSRP3_HUMAN	Cysteine and glycine-rich protein 3 OS=Homo sapiens GN=CSRP3 PE=1 SV=1		24658.560546875, 30539.009765625	1	8503.42	13002.6	13898.4	8903.3	7649.45	10936	18830.3	10831.3	12472.3	9327.09	6077.75	9696.62
647.63306, 653.6195, 979.9432	2, 3	23.9307	SLESTNVTDKDGELYC[160.0307]K	132.45	7.262199878692627, 8.945799827575684	1	CSRP3_HUMAN	Cysteine and glycine-rich protein 3 OS=Homo sapiens GN=CSRP3 PE=1 SV=1	528	19329.9609375, 30539.009765625	1	548206	684147	771731	532697	447077	566172	895470	597202	668391	562630	415412	595162
720.852	2	23.3302	KALDSTTVAAHESE		7.6707	1	CSRP3_HUMAN	Cysteine and glycine-rich protein 3 OS=Homo sapiens GN=CSRP3 PE=1 SV=1		24290.7	1	6447.66	7536.54	6017.58	8197.39	3617.83	3922.05	7773.29	4626.68	7011.21	5462.18	6773.12	5820.7
571.228	2	17.2891	C[160.0307]FHC[160.0307]MAC[160.0307]R		8.7257	1	CSRP3_HUMAN	Cysteine and glycine-rich protein 3 OS=Homo sapiens GN=CSRP3 PE=1 SV=1		24290.7	1	3073.33	4135.94	6982.86	7041.9	3316.1	5362.44	11034.2	10541.5	3598.27	4808.16	6163.1	8597.34
559.786	2	41.296	NFGPTGIGFGGL		8.4807	1	CSRP3_HUMAN	Cysteine and glycine-rich protein 3 OS=Homo sapiens GN=CSRP3 PE=1 SV=1		30539	1	2627.41	5016.69	6227.49	2546.03	2854.92	3844.74	6643.72	2207.66	4014.99	2849.34	2539.98	3300.08
607.78	2	18.729	HAEEIQC[160.0307]N[115.0269]GR		7.4086	1	CSRP3_HUMAN	Cysteine and glycine-rich protein 3 OS=Homo sapiens GN=CSRP3 PE=1 SV=1		17886.2	1	10357.7	3284.53	3598.21	6998.92	4688.51	3706.4	4549.87	8370.74	3415.57	5786.73	6580.75	5714
852.424	2	41.2796	NFGPTGIGFGGLTQQVE		7.8878	1	CSRP3_HUMAN	Cysteine and glycine-rich protein 3 OS=Homo sapiens GN=CSRP3 PE=1 SV=1		11992.5	1	3036.47	4671.24	5678.56	2964.35	3279.53	3657.27	7004.58	2995.55	4526.15	3317.14	2531.1	3606.89
469.885	3	23.3448	TVAAHESEIYC[160.0307]K		7.339	1	CSRP3_HUMAN	Cysteine and glycine-rich protein 3 OS=Homo sapiens GN=CSRP3 PE=1 SV=1		17886.2	1	1220.68	2587.98	2484.54	1606.51	1488.75	1560.36	3262.72	1371.48	2032.73	1347.42	1203.35	1792.35
568.751	2	23.365	AHESEIYC[160.0307]K		7.9139	1	CSRP3_HUMAN	Cysteine and glycine-rich protein 3 OS=Homo sapiens GN=CSRP3 PE=1 SV=1		24658.6	1	520.442	959.9	938.3	750.375	665.365	283.389	1568.66	705.556	886.418	641.831	561.107	803.371
815.38	2	23.9266	STNVTDKDGELYC[160.0307]K		8.1366	1	CSRP3_HUMAN	Cysteine and glycine-rich protein 3 OS=Homo sapiens GN=CSRP3 PE=1 SV=1		24658.6	1	780.572	1114.51	1529.15	784.653	591.801	850.511	1735.5	656.384	1138.02	849.248	488.556	822.201
969.458	3	35.8547	GIGYGQGAGC[160.0307]LSTDTGEHLGLQFQQSPK	62.74		1	CSRP3_HUMAN	Cysteine and glycine-rich protein 3 OS=Homo sapiens GN=CSRP3 PE=1 SV=1	528		1	90982.9	74982.7	82384.6	65799.4	54728.9	41563.1	91749.8	103238	54790.2	44770.2	45667.5	57639.4
621.732	2	17.3076	TC[160.0307]FHC[160.0307]MAC[160.0307]R	54.72	8.9755	1	CSRP3_HUMAN	Cysteine and glycine-rich protein 3 OS=Homo sapiens GN=CSRP3 PE=1 SV=1	528	30539	1	21649.9	20404	34406.8	49458	18639.4	22356.7	69829.5	76567.9	23568.4	32468	33603.6	56588.7
501.99307, 674.99036, 674.99316	3, 4	23.4851	KALDSTTVAAHESEIYC[160.0307]K	36.48, 55.75	7.114699840545654, 9.022000312805176	1	CSRP3_HUMAN	Cysteine and glycine-rich protein 3 OS=Homo sapiens GN=CSRP3 PE=1 SV=1	345, 528	24290.66015625, 30539.009765625	1	44386.4	135981	140486	94094	71934.1	97251.7	172559	93446.1	118079	93881.5	78645.4	113481
611.3102, 617.30756, 925.44525	2, 3	41.3051	NFGPTGIGFGGLTQQVEK	90.67	7.066199779510498, 9.836799621582031	1	CSRP3_HUMAN	Cysteine and glycine-rich protein 3 OS=Homo sapiens GN=CSRP3 PE=1 SV=1	528	21076.810546875, 30539.009765625	1	355126	463280	543929	370640	317043	396394	602424	369977	458046	374556	319068	422566
526.559	3	18.6548	TVYHAEEIQC[160.0307]N[115.0269]GR		9.2367	1	CSRP3_HUMAN	Cysteine and glycine-rich protein 3 OS=Homo sapiens GN=CSRP3 PE=1 SV=1		30539	1	159653	198789	202323	146722	128091	164171	275733	164925	196563	162973	117343	156803
689.311	2	18.6658	YHAEEIQC[160.0307]N[115.0269]GR		8.5105	1	CSRP3_HUMAN	Cysteine and glycine-rich protein 3 OS=Homo sapiens GN=CSRP3 PE=1 SV=1		30539	1	21121.4	21933.1	25782.7	18086.5	13870.3	14857.3	28191.1	18598.1	18496.5	19358.3	26206.7	30754.8
855.89	2	25.8033	DSTTVAAHESEIYC[160.0307]K		8.9238	1	CSRP3_HUMAN	Cysteine and glycine-rich protein 3 OS=Homo sapiens GN=CSRP3 PE=1 SV=1		24290.7	1	24896.7	33069.7	34724.6	24868.8	19052.4	24718.4	38122.1	23666.6	28355.3	23865.3	22181	28898.6
548.783	2	15.5876	VMGGGKPWHK	30.89	8.1754	1	CSRP3_HUMAN	Cysteine and glycine-rich protein 3 OS=Homo sapiens GN=CSRP3 PE=1 SV=1	509	30539	1	31272.1	20270.2	23487.4	32909.8	20317.8	17080.5	49325.6	51470.9	24774	26510.2	18937.8	29617
526.8939, 526.89703	3	19.7534	TVYHAEEIQ[129.0426]C[160.0307]N[115.0269]GR		7.387899875640869, 8.077899932861328	1	CSRP3_HUMAN	Cysteine and glycine-rich protein 3 OS=Homo sapiens GN=CSRP3 PE=1 SV=1		19329.9609375, 30539.009765625	1	18790.9	27126.5	27794.3	17885.2	12819.4	17373.6	35649.1	17932.6	25054.2	18795.2	15149.6	20169.1
491.192	2	17.311	FHC[160.0307]MAC[160.0307]R		8.5953	1	CSRP3_HUMAN	Cysteine and glycine-rich protein 3 OS=Homo sapiens GN=CSRP3 PE=1 SV=1		30539	1	3954.71	3836.2	6571.1	10268.5	3265.1	3802.8	15462	16490.6	4787.62	6896.69	7103.64	12436.9
536.257	2	17.9667	TVYHAEEIQ		6.9643	1	CSRP3_HUMAN	Cysteine and glycine-rich protein 3 OS=Homo sapiens GN=CSRP3 PE=1 SV=1		30539	1	11925.2	14769.3	20033	10701.3	8297.29	13361.5	19956.7	9893.61	12829.6	10355.2	10643.1	11225.2
499.25	2	15.5758	MGGGKPWHK	20.67	7.8015	1	CSRP3_HUMAN	Cysteine and glycine-rich protein 3 OS=Homo sapiens GN=CSRP3 PE=1 SV=1	528	30539	1	15607.5	12141.9	14160	17449.3	11039.2	9521.06	29139.3	28303	14080.4	14731.1	10292.5	15370.4
688.795	2	18.0143	YHAEEIQC[160.0307]NGR		8.3044	1	CSRP3_HUMAN	Cysteine and glycine-rich protein 3 OS=Homo sapiens GN=CSRP3 PE=1 SV=1		11992.5	1	17308.6	18458.8	18302.2	17600.6	13520.9	14356.8	20795.2	14365.6	18275.4	16240.8	16230.2	16020.6
604.276	2	23.359	AAHESEIYC[160.0307]K		8.3103	1	CSRP3_HUMAN	Cysteine and glycine-rich protein 3 OS=Homo sapiens GN=CSRP3 PE=1 SV=1		24290.7	1	2501.03	7957.65	8103.37	4920.91	3613.82	4406.98	9705.96	4386.54	6356.68	4789.04	3731.3	5827.93
472.229	2	18.6105	TVYHAEEI		7.5913	1	CSRP3_HUMAN	Cysteine and glycine-rich protein 3 OS=Homo sapiens GN=CSRP3 PE=1 SV=1		30539	1	6504.68	6485.31	6199.64	5104.94	4438.82	4303.87	8703.52	5542.84	5939.84	5653.58	5510.79	6354.89
512.001	4	21.0771	SVTTSNPSKFTAKFGESEK		7.1542	0.98	CSRP3_HUMAN	Cysteine and glycine-rich protein 3 OS=Homo sapiens GN=CSRP3 PE=1 SV=1		17590.9	1	0.4334	2186.28	2563.28	2157.27	3117.69	2773.88	2387.2	2772.05	2005.69	1482.01	1252.38	1909.9
653.961	3	24.8704	SLESTN[115.0269]VTDKDGELYC[160.0307]K	21.82	7.8442	0.92	CSRP3_HUMAN	Cysteine and glycine-rich protein 3 OS=Homo sapiens GN=CSRP3 PE=1 SV=1	528	19330	1	49469.9	59420.2	65818.1	48155.6	32761.4	43201.5	89185.6	51084.6	59705.6	50143.2	37189.7	54631.7
794.93	2	41.292	GPTGIGFGGLTQQVEK		9.2202	0.89	CSRP3_HUMAN	Cysteine and glycine-rich protein 3 OS=Homo sapiens GN=CSRP3 PE=1 SV=1		24658.6	1	2452.92	3791.71	4791.48	2417.24	2193.68	2630.21	6844.28	1574.18	3897.62	2497.82	2293.9	2954.29
433.728	2	15.5685	GGGKPWHK	10.83	7.4889	0.88	CSRP3_HUMAN	Cysteine and glycine-rich protein 3 OS=Homo sapiens GN=CSRP3 PE=1 SV=1	345	30539	1	32123	22066.4	25411	34625.4	22061.8	19349.7	52631.9	51373.4	27321	29956.4	20924	29045
778.889	2	16.5395	FTAKFGESEKC[160.0307]PR		6.8225	0.86	CSRP3_HUMAN	Cysteine and glycine-rich protein 3 OS=Homo sapiens GN=CSRP3 PE=1 SV=1		18530.2	1	4684.83	1877.32	3125.48	5753.47	2942.59	2961.52	5041.86	14455.9	2866.88	2818.65	3883.97	7090.68
547.264	2	16.944	SLESTNVTDK	20.91	7.2289	0.79	CSRP3_HUMAN	Cysteine and glycine-rich protein 3 OS=Homo sapiens GN=CSRP3 PE=1 SV=1	528	17923.2	1	2364.37	2014.75	4505.76	2296.18	1472.24	2297.81	3431.18	7785.76	1637.54	2544.67	3975.94	7164.35
808.389	4	34.036	GIGYGQGAGC[160.0307]LSTDTGEHLGLQFQQSPKPAR		7.6458	0.74	CSRP3_HUMAN	Cysteine and glycine-rich protein 3 OS=Homo sapiens GN=CSRP3 PE=1 SV=1		21076.8	1	4291.01	30155.2	37383.8	24309.5	18731.1	19003.6	35437.2	34387.3	21497.3	15082.1	16949.7	22074.5
989.241	2	56.6852	NFGPTGIGFGGLTQQVEKK		6.3572	0.72	CSRP3_HUMAN	Cysteine and glycine-rich protein 3 OS=Homo sapiens GN=CSRP3 PE=1 SV=1		17886.2	1	1037.12	2677.37	2808.01	3649.55	1798.41	1004.06	3699.44	1448.55	1649.6	2910.3	4630.42	2767
789.351	2	18.6502	TVYHAEEIQ[129.0426]C[160.0307]NGR	49.91		0.6	CSRP3_HUMAN	Cysteine and glycine-rich protein 3 OS=Homo sapiens GN=CSRP3 PE=1 SV=1	528		1	93565.6	126049	135889	87137	71892	100339	175608	97487.6	119898	94456.1	68979.2	104045
518.228	3	36.1954	NC[160.0307]WQNYLDFHR	27	6.6769	1	CX6B1_HUMAN	Cytochrome c oxidase subunit 6B1 OS=Homo sapiens GN=COX6B1 PE=1 SV=2		1125.38	1	28816.3	26514.7	20928.1	30039.2	37358.2	38630.6	24326.7	40045	36453.6	24034.5	20791.7	33687.1
735.328	2	32.8961	GGDISVC[160.0307]EWYQR		6.2931	1	CX6B1_HUMAN	Cytochrome c oxidase subunit 6B1 OS=Homo sapiens GN=COX6B1 PE=1 SV=2		1125.38	1	22925.9	21907	18710.5	26541.4	31785.3	36939.2	21219.7	35385.1	32730.4	20294.7	17167.9	29788.2
1135.52	2	45.7644	VYQSLC[160.0307]PTSWVTDWDEQR	39.77	6.2643	0.99	CX6B1_HUMAN	Cytochrome c oxidase subunit 6B1 OS=Homo sapiens GN=COX6B1 PE=1 SV=2	40	1125.38	1	29971.4	25503.1	21794.4	25846.3	34191	40891.9	23399.4	36315	35747.1	19826.2	18017.7	32871.2
1019.81	3	44.7458	VYQSLC[160.0307]PTSWVTDWDEQRAEGTFPGK		6.1688	0.95	CX6B1_HUMAN	Cytochrome c oxidase subunit 6B1 OS=Homo sapiens GN=COX6B1 PE=1 SV=2		1125.38	1	1018.28	8994.92	8145.95	8842.85	13169.1	14622.7	7973.87	12118.1	12146	6043.36	5526.73	10743.2
804.418	2	41.8996	LFQEDNDIPLYLK	62.7		1	CX7A1_HUMAN	Cytochrome c oxidase polypeptide 7A1, mitochondrial OS=Homo sapiens GN=COX7A1 PE=1 SV=2	63		0.83	17101.5	15276.5	12928.7	15271.6	19801	26617.7	11745.4	21891.4	20636.1	10495.9	10347.4	18724.3
885.422	3	49.4651	HGGEDYVFSLLTGYC[160.0307]EPPTGVSLR		7.3578	1	CY1_HUMAN	Cytochrome c1, heme protein, mitochondrial OS=Homo sapiens GN=CYC1 PE=1 SV=2		1814.95	1	85030.7	43895.3	29845.6	44410.2	78588.8	46434.2	38974.8	83607.5	53292.8	42944.2	37205.2	48082
455.724	2	31.3925	DVC[160.0307]TFLR		6.3006	1	CY1_HUMAN	Cytochrome c1, heme protein, mitochondrial OS=Homo sapiens GN=CYC1 PE=1 SV=2		825.777	1	7005.32	4670.88	3718.98	3373.31	6660.34	4211.39	2658.53	6502.02	4320.22	4129.75	4196.38	5205.31
1460.37	3	61.7445	EGLYFNPYFPGQAIAMAPPIYTDVLEFDDGTPATMSQIAK		7.1019	1	CY1_HUMAN	Cytochrome c1, heme protein, mitochondrial OS=Homo sapiens GN=CYC1 PE=1 SV=2		1814.95	1	18220.6	9839.65	5987.98	12406.8	21455.5	10902	8927.83	23061.4	13625.9	10147.5	9009.77	10722.7
836.438	2	41.5156	AAN[115.0269]NGALPPDLSYIVR		6.4837	1	CY1_HUMAN	Cytochrome c1, heme protein, mitochondrial OS=Homo sapiens GN=CYC1 PE=1 SV=2		825.777	1	26595.5	11258.7	6558.11	13317.7	22947.7	11937.1	9365.51	23386	15890.4	13222	10879.7	13094.5
607.625	3	33.9643	SDLELHPPSYPWSHR	26.42		0.79	CY1_HUMAN	Cytochrome c1, heme protein, mitochondrial OS=Homo sapiens GN=CYC1 PE=1 SV=2			1	46658.7	24451.5	17477.8	27254.9	43630.5	28476.8	24362.2	49620.2	32835.6	25855.1	21176	30094.1
675.32495, 1012.4938	2, 3	42.0142	IFIMKC[160.0307]SQ[129.0426]C[160.0307]HTVEKGGK		7.240099906921387, 7.666900157928467	0.98, 1.0	CYC_HUMAN	Cytochrome c OS=Homo sapiens GN=CYCS PE=1 SV=2		34453.4609375, 38638.48828125	1	5961.48	7284.48	10200.1	3921.15	8027.71	9865.62	6506.34	5398.87	8904.1	3998.65	3124.49	5675.57
714.815, 714.83484	2	18.4541	TGQAPGYSYTAANK		8.678099632263184, 8.849699974060059	1	CYC_HUMAN	Cytochrome c OS=Homo sapiens GN=CYCS PE=1 SV=2		42164.51953125, 47656.71875	1	206425	196249	265263	230517	188942	273357	258342	296520	209919	167698	201874	299380
444.75797, 906.527	1, 2	37.8332	ADLIAYLK		6.578400135040283, 9.083800315856934	1	CYC_HUMAN	Cytochrome c OS=Homo sapiens GN=CYCS PE=1 SV=2		47656.7	1	100915	138058	129113	88978.7	137205	168802	140660	127254	166194	74879.4	75984.7	121173
712.6665, 1068.5298	2, 3	49.859	GIIWGEDTLMEYLENPKK	130.1	9.6749	1	CYC_HUMAN	Cytochrome c OS=Homo sapiens GN=CYCS PE=1 SV=2	270	47656.7	1	376867	511557	520530	410605	502699	545848	579483	513414	647569	369964	385013	530650
584.799	2	32.7355	TGPNLHGLFGR		9.15	1	CYC_HUMAN	Cytochrome c OS=Homo sapiens GN=CYCS PE=1 SV=2		47656.7	1	236009	287027	302379	200409	261530	317655	269591	243263	313267	167588	188971	239090
648.857	2	27.8605	TGPNLHGLFGRK		8.5802	1	CYC_HUMAN	Cytochrome c OS=Homo sapiens GN=CYCS PE=1 SV=2		47656.7	1	5983.09	32802.5	34248.6	20855.4	35929.1	44440.7	35291.1	29772	38432.2	18085.2	18679.1	32365.7
807.477	1	36.153	MIFVGIK		8.6686	1	CYC_HUMAN	Cytochrome c OS=Homo sapiens GN=CYCS PE=1 SV=2		47656.7	1	65486.4	90169	91062	55637.2	92949.7	118928	94770.7	81728	115630	40564	54937.9	81525.6
513.5824, 778.8827	2, 3	16.7348	KTGQAPGYSYTAANK		6.0503997802734375, 8.045100212097168	1	CYC_HUMAN	Cytochrome c OS=Homo sapiens GN=CYCS PE=1 SV=2		26918.3	1	3987.35	3767.99	5006.63	4655.67	3932.34	5036.64	5804.32	9564.84	4040.08	2720.94	4173.93	9994.3
669.98645, 1004.4828	2, 3	53.5419	GIIWGEDTLMEYLENPK	108.2, 90.72	9.872	1	CYC_HUMAN	Cytochrome c OS=Homo sapiens GN=CYCS PE=1 SV=2	270	47656.7	1	249368	261164	224579	181875	217690	323151	256825	216383	333756	162689	137769	203502
715.332	2	19.5884	TGQ[129.0426]APGYSYTAANK		8.7166	1	CYC_HUMAN	Cytochrome c OS=Homo sapiens GN=CYCS PE=1 SV=2		47656.7	1	34312.6	46024.2	44430.9	28714.7	42527.4	54518.7	49978.9	40692.5	54735.4	23118.1	24871.1	34141.9
534.287	2	32.7168	GPNLHGLFGR	35.48	8.6671	1	CYC_HUMAN	Cytochrome c OS=Homo sapiens GN=CYCS PE=1 SV=2	270	42164.5	1	36765.7	49697.9	48545.8	32049	45221.7	54430.6	46708.3	43031.3	56500.6	25820.2	28063	38027.7
769.845	2	53.5298	GEDTLMEYLENPK		9.1617	1	CYC_HUMAN	Cytochrome c OS=Homo sapiens GN=CYCS PE=1 SV=2		39953.9	1	104.887	246.444	98.7124	176.447	163.33	498.311	350.877	155.582	510.98	95.6182	0	77.7313
380.209	3	27.8604	PNLHGLFGRK		7.9859	1	CYC_HUMAN	Cytochrome c OS=Homo sapiens GN=CYCS PE=1 SV=2		38638.5	1	784.044	6685.92	7369.64	4500.8	7215.15	9057.69	7282.93	5769.18	8437.09	3563.57	3938.55	6468.45
655.98	3	49.8962	IWGEDTLMEYLENPKK		9.1837	1	CYC_HUMAN	Cytochrome c OS=Homo sapiens GN=CYCS PE=1 SV=2		23336.4	1	9304.41	13234.5	12038.4	10049.9	14935.8	16416.6	15923.2	14777.9	16845.6	8891.1	7579.36	12512.1
835.492	1	37.8555	DLIAYLK		8.4491	1	CYC_HUMAN	Cytochrome c OS=Homo sapiens GN=CYCS PE=1 SV=2		47656.7	1	5327.93	7112.07	7740.19	5383.86	7861.35	11405	8564.17	8362.04	8409.41	4156.56	4295.32	6205.15
399.219	3	27.8477	GPNLHGLFGRK		8.2136	1	CYC_HUMAN	Cytochrome c OS=Homo sapiens GN=CYCS PE=1 SV=2		39953.9	1	404.415	5369.23	5889.43	3286.41	5621.12	7355.66	5632.75	4142.3	6901.19	2719.22	2858.93	5305.72
833.908	2	49.8548	GEDTLMEYLENPKK		9.4735	1	CYC_HUMAN	Cytochrome c OS=Homo sapiens GN=CYCS PE=1 SV=2		47656.7	1	2990.12	6455.08	6022.22	3749.19	5534.84	7287.53	7006.34	5465.03	7547.28	3116.4	3268.42	5750.4
468.29	2	29.1316	MIFVGIKK		8.0776	1	CYC_HUMAN	Cytochrome c OS=Homo sapiens GN=CYCS PE=1 SV=2		47656.7	1	522.588	3888.8	4204.76	1322.15	3789.91	5181.58	3399.72	3265.6	3463.09	1256.56	1440.73	2807.61
825.893	2	53.5274	GIIWGEDTLMEYLE		8.7718	1	CYC_HUMAN	Cytochrome c OS=Homo sapiens GN=CYCS PE=1 SV=2		47656.7	1	4256.04	4913.64	3817.94	3179.55	3493.98	6760.4	4873.5	3593.38	6801.47	2740.15	1787.71	3192.07
1012.5	2	51.3851	GIIWGEDTLM[147.0354]EYLENPK		7.9034	1	CYC_HUMAN	Cytochrome c OS=Homo sapiens GN=CYCS PE=1 SV=2		37948.9	1	5816.78	5024.21	7141.3	2592.31	6698.51	7246.77	3906.21	5009.52	6758.95	3514.15	4190.65	5124.44
793.4	3	47.0845	NKGIIWGEDTLMEYLENPKK		7.1181	1	CYC_HUMAN	Cytochrome c OS=Homo sapiens GN=CYCS PE=1 SV=2		39953.9	1	1662.43	4264.63	4811.54	4015	1992.54	3573.81	3745.06	1230.96	2009.08	1676.65	2657	2520.03
761.366	2	53.5376	GIIWGEDTLMEYL		8.6643	1	CYC_HUMAN	Cytochrome c OS=Homo sapiens GN=CYCS PE=1 SV=2		47656.7	1	2754.98	3547.97	2687.7	2761.42	2191.41	5206.97	3599.18	2818.21	5086.12	1864.64	1347.91	2739.33
402.764	2	29.1431	IFVGIKK		7.9639	1	CYC_HUMAN	Cytochrome c OS=Homo sapiens GN=CYCS PE=1 SV=2		47656.7	1	259.667	1345.67	1520.16	830.471	1473.82	1815.57	1588.52	1296.08	1510.27	587.743	617.051	1165.86
862.91	2	53.5218	WGEDTLMEYLENPK		9.209	1	CYC_HUMAN	Cytochrome c OS=Homo sapiens GN=CYCS PE=1 SV=2		42164.5	1	1223.19	1687.89	1249.31	1147.26	1178.95	2356.65	1683.15	1367.52	2573.24	1058.13	628.184	1167.99
704.83	2	53.5376	GIIWGEDTLMEY		8.2446	1	CYC_HUMAN	Cytochrome c OS=Homo sapiens GN=CYCS PE=1 SV=2		39953.9	1	981.917	1420.37	944.615	969.187	781.12	1786.75	1524.51	846.233	1969.75	880.977	450.363	898.095
623.296	2	53.5349	GIIWGEDTLME		8.8323	1	CYC_HUMAN	Cytochrome c OS=Homo sapiens GN=CYCS PE=1 SV=2		39953.9	1	902.451	1170.91	766.228	1034.73	718.941	1633.96	1308.33	1032.23	1778.87	942.748	450.244	681.896
901.425	2	42.1834	KTGQ[129.0426]APGYSYTAAN[115.0269]KN[115.0269]K		7.4989	1	CYC_HUMAN	Cytochrome c OS=Homo sapiens GN=CYCS PE=1 SV=2		39953.9	1	982.291	2336.41	2540.88	1501.95	1795.81	2583.28	2895.49	1217.59	1494.04	452.81	525.704	1024.71
882.917	2	53.5219	GIIWGEDTLMEYLEN		8.7096	1	CYC_HUMAN	Cytochrome c OS=Homo sapiens GN=CYCS PE=1 SV=2		39953.9	1	820.418	1187.05	948.32	938.887	688.492	1628.44	1195.89	717.815	1756.65	667.943	352.457	857.656
931.47	2	49.7568	GIIWGEDTLMEYLENP		7.4623	1	CYC_HUMAN	Cytochrome c OS=Homo sapiens GN=CYCS PE=1 SV=2		37514.1	1	1544.78	2347.88	2903.15	1658.16	1661.9	1197.18	2560.53	2315.22	1495.22	4089.43	3302.19	1900.27
836.391	2	39.0595	TGQAPGYSYTAAN[115.0269]KNK		7.5036	1	CYC_HUMAN	Cytochrome c OS=Homo sapiens GN=CYCS PE=1 SV=2		37948.9	1	589.542	1362.08	2034.74	1563.66	950.069	1132.29	1188.55	820.455	1284.11	826.511	1289.39	1537.54
613.288	3	53.5393	IWGEDTLMEYLENPK		9.0589	1	CYC_HUMAN	Cytochrome c OS=Homo sapiens GN=CYCS PE=1 SV=2		37948.9	1	463.553	745.373	556.068	597.762	421.21	1102.47	836.817	496.813	1195.16	490.771	129.837	456.939
676.819	2	53.5106	DTLMEYLENPK		8.7246	1	CYC_HUMAN	Cytochrome c OS=Homo sapiens GN=CYCS PE=1 SV=2		37948.9	1	224.376	439.709	168.495	305.178	201.261	822.264	516.234	354.186	672.898	186.933	0	151.695
712.688	3	49.2927	KGIIWGEDTLMEYLENPK	60.41		1	CYC_HUMAN	Cytochrome c OS=Homo sapiens GN=CYCS PE=1 SV=2	226		1	39137.8	56504.1	53335.6	37826.1	53818.1	68274.9	58431.2	51379.7	62871.8	31861.6	29425.8	45418.1
505.771	2	32.7069	PNLHGLFGR	41.53	8.6446	1	CYC_HUMAN	Cytochrome c OS=Homo sapiens GN=CYCS PE=1 SV=2	270	47656.7	1	67547.3	85723.3	85379.6	56457.6	80146	95726	81322.8	71909.1	96895.4	46699.1	49138.1	68263.1
713.02	3	50.3538	GIIWGEDTLMEYLEN[115.0269]PKK		8.3535	1	CYC_HUMAN	Cytochrome c OS=Homo sapiens GN=CYCS PE=1 SV=2		39953.9	1	16290.1	23670.3	25629.4	21350.4	25513.1	29376.9	29146	26983.1	30851.7	15524	21141.8	26136.2
718.021	3	47.8734	GIIWGEDTLM[147.0354]EYLENPKK		8.0356	1	CYC_HUMAN	Cytochrome c OS=Homo sapiens GN=CYCS PE=1 SV=2		37948.9	1	5922.53	14536.9	21708.9	8490.91	21631.7	24813.7	8860.7	14567.8	19264.2	6519.89	10284.9	11612.2
426.84924, 639.7912	2, 3	18.5561	HEYFMHATDK		5.401899814605713, 5.415599822998047	0.67, 0.69	DAG1_HUMAN	Dystroglycan OS=Homo sapiens GN=DAG1 PE=1 SV=2		196.1699981689453, 309.04400634765625	1	8139.21	14495.7	14969.4	10831.8	14467.2	16103.5	18414.1	10598.9	13310.4	10449.2	6143.06	7167.07
651.89	2	37.322	HLQFIPVVPPR		6.2075	1	DAG1_HUMAN	Dystroglycan OS=Homo sapiens GN=DAG1 PE=1 SV=2		309.044	1	5788.35	7828.31	9761.6	5169.25	6992.84	8500.88	8825.97	7626.08	7096.89	5489.14	1825.5	6852.47
1051.54	3	48.9571	GVPIIFADELDDSKPPPSSSMPLILQEEK		6.1953	0.99	DAG1_HUMAN	Dystroglycan OS=Homo sapiens GN=DAG1 PE=1 SV=2		309.044	1	23449.6	28410.9	31670.3	25249.8	31244.1	32279.9	35211.7	32620.4	31014.7	25897.9	12182.4	23715.7
628.94	3	24.264	IPSDTFYDHEDTTTDK	2.69	5.8057	0.95	DAG1_HUMAN	Dystroglycan OS=Homo sapiens GN=DAG1 PE=1 SV=2		309.044	1	22535.4	24490.6	32541.7	18785.7	21290.4	28734.2	33066.1	21562.7	25774.1	20602.5	14311.8	22311.8
711.843	2	24.4055	N[115.0269]C[160.0307]STITLQN[115.0269]ITR		5.6215	0.78	DAG1_HUMAN	Dystroglycan OS=Homo sapiens GN=DAG1 PE=1 SV=2		204.829	1	2214.54	2100.52	1540.41	1698.94	2710.87	2641.57	2032.65	2999.49	2409.86	1752.96	1025.12	2011.08
639.845	2	35.351	LTLEDQATFIK		5.0803	0.73	DAG1_HUMAN	Dystroglycan OS=Homo sapiens GN=DAG1 PE=1 SV=2		175.749	1	13634	12617.2	13306.7	12388.2	13356.1	14089.4	16018.4	16655.4	12643	14671.8	7695.28	13129.3
861.074	3	41.1946	SWVQFNSNSQLMYGLPDSSHVGK		6.0834	0.61	DAG1_HUMAN	Dystroglycan OS=Homo sapiens GN=DAG1 PE=1 SV=2		309.044	1	5776.7	12964	17176.6	8635.24	10338.3	16110.8	14950	8149.93	12642.1	9177.73	5270.13	10018.4
589.332	2	31.965	VAFITGGGTGLGK		5.7797	0.98	DECR_HUMAN	2,4-dienoyl-CoA reductase, mitochondrial OS=Homo sapiens GN=DECR1 PE=1 SV=1		153.471	0.96	16060.8	4626.08	2853.81	5766.16	5874.56	5425.06	2425.43	10620	4925.41	10138.9	10733.9	8203.37
561.2826, 570.28345	2	23.5706	GATTTFSAVER	78.04	5.5391998291015625, 7.263899803161621	0.96, 1.0	DERM_HUMAN	Dermatopontin OS=Homo sapiens GN=DPT PE=2 SV=2	78	1134.57	1	67761.1	32854.6	54256.3	27952.1	23971.2	31789.1	53758.2	27087.3	39661.9	58033.8	117949	53444.8
689.769	2	35.5468	MTEYDC[160.0307]EFANV		6.0982	0.99	DERM_HUMAN	Dermatopontin OS=Homo sapiens GN=DPT PE=2 SV=2		1134.57	1	15960.1	5867.03	11779	4873.62	4042.11	6117.01	11809.5	5038.5	8295.51	12317.8	27793.6	10852.2
1248.52	1	32.219	EWQFYC[160.0307]C[160.0307]R		6.041	0.97	DERM_HUMAN	Dermatopontin OS=Homo sapiens GN=DPT PE=2 SV=2		1134.57	1	3472.03	1927.1	2613.51	1587.71	1574.47	1759.56	2668.98	1713.93	2260.21	3186.03	6785.4	3089.22
514.752	2	31.7536	YFESVLDR		7.0546	0.82	DERM_HUMAN	Dermatopontin OS=Homo sapiens GN=DPT PE=2 SV=2		1121.48	1	40585.7	15009.7	23454.1	12120.7	10503.9	12888.6	22406.7	12024.6	17678.1	29103.4	61850.5	25684.4
1189.02	2	40.8626	AGMEWYQTC[160.0307]SNN[115.0269]GLVAGFQSR		6.4812	0.6	DERM_HUMAN	Dermatopontin OS=Homo sapiens GN=DPT PE=2 SV=2		1121.48	1	10039.4	4816.23	9095.47	4327.92	3767.98	4934.08	7991.08	3608.29	5730.93	8080.86	20004	7520.36
521.2791, 521.2842, 781.4096	2, 3	38.9953	RIESLNEEIAFLK		5.857999801635742, 5.984499931335449, 6.93720006942749	0.97, 0.98, 1.0	DESM_HUMAN	Desmin OS=Homo sapiens GN=DES PE=1 SV=3		1282.2430419921875, 1468.5579833984375, 4328.27685546875	1	32414.8	33868.7	32721.4	24957.1	31829.4	27899.8	37372.2	39145.7	27714.1	48068.6	36225.2	30112
703.381	2	42.8336	IESLNEEIAFLK	93.38	7.7001	1	DESM_HUMAN	Desmin OS=Homo sapiens GN=DES PE=1 SV=3	642	4817.1	1	82253.6	26459.6	25581.4	21766.9	26409.3	16557.9	33598.6	40022.9	27676	56073.3	44234.7	26189.7
551.279	2	36.4179	DNLLDDLQR	34.24	7.496	1	DESM_HUMAN	Desmin OS=Homo sapiens GN=DES PE=1 SV=3	642	4817.1	1	67829.2	36106.6	35114.1	40010.7	42424.9	35642.4	38095.6	62249.9	37320	55392.1	42486.2	36617.6
853.415	2	29.9192	HQIQSYTC[160.0307]EIDALK		7.575	1	DESM_HUMAN	Desmin OS=Homo sapiens GN=DES PE=1 SV=3		4817.1	1	32765.2	18288.8	20787.2	15516.5	17561	11462.5	24268.1	28838.1	18193.2	39492.3	32910.9	20707.1
561.287	2	31.8491	EYQDLLNVK	34.44	7.6737	1	DESM_HUMAN	Desmin OS=Homo sapiens GN=DES PE=1 SV=3	642	4817.1	1	59238.7	30069.9	28903.6	26407.2	28464	18701.2	33727.2	43386.8	29649.9	60621.9	55823.5	31909.6
819.408	2	29.383	DGEVVSEATQQQHEV		6.2987	1	DESM_HUMAN	Desmin OS=Homo sapiens GN=DES PE=1 SV=3		4817.1	1	4520.91	2305.2	2252.35	2269.47	2603.7	2530.31	2055.98	3463.02	2755.61	4439.02	3648.19	2840.01
816.466	1	22.1284	VDAATLAR		7.2733	1	DESM_HUMAN	Desmin OS=Homo sapiens GN=DES PE=1 SV=3		4328.28	1	175.4	480.784	621.689	935.006	638.675	193.403	975.222	2382.47	450.583	1729.26	1407.93	1190.53
764.853	2	23.5602	FASEASGYQDNIAR	82.19	8.1971	1	DESM_HUMAN	Desmin OS=Homo sapiens GN=DES PE=1 SV=3	642	4817.1	1	73920.5	35177.5	34712.1	30000.6	36317.4	22736	45617.8	54922.7	36103.2	74763.2	60680.9	39161.5
625.814	2	29.616	VAELYEEELR	66.07	6.937	1	DESM_HUMAN	Desmin OS=Homo sapiens GN=DES PE=1 SV=3	642	4817.1	1	57582.6	22488.1	22814.5	22981.2	28744	15921.2	37820.1	57475.9	24209.9	62205.9	36969.7	22908.5
825.454	2	45.477	INLPIQTYSALNFR	80.27	8.0231	1	DESM_HUMAN	Desmin OS=Homo sapiens GN=DES PE=1 SV=3	642	4817.1	1	75966.8	35332.6	39069	32713.9	44155.2	25162.3	51247.1	69709.2	37775.4	79665.6	60877	38681
634.792	2	29.3585	NISEAEEWYK	14.62	7.0778	1	DESM_HUMAN	Desmin OS=Homo sapiens GN=DES PE=1 SV=3	642	2649.17	1	49137.8	23003.4	24158.7	17087.8	21485.7	11215.3	30449.6	34091.7	21552.5	49674.9	40091.8	22760.8
501.76	2	22.1122	ADVDAATLAR	54.51	7.645	1	DESM_HUMAN	Desmin OS=Homo sapiens GN=DES PE=1 SV=3	642	4817.1	1	1047.26	23012.4	23785.9	19495	25223.9	14372.7	29970.5	38180.8	23101.2	51009.1	41122.8	25095.3
442.724	2	23.2773	FANYIEK		7.2324	1	DESM_HUMAN	Desmin OS=Homo sapiens GN=DES PE=1 SV=3		4817.1	1	29507.7	14924.1	14983.2	13080.3	16809.7	10626.7	17924.1	22274.2	15091.3	28207.4	22649.5	14039.8
690.69574, 696.6969, 1044.5476	2, 3	50.5387	TFGGAPGFPLGSPLSSPVFPR	56.42, 98.78	6.244200229644775, 8.313599586486816	1	DESM_HUMAN	Desmin OS=Homo sapiens GN=DES PE=1 SV=3	642	4817.1	1	166248	84103.5	94617.9	65977.4	85145	47654.9	98473.2	122478	78091.7	164508	110948	83538.6
516.772	2	22.2527	TSGGAGGLGSLR		7.2007	1	DESM_HUMAN	Desmin OS=Homo sapiens GN=DES PE=1 SV=3		3352.24	1	0	5884.06	9575.63	12449.9	8635.59	5226.9	16273.1	39756	6391.03	23211.1	27093.1	23117.1
632.296	2	27.2404	EEAENNLAAFR	67.16	7.9305	1	DESM_HUMAN	Desmin OS=Homo sapiens GN=DES PE=1 SV=3	642	4817.1	1	42613.7	14353.6	11155.2	12376.8	15067.2	8955.67	18567.6	23175.1	15206.6	30384.2	20030.3	16103.8
968.137	3	56.0351	TPSSYGAGELLDFSLADAVNQEFLTTR	73.23	7.4015	1	DESM_HUMAN	Desmin OS=Homo sapiens GN=DES PE=1 SV=3	642	4817.1	1	47531.5	22389.3	25315.6	26236.2	29497.7	17479.2	32225.4	37097.8	22253.3	49328	43716.8	27638.6
884.925	2	29.4097	DGEVVSEATQQQHEVL		6.9124	1	DESM_HUMAN	Desmin OS=Homo sapiens GN=DES PE=1 SV=3		4817.1	1	50272.9	25288.2	24286.5	21679.2	25076.7	15848.9	17590	33958.8	25548.9	49094.9	38810.8	26025.3
1033.85	3	42.317	ELQAQLQEQQVQVEMDMSKPDLTAALR		7.0975	1	DESM_HUMAN	Desmin OS=Homo sapiens GN=DES PE=1 SV=3		4817.1	1	27141.7	14575.9	15053.6	10207	14837.2	9190.91	17887.3	21317.8	14279.6	29312.8	24796.8	12477.3
748.713	3	46.5619	RTFGGAPGFPLGSPLSSPVFPR		6.162	0.99	DESM_HUMAN	Desmin OS=Homo sapiens GN=DES PE=1 SV=3		4817.1	1	3922.98	2915.74	2321.8	2720.44	2860.01	1336.07	3408.07	4294.48	2728.42	6324.16	4069.09	2908.52
567.611	3	34.0611	VDVERDN[115.0269]LLDDLQR		6.5385	0.99	DESM_HUMAN	Desmin OS=Homo sapiens GN=DES PE=1 SV=3		2596.51	1	506.943	579.953	726.742	344.623	692.448	815.104	819.735	572.098	799.601	726.574	909.956	684.726
976.458	2	35.9547	GTN[115.0269]DSLMRQMRELEDR		6.3937	0.98	DESM_HUMAN	Desmin OS=Homo sapiens GN=DES PE=1 SV=3		771.546	1	15105.6	31094.4	29461.7	27736.8	27399.5	32946	24535	26649.2	21099	20744.9	15590.1	25146.3
958.006	3	42.6879	EEAENNLAAFRADVDAATLARIDLER		6.4824	0.97	DESM_HUMAN	Desmin OS=Homo sapiens GN=DES PE=1 SV=3		4328.28	1	982.884	1289.32	1140.4	1360.29	445.772	546.887	1228.15	349.005	830.361	212.428	1677.85	1050.88
790.714	3	63.912	TIETRDGEVVSEATQ[129.0426]QQHEVL		6.9122	0.95	DESM_HUMAN	Desmin OS=Homo sapiens GN=DES PE=1 SV=3		2596.51	1	5831.29	3301.98	2311.39	3953.45	5294.89	6931.91	3739.02	1044.18	5468.1	2036.38	1453.16	4490.42
558.281	2	25.1044	VELQELNDR	33.61	7.7216	0.91	DESM_HUMAN	Desmin OS=Homo sapiens GN=DES PE=1 SV=3	642	4817.1	1	92846.3	30000.9	29226.9	31841	32608.7	19405.8	39364.8	50729.8	31297.8	71502	62227	32321.9
1346.22	2	50.3713	KLLEGEESRINLPIQTYSALNFR		5.987	0.9	DESM_HUMAN	Desmin OS=Homo sapiens GN=DES PE=1 SV=3		1921.06	1	3178.78	1942.93	576.087	1431.06	1975.82	1380.42	1642.48	2868.99	1421.57	2459.65	1513.13	1777.81
500.784	2	26.2682	LQEEIQLK	21.99		0.78	DESM_HUMAN	Desmin OS=Homo sapiens GN=DES PE=1 SV=3	539		1	49126.7	18551	17378.1	16987.4	17225.5	10312.9	21374.6	21866.2	18903.1	34752.8	30174.6	20433.1
1327.65	1	29.8208	QSYTC[160.0307]EIDALK		5.8831	0.73	DESM_HUMAN	Desmin OS=Homo sapiens GN=DES PE=1 SV=3		3352.24	1	2362.83	1640.21	1326.96	2116.02	3288.75	3317.85	2535.27	4594.2	1966.15	1787.68	1574.2	1639.35
529.93	3	23.885	TNEKVELQELNDR		7.0418	0.63	DESM_HUMAN	Desmin OS=Homo sapiens GN=DES PE=1 SV=3		4817.1	1	5552.54	10725.2	11980.8	9422.71	7732.42	5052.66	10546.1	13266.4	8513.51	19202.1	19683.8	13243.5
837.443	2	31.3207	FLEQQNAALAAEVNR		6.4305	0.63	DESM_HUMAN	Desmin OS=Homo sapiens GN=DES PE=1 SV=3		4817.1	1	14713.2	6102.9	5969.61	5022.91	5410.97	2487.49	6857.56	7934.49	5898.48	14856	12821.6	7120.8
562.032	4	47.1155	LQEEIQLKEEAENNLAAFR		6.3633	0.61	DESM_HUMAN	Desmin OS=Homo sapiens GN=DES PE=1 SV=3		3352.24	1	9115.76	4605.03	13019.1	2038.83	2369.57	4509.12	7021.32	1053.82	4245.61	7070.72	15257.2	8867.51
965.51	2	54.249	VRFLEQQNAALAAEVN[115.0269]R		6.9502	0.61	DESM_HUMAN	Desmin OS=Homo sapiens GN=DES PE=1 SV=3		2649.17	1	8675.66	15589.3	11886.2	14628	8754.87	9266.83	10217.3	8645.3	8798.7	13757.9	16888.2	11981.8
821.463	2	39.5727	ELRRQ[129.0426]VEVLTNQR		7.1167	0.6	DESM_HUMAN	Desmin OS=Homo sapiens GN=DES PE=1 SV=3		4817.1	1	9099.62	5326.89	3872.07	5882.21	10357.6	5325.19	5133.05	12419.5	7523.51	6332.41	4196.65	5819.59
691.37	2	42.229	YLGPAVLMQAYR	57.65	6.8415	1	DHSB_HUMAN	Succinate dehydrogenase [ubiquinone] iron-sulfur subunit, mitochondrial OS=Homo sapiens GN=SDHB PE=1 SV=3	58	676.599	1	36166.3	23462.9	16757.9	19348.6	31273.1	30005.2	20715.9	31505.7	28351.6	16377.7	19167.4	20598
757.644	4	54.2296	IYPLPHMYVIKDLVPDLSNFYAQYK	30.83		1	DHSB_HUMAN	Succinate dehydrogenase [ubiquinone] iron-sulfur subunit, mitochondrial OS=Homo sapiens GN=SDHB PE=1 SV=3			1	1286.59	420.458	175.799	172.789	1927.41	606.886	306.295	692.894	742.949	207.335	416.666	371.117
615.961	3	23.7346	AGDKPHMQTYEVDLNK	39.65	5.9424	1	DHSB_HUMAN	Succinate dehydrogenase [ubiquinone] iron-sulfur subunit, mitochondrial OS=Homo sapiens GN=SDHB PE=1 SV=3	40	508.207	1	24369.1	20768.1	17707.9	17035.9	25081.5	27980.7	20651.5	28225	24290.3	16953.4	20632.8	19714
836.923	2	45.8539	DLVPDLSNFYAQYK		6.281	0.99	DHSB_HUMAN	Succinate dehydrogenase [ubiquinone] iron-sulfur subunit, mitochondrial OS=Homo sapiens GN=SDHB PE=1 SV=3		676.599	1	30707.7	16617.8	14707.4	14409.8	23390.9	25748.7	14771.6	25835.7	21090.1	13558.6	13545.6	17790.5
569.795	2	38.8971	LQDPFSLYR		6.2437	0.93	DHSB_HUMAN	Succinate dehydrogenase [ubiquinone] iron-sulfur subunit, mitochondrial OS=Homo sapiens GN=SDHB PE=1 SV=3		676.599	1	34840.5	35445.6	30243.1	31298.8	45493.7	45651.8	33175.3	47935.1	44702	28738.8	34192.1	38713.1
849.482	1	26.028	SIEPYLK		5.5775	0.9	DHSB_HUMAN	Succinate dehydrogenase [ubiquinone] iron-sulfur subunit, mitochondrial OS=Homo sapiens GN=SDHB PE=1 SV=3		184.111	1	6984.91	6321.6	4668.84	5164.74	8212.07	7478.29	5731.73	8653.24	6856.12	4416.38	5557.25	6484.73
647.815	2	35.5898	Q[129.0426]QYLQSIEER		5.5761	0.72	DHSB_HUMAN	Succinate dehydrogenase [ubiquinone] iron-sulfur subunit, mitochondrial OS=Homo sapiens GN=SDHB PE=1 SV=3		508.207	1	3683.32	3143.97	2959.91	3211.34	1487.52	1234.99	1914.95	579.645	3026.88	2758.52	3212.05	4710.47
660.359	3	48.965	IPNIYAIGDVVAGPMLAHK	30.68	5.997	1	DLDH_HUMAN	Dihydrolipoyl dehydrogenase, mitochondrial OS=Homo sapiens GN=DLD PE=1 SV=1		285.522	1	47976.5	35817.9	26263	32705.3	48607.6	25616.5	39729.5	68136.1	35127.1	52436.8	42570.9	33187.7
564.335	2	35.7196	ALTGGIAHLFK		5.9708	0.99	DLDH_HUMAN	Dihydrolipoyl dehydrogenase, mitochondrial OS=Homo sapiens GN=DLD PE=1 SV=1		285.522	1	7760.07	5185.27	3040.11	4319.06	6177.96	3172.12	5209.89	8405.03	4833	6649.53	5607.19	3972.58
504.258	2	26.5615	EANLAASFGK		5.666	0.98	DLDH_HUMAN	Dihydrolipoyl dehydrogenase, mitochondrial OS=Homo sapiens GN=DLD PE=1 SV=1		212.525	1	10294.4	6658.41	5557.05	7464.56	9731.17	6311.4	8027.57	12005.4	7400.54	9180.64	7164.73	7238.59
762.881	2	23.3171	VC[160.0307]HAHPTLSEAFR		5.9657	0.91	DLDH_HUMAN	Dihydrolipoyl dehydrogenase, mitochondrial OS=Homo sapiens GN=DLD PE=1 SV=1		285.522	1	6541.94	4623.79	3865.29	4215.21	5396.69	3526.68	4569.07	5802.42	4529.05	5525.74	5077.21	4616.48
472.266	2	35.753	TGGIAHLFK		5.6354	0.79	DLDH_HUMAN	Dihydrolipoyl dehydrogenase, mitochondrial OS=Homo sapiens GN=DLD PE=1 SV=1		285.522	1	18264	14357.9	11161.8	13390.7	13364.9	7949.72	13171	14726.5	13626.1	15411.2	17632	14869.4
1018.82	3	46.1404	IAKIYDSPEM[147.0354]PENEATFAITAGGIGDAKE		6.1673	0.96	DMC1_HUMAN	Meiotic recombination protein DMC1/LIM15 homolog OS=Homo sapiens GN=DMC1 PE=1 SV=2		267.043	0.92	1086.35	1388.69	2033.72	1515.19	940.163	1170.13	1432.69	1285.14	1425.55	1024.06	864.012	1818.81
537.79	2	19.5658	VTQEIVTER	34.94		1	DSG2_HUMAN	Desmoglein-2 OS=Homo sapiens GN=DSG2 PE=1 SV=2	35		1	4750.12	1793.12	2090.85	2347.68	3806.41	2260.18	2246.21	4776.93	3366	3220.91	3023.39	2935.38
863.982	2	43.2042	VVPSFLPVDQGGSLVGR		5.7846	0.97	DSG2_HUMAN	Desmoglein-2 OS=Homo sapiens GN=DSG2 PE=1 SV=2		141.278	1	4343.28	1779.04	2906.66	2837.88	3788.88	2278.68	2632.09	4693.72	3860.45	2574.54	2147.04	3246.92
925.513	2	48.118	IVSLEPAYPPVFYLNK		5.5624	0.93	DSG2_HUMAN	Desmoglein-2 OS=Homo sapiens GN=DSG2 PE=1 SV=2		141.278	1	12878.3	4538.48	8129.63	8730.46	12895.5	9012.77	9050.35	15732.8	12259.4	7178.73	6099.67	10914.1
791.438	2	35.1678	ILDVNDNIPVVENK		5.3484	0.81	DSG2_HUMAN	Desmoglein-2 OS=Homo sapiens GN=DSG2 PE=1 SV=2		141.278	1	6659.48	2863.41	3978.25	4213.81	5790.63	3580.91	4793.65	7642.63	5973.42	4676.36	3442.11	5772.08
1121.9	5	55.7348	HFLLYGHAVSSDEMDAHANEEIPEQPPTLEQFKEQIDIYEALYVQM[147.0354]SK		4.0323	0.65	DYH11_HUMAN	Dynein heavy chain 11, axonemal OS=Homo sapiens GN=DNAH11 PE=1 SV=2		6.6155	0	4787.06	8637.42	11369	4318.25	5863.08	6778.03	8157.23	5247.15	6041.61	6845.24	11041.5	20.557
570.925	3	34.2644	MPLQVSDYSWQQTK		4.939	0.76	DYXC1_HUMAN	Dyslexia susceptibility 1 candidate gene 1 protein OS=Homo sapiens GN=DYX1C1 PE=2 SV=2		63.0412	0	287102	295240	273421	293248	284116	271960	284238	277029	257062	260051	191778	292018
1049.01	2	62.0438	MFTAGIDLMDMASDILQPK	52.46	4.9692	0.66	ECH1_HUMAN	Delta(3,5)-Delta(2,4)-dienoyl-CoA isomerase, mitochondrial OS=Homo sapiens GN=ECH1 PE=1 SV=2	52	87.7564	0.47	9725.26	4963.42	3538.08	6647.26	10046.7	8681.91	2791.31	11655.2	7835.18	8159.09	8608.24	6425.31
1063.07	2	43.8047	AQFAQPEILIGTIPGAGGTQR		6.1705	0.99	ECHM_HUMAN	Enoyl-CoA hydratase, mitochondrial OS=Homo sapiens GN=ECHS1 PE=1 SV=4		374.898	1	14081.3	7672.78	5464.77	6879.56	13548.3	7952.74	7396.36	13944.7	9070.22	13363.5	11053.5	8746.94
663.654	3	55.4166	IC[160.0307]PVETLVEEAIQC[160.0307]AEK	35.71	5.1333	0.89	ECHM_HUMAN	Enoyl-CoA hydratase, mitochondrial OS=Homo sapiens GN=ECHS1 PE=1 SV=4	36	169.209	1	18199.6	9300.79	7960.07	10431.8	17598.1	11195.2	7919.96	15308.7	9735.75	14186.2	15238	11894.6
986.018	2	53.3597	ALNALC[160.0307]DGLIDELNQALK		5.4061	0.87	ECHM_HUMAN	Enoyl-CoA hydratase, mitochondrial OS=Homo sapiens GN=ECHS1 PE=1 SV=4		374.898	1	13778.1	7814.6	4562.29	6129.71	11986.8	8072.11	5092.58	12048.1	10200.2	12109.5	10764.1	9127.29
668.315	2	33.0076	LFYSTFATDDR		5.3052	0.84	ECHM_HUMAN	Enoyl-CoA hydratase, mitochondrial OS=Homo sapiens GN=ECHS1 PE=1 SV=4		249.862	1	2692.64	4264.91	6585.73	4705.26	3510.28	5849.05	4461.07	3645.35	4192.4	3041.95	4105.1	4088.72
733.929	2	29.3529	NNTVGLIQLNRPK		5.744	0.83	ECHM_HUMAN	Enoyl-CoA hydratase, mitochondrial OS=Homo sapiens GN=ECHS1 PE=1 SV=4		374.898	1	6732.62	2978	1995.22	2101.55	4738.19	3112.02	2235.72	4202.8	3412.81	4097.38	4581.62	3051.12
868.875	2	29.5926	EMQNLSFQDC[160.0307]YSSK		5.2972	0.78	ECHM_HUMAN	Enoyl-CoA hydratase, mitochondrial OS=Homo sapiens GN=ECHS1 PE=1 SV=4		249.862	1	2733.74	1028.37	778.173	1065.28	2353.45	1559.24	1161.94	2529.19	1519.46	2335	2155.27	1249.06
857.402	2	33.8694	ESVNAAFEMTLTEGSK		5.1247	0.67	ECHM_HUMAN	Enoyl-CoA hydratase, mitochondrial OS=Homo sapiens GN=ECHS1 PE=1 SV=4		374.898	1	14581.3	7912.15	7848.95	8753.19	9861.92	9761.22	9061.85	10725.8	7838.52	8255.93	6820.55	7548.05
705.888	2	29.2587	VIGPPVVLNC[160.0307]SQK		5.1647	0.74	ECT2_HUMAN	Protein ECT2 OS=Homo sapiens GN=ECT2 PE=1 SV=3		58.3253	0	13609.9	21502.7	20566.8	16530.5	24187.9	28550.3	22477.8	28064.2	21417.8	17492.9	13778.2	20566.8
618.5337, 772.92896	4, 5	50.6168	KEGNASGVSLLEALDTILPPTRPTDKPLR		5.881400108337402, 6.218999862670898	0.97, 0.98	EF1A2_HUMAN	Elongation factor 1-alpha 2 OS=Homo sapiens GN=EEF1A2 PE=1 SV=1		2115.030029296875, 889.5961303710938	1	30489.3	12492.8	8531.6	16846.9	21598.4	9515.09	13355.1	32268.3	10591	20755.2	9738.67	14895.9
740.8891, 740.90216	4	51.5048	EGNASGVSLLEALDTILPPTRPTDKPLR	49.13	5.5503997802734375, 6.892000198364258	0.68, 1.0	EF1A2_HUMAN	Elongation factor 1-alpha 2 OS=Homo sapiens GN=EEF1A2 PE=1 SV=1	206	2115.030029296875, 711.1356811523438	1	27043.2	22277.8	17346.4	16801.6	17162.4	23177.7	17807.1	37439.1	15188.2	25758.1	14200.1	13427
709.875	2	34.2845	YYITIIDAPGHR		6.8738	1	EF1A2_HUMAN	Elongation factor 1-alpha 2 OS=Homo sapiens GN=EEF1A2 PE=1 SV=1		2115.03	1	18880.3	10699	6743.19	14300.2	15120.9	8084.86	10792.5	22897.4	10367.7	16555.9	11940.2	11712.5
857.803	3	47.8858	VETGILRPGMVVTFAPVNITTEVK	60.63	7.6898	1	EF1A2_HUMAN	Elongation factor 1-alpha 2 OS=Homo sapiens GN=EEF1A2 PE=1 SV=1	206	2115.03	1	71420.9	45078.4	37553.7	61139.4	70142.1	43596.8	51891.6	106156	45099.5	67225.2	47827	55166.5
1200.25	3	55.5133	IGYNPATVPFVPISGWHGDNMLEPSPNMPWFK		7.1823	1	EF1A2_HUMAN	Elongation factor 1-alpha 2 OS=Homo sapiens GN=EEF1A2 PE=1 SV=1		2115.03	1	23234.3	14371.5	13135	21629.2	27704.9	14339.2	16108.4	40978.4	10826.7	15436.3	15431.3	16079
629.265	2	16.3905	MDSTEPAYSEK	62.91	5.6928	1	EF1A2_HUMAN	Elongation factor 1-alpha 2 OS=Homo sapiens GN=EEF1A2 PE=1 SV=1	206	889.596	1	12713.2	6623.31	6553.31	9377.3	10735	6566.24	7464.83	24844	4032.98	9991.36	9576.21	12041.7
1008.15	3	44.2888	SGDAAIVEMVPGKPMC[160.0307]VESFSQYPPLGR		7.1821	1	EF1A2_HUMAN	Elongation factor 1-alpha 2 OS=Homo sapiens GN=EEF1A2 PE=1 SV=1		2115.03	1	21028.9	16554.1	12918	23868.2	28908.8	15655.7	20770.4	45493.9	16471	25770.8	17152.4	19801.5
784.221	5	56.0757	EGNASGVSLLEALDTILPPTRPTDKPLRLPLQDVYK		6.569	0.9	EF1A2_HUMAN	Elongation factor 1-alpha 2 OS=Homo sapiens GN=EEF1A2 PE=1 SV=1		2115.03	1	1268.6	2385.24	2725.61	4436.18	4894.97	3504.51	3891.06	6431.64	1856.62	4253.72	4546.78	4677.14
760.565	3	39.6802	QLIVGVNKM[147.0354]DSTEPAYSEKR		5.9495	0.88	EF1A2_HUMAN	Elongation factor 1-alpha 2 OS=Homo sapiens GN=EEF1A2 PE=1 SV=1		542.074	1	575.757	187.245	268.273	238.535	279.383	268.227	341.268	306.588	243.368	177.996	653.196	378.266
601.631	3	36.2479	DM[147.0354]RQTVAVGVIKNVEK		6.4648	0.74	EF1A2_HUMAN	Elongation factor 1-alpha 2 OS=Homo sapiens GN=EEF1A2 PE=1 SV=1		1420.15	1	3346.57	5299.58	4315.94	3835.89	4032.49	3874.23	4889.99	3824.06	2797.31	2761.74	2730.29	2709.74
809.85	5	53.7163	KEGNASGVSLLEALDTILPPTRPTDKPLRLPLQDVYK		6.2365	0.62	EF1A2_HUMAN	Elongation factor 1-alpha 2 OS=Homo sapiens GN=EEF1A2 PE=1 SV=1		2095.16	1	1317.07	3467.06	1948.91	4439.57	4228.94	3780.65	3429.91	6306.12	4164.91	6099.65	3022.56	3977.58
657.8793, 1314.7593	1, 2	35.4345	EHALLAYTLGVK		5.963900089263916, 6.013999938964844	0.77, 0.99	EF1A3_HUMAN	Putative elongation factor 1-alpha-like 3 OS=Homo sapiens GN=EEF1AL3 PE=5 SV=1		1420.154052734375, 2095.159912109375	1	6156.1	4932.56	3469.69	5701.08	6583.01	3423.23	4807.69	9147.96	4294.34	7512.67	6423.87	5895.97
839.137	3	44.087	VETGVLKPGMVVTFAPVNVTTEVK	50.33	6.158	1	EF1A3_HUMAN	Putative elongation factor 1-alpha-like 3 OS=Homo sapiens GN=EEF1AL3 PE=5 SV=1	50	541.275	1	11292.9	5259.49	9307.78	9050.98	10232.8	3921.63	9968.11	15099	8198.77	18147.1	23907	7020.19
560.805	2	18.8727	STTTGHLIYK		6.6623	1	EF1A3_HUMAN	Putative elongation factor 1-alpha-like 3 OS=Homo sapiens GN=EEF1AL3 PE=5 SV=1		2095.16	1	4595.89	1040.44	1265.78	5662.75	3304.79	1563.19	3715.94	18006.2	1165.76	4803.73	3927.26	3947.98
513.302	2	28.5256	IGGIGTVPVGR	69.13	7.1435	1	EF1A3_HUMAN	Putative elongation factor 1-alpha-like 3 OS=Homo sapiens GN=EEF1AL3 PE=5 SV=1	206	2115.03	1	48112	32321.7	28541.6	40046.7	44130	27242.7	34453.7	63384.8	29115.2	47719.4	45051.9	37613
488.274	2	29.6585	LPLQDVYK	15.68	6.239	1	EF1A3_HUMAN	Putative elongation factor 1-alpha-like 3 OS=Homo sapiens GN=EEF1AL3 PE=5 SV=1		2095.16	1	42444.3	23235.1	22510.5	28841.7	31061.1	22263.6	24697.3	40847.6	22395.8	34834.8	32549.6	28606
970.515	3	47.8291	NMITGTSQADC[160.0307]AVLIVAAGVGEFEAGISK		5.5867	1	EF1A3_HUMAN	Putative elongation factor 1-alpha-like 3 OS=Homo sapiens GN=EEF1AL3 PE=5 SV=1		1149.53	1	144.388	3550.36	3220.46	3801.38	425.869	639.062	10928.9	6142.46	3958.02	472.615	275.6	290.149
530.302	3	37.3302	THINIVVIGHVDSGK		5.7748	0.98	EF1A3_HUMAN	Putative elongation factor 1-alpha-like 3 OS=Homo sapiens GN=EEF1AL3 PE=5 SV=1		2095.16	1	2331.12	3667.07	3396.76	3104.19	4548.97	5831.78	4371.31	5600.89	4396.08	2222.9	2278.26	4785.83
788.161	4	48.2237	KDGNASGTTLLEALDC[160.0307]ILPPTRPTDKPLR		5.2975	0.93	EF1A3_HUMAN	Putative elongation factor 1-alpha-like 3 OS=Homo sapiens GN=EEF1AL3 PE=5 SV=1		345.117	1	2391.75	339.005	868.105	1346.96	1274.01	167.681	977.857	1810.69	1026.04	2778.01	3408.99	723.04
1189.89	3	58.2981	IGYNPDTVAFVPISGWNGDNMLEPSANMPWFK		5.7678	0.93	EF1A3_HUMAN	Putative elongation factor 1-alpha-like 3 OS=Homo sapiens GN=EEF1AL3 PE=5 SV=1		541.275	1	4108.41	1222.32	2508.6	2386.87	2958.79	1234.75	2313.07	4699.68	1997.95	4860.44	8771.88	1825.04
756.137	4	51.908	DGNASGTTLLEALDC[160.0307]ILPPTRPTDKPLR		5.5184	0.9	EF1A3_HUMAN	Putative elongation factor 1-alpha-like 3 OS=Homo sapiens GN=EEF1AL3 PE=5 SV=1		541.275	1	3289.08	1755.33	3083.17	1452.53	3367.39	876.727	2180.2	4185.15	2828.41	6803.92	7574.67	2370.3
999.142	3	45.0558	SGDAAIVDMVPGKPMC[160.0307]VESFSDYPPLGR		5.77	0.88	EF1A3_HUMAN	Putative elongation factor 1-alpha-like 3 OS=Homo sapiens GN=EEF1AL3 PE=5 SV=1		377.658	1	5293.21	2792.63	4426.83	4373.69	5242.49	2202.64	4619.93	7751.68	4330.61	8562.71	12737.1	3875.87
616.332	3	37.0445	EKTHIN[115.0269]IVVIGHVDSGK		6.1267	0.83	EF1A3_HUMAN	Putative elongation factor 1-alpha-like 3 OS=Homo sapiens GN=EEF1AL3 PE=5 SV=1		1420.15	1	85449.2	46617.7	48004.7	47541.8	19160.7	10730.8	29595	15623.5	33712.3	49864.8	66802.2	42608.7
802.423	2	42.8232	SPAGLQVLNDYLADK	39.8		1	EF1B_HUMAN	Elongation factor 1-beta OS=Homo sapiens GN=EEF1B2 PE=1 SV=3	40		0.82	16538	15841.9	18297.4	20849.8	14779.6	15687.1	16534	18147.3	15543.6	13628.7	18050.8	16306.8
710.388	3	49.4006	DLEKPFLLPVEAVYSVPGR		6.2596	1	EFTU_HUMAN	Elongation factor Tu, mitochondrial OS=Homo sapiens GN=TUFM PE=1 SV=2		586.425	1	24559.8	16707.7	10541.3	16267.8	23533.6	12381.2	15477	31612.4	13557.8	20989.9	17522.6	17643.9
938.123	3	47.2245	NMITGTAPLDGC[160.0307]ILVVAANDGPMPQTR		5.7847	0.95	EFTU_HUMAN	Elongation factor Tu, mitochondrial OS=Homo sapiens GN=TUFM PE=1 SV=2		406.21	1	3937.53	2202.07	2314.69	2184.98	3532.24	2043.34	2421.46	5101.7	1922.17	2806.36	2814.28	2433.28
704.095	4	47.9637	NMITGTAPLDGC[160.0307]ILVVAANDGPMPQ[129.0426]TR		5.8603	0.83	EFTU_HUMAN	Elongation factor Tu, mitochondrial OS=Homo sapiens GN=TUFM PE=1 SV=2		406.21	1	41725.3	44091.6	47077.9	44023.2	56510.2	75635.1	53769.9	56556.9	53553.3	37461.8	36680.8	52404.3
577.307	2	47.2173	GEETPVIVGSAL		5.278	0.71	EFTU_HUMAN	Elongation factor Tu, mitochondrial OS=Homo sapiens GN=TUFM PE=1 SV=2		586.425	1	8217.96	5298.92	4569.16	6584.63	7351.18	4337.68	5780.96	10489.4	7194.07	9803.73	7072.61	11069.4
593.318	2	29.9568	AEAGDNLGALVR		6.3132	0.69	EFTU_HUMAN	Elongation factor Tu, mitochondrial OS=Homo sapiens GN=TUFM PE=1 SV=2		586.425	1	6170.91	3316.49	4548.14	4541.79	6783.84	3879.52	5926.23	9351.53	3983.45	6304.87	6076.46	4284.33
771.932	2	42.3481	LLDAVDTYIPVPAR		6.7451	0.6	EFTU_HUMAN	Elongation factor Tu, mitochondrial OS=Homo sapiens GN=TUFM PE=1 SV=2		586.425	1	26931.6	14724.5	13310	14976	21687.9	13605.8	16280.5	29375	13306.1	20277.5	21827.6	19149.7
983.4693, 1474.7014	2, 3	50.5256	GYEVIYLTEPVDEYC[160.0307]IQALPEFDGK		5.315199851989746, 5.7657999992370605	0.67, 0.84	ENPL_HUMAN	Endoplasmin OS=Homo sapiens GN=HSP90B1 PE=1 SV=1		241.972900390625, 584.533203125	1	4613.45	1252.35	1475.26	1798.51	1942.09	580.494	1881.07	2511.14	1635.25	2910.33	3028.25	1411.37
594.339	2	37.9985	SILFVPTSAPR	42.98	6.7655	1	ENPL_HUMAN	Endoplasmin OS=Homo sapiens GN=HSP90B1 PE=1 SV=1	43	584.533	1	20108.6	18721.8	20766.4	15823.8	17429.1	13106.2	19337.2	22558.3	13739.3	23425.1	21320.2	15312.3
743.378	2	34.4034	GVVDSDDLPLNVSR	63.65	6.9467	1	ENPL_HUMAN	Endoplasmin OS=Homo sapiens GN=HSP90B1 PE=1 SV=1	64	584.533	1	23036	16690.9	15952.8	21835.6	19418.4	10254.4	23329.2	31025.5	17501.2	31221.4	28191.8	17683.8
653.831	2	49.2053	EFEPLLNWMK	21.34	6.6181	1	ENPL_HUMAN	Endoplasmin OS=Homo sapiens GN=HSP90B1 PE=1 SV=1	64	584.533	1	19796.2	17697.1	19343.2	17431.8	18447.1	16233	20244	24565.4	14668.7	23920.1	23564.5	12500.8
497.265	2	28.0507	SGYLLPDTK		5.9435	0.99	ENPL_HUMAN	Endoplasmin OS=Homo sapiens GN=HSP90B1 PE=1 SV=1		537.794	1	5860.99	3688.72	5078.26	4453.49	4075.84	2361.58	4267.53	4783.48	3274.62	5963.24	5962.74	3669.48
438.73	2	25.2945	TFEINPR		5.3657	0.99	ENPL_HUMAN	Endoplasmin OS=Homo sapiens GN=HSP90B1 PE=1 SV=1		584.533	1	3920.21	3783.53	4560.84	3455.51	3674.55	2704.98	3766.88	4909.06	3137.59	5435.68	5236.11	3317.2
508.235	2	30.6612	GLFDEYGSK		5.3994	0.94	ENPL_HUMAN	Endoplasmin OS=Homo sapiens GN=HSP90B1 PE=1 SV=1		312.968	1	1649.08	1209.07	1190.23	1119.3	1678.88	799.889	1476.63	2542.5	832.308	2347.67	2134.28	1134.93
525.792	2	30.4614	NLLHVTDTGV		5.0796	0.94	ENPL_HUMAN	Endoplasmin OS=Homo sapiens GN=HSP90B1 PE=1 SV=1		537.794	1	540.058	142.564	218.411	607.438	665.949	505.902	875.432	2141.59	441.692	1297.9	856.349	638.769
910.118	3	38.8157	TDDEVVQREEEAIQLDGLNASQIR		5.8583	0.93	ENPL_HUMAN	Endoplasmin OS=Homo sapiens GN=HSP90B1 PE=1 SV=1		537.794	1	3985.73	4012.88	3856.32	4415.51	5363.44	2191.82	3705.36	7084.82	3969.85	7209.87	5625.92	3574.15
1078.2	3	45.2328	KGYEVIYLTEPVDEYC[160.0307]IQALPEFDGKR		5.8619	0.9	ENPL_HUMAN	Endoplasmin OS=Homo sapiens GN=HSP90B1 PE=1 SV=1		335.441	1	610.778	1141.26	1417.01	1039.02	1590.27	778.447	1300.84	2009.29	1089.22	1831.67	1386.24	1016.57
781.393	3	49.2238	WDWELMNDIKPIWQRPSK		5.6407	0.86	ENPL_HUMAN	Endoplasmin OS=Homo sapiens GN=HSP90B1 PE=1 SV=1		335.441	1	1482.56	1000.03	734.565	1257.49	1552.56	574.961	1635.75	2445.75	1029.68	2478.26	1525.24	1107.71
543.297	2	32.5063	LSLNIDPDAK		5.4671	0.82	ENPL_HUMAN	Endoplasmin OS=Homo sapiens GN=HSP90B1 PE=1 SV=1		537.794	1	7210.7	1781.46	1820.54	2494.12	2569.25	938.434	2970.1	4556.41	2220.83	3932.82	3229	1766.36
638.322	2	27.987	ELISNASDALDK		6.4525	0.81	ENPL_HUMAN	Endoplasmin OS=Homo sapiens GN=HSP90B1 PE=1 SV=1		825.703	1	18020	9512.53	12583.7	8254.22	10834.7	6556.88	9878.88	14968	6673.36	15349	15832.3	9207.67
636.321	4	49.2354	TVWDWELMNDIKPIWQRPSK	18.2	5.7189	0.76	ENPL_HUMAN	Endoplasmin OS=Homo sapiens GN=HSP90B1 PE=1 SV=1	58	335.441	1	18661.9	14937.1	16088.4	17108	21267.7	11853.8	20241.3	31297.9	12791.7	25918.9	18495	13103.9
757.392	2	30.4517	NLLHVTDTGVGMTR		6.4863	0.74	ENPL_HUMAN	Endoplasmin OS=Homo sapiens GN=HSP90B1 PE=1 SV=1		584.533	1	9539.36	8114.51	7382.27	7180.74	8503.14	5690.46	7592.99	12449.7	5895.18	10641	10076.6	7214.05
601.349	2	47.63	LFEYILLYK	57.08		1	EPDR1_HUMAN	Mammalian ependymin-related protein 1 OS=Homo sapiens GN=EPDR1 PE=1 SV=2	65		0.83	6857.45	12105	11027.1	13589.9	10986	23795.2	8861.86	10765.6	7341.5	4763.44	5322.12	7876.38
814.746	3	42.1622	ITDLANLSAANHDAAIFPGGFGAAK		7.1386	1	ES1_HUMAN	ES1 protein homolog, mitochondrial OS=Homo sapiens GN=C21orf33 PE=1 SV=3		2651.22	1	90500.2	78538.2	50260.9	73356.2	95094.1	84867.8	72580.7	116826	85005.8	56275.1	55625.9	61620.2
526.274	2	27.9115	NLSTFAVDGK	30.63	7.1802	1	ES1_HUMAN	ES1 protein homolog, mitochondrial OS=Homo sapiens GN=C21orf33 PE=1 SV=3	35	2651.22	1	28869.9	25794.6	18792.3	24462.4	30314	28890.4	24349.3	37704.5	27674.1	22840.7	23918.4	25202.3
760.739	3	38.0322	EFHQAGKPIGLC[160.0307]C[160.0307]IAPVLAAK		6.6964	1	ES1_HUMAN	ES1 protein homolog, mitochondrial OS=Homo sapiens GN=C21orf33 PE=1 SV=3		2651.22	1	16653.9	12327.4	8247.41	12000.2	17014.1	16030.6	12939	20564.1	15732	9838.59	10833.8	9910.13
824.429	1	27.9086	STFAVDGK		6.9688	1	ES1_HUMAN	ES1 protein homolog, mitochondrial OS=Homo sapiens GN=C21orf33 PE=1 SV=3		2651.22	1	3940.15	2882.58	1999.52	2898.48	3479.7	3123.38	2473.58	4686.18	3177.21	2403.07	2489.78	2615.63
506.2505, 758.8844	2, 3	38.7108	PDVPQMHVIDHTK		6.564700126647949, 6.925300121307373	1	ES1_HUMAN	ES1 protein homolog, mitochondrial OS=Homo sapiens GN=C21orf33 PE=1 SV=3		1358.8819580078125, 2651.219970703125	1	12151.9	11584.7	8949.39	10719.6	13934.3	14521.2	9628.35	19357.4	12175.1	8544.19	8296.19	8949.43
935.771	3	48.281	VVTTPAFMC[160.0307]ETALHYIHDGIGAM[147.0354]VR		6.4707	1	ES1_HUMAN	ES1 protein homolog, mitochondrial OS=Homo sapiens GN=C21orf33 PE=1 SV=3		1410.84	1	5600.42	10680.1	11602.6	6995.04	12976.5	12414.9	8385.59	7012.65	12158.1	9046.06	6332.19	16992.1
598.0444, 797.0662	3, 4	38.7268	GGAEVQIFAPDVPQMHVIDHTK	1.63	7.205399990081787, 7.626399993896484	1	ES1_HUMAN	ES1 protein homolog, mitochondrial OS=Homo sapiens GN=C21orf33 PE=1 SV=3		1659.72802734375, 2651.219970703125	1	55400.8	49679.1	32902.7	45049.7	62412.4	58539.7	40872.6	83153.9	52190.5	37174.7	36325.1	39856.1
698.08	4	51.468	VVTTPAFMC[160.0307]ETALHYIHDGIGAMVR		7.113	1	ES1_HUMAN	ES1 protein homolog, mitochondrial OS=Homo sapiens GN=C21orf33 PE=1 SV=3		2651.22	1	72998.3	59291.8	41972	39652.5	68444	69069.8	40042.9	83877.3	59001.5	40755.2	36865.1	38544.8
835.426	2	48.2192	TALHYIHDGIGAM[147.0354]VR		5.9614	0.99	ES1_HUMAN	ES1 protein homolog, mitochondrial OS=Homo sapiens GN=C21orf33 PE=1 SV=3		1410.84	1	3062.8	660.176	825.952	2349.76	2947.15	2022.44	3277.11	3599.7	2008.41	2398.25	756.419	1728.78
940.786	3	51.4601	VVTTPAFM[147.0354]C[160.0307]ETALHYIHDGIGAM[147.0354]VR		5.9995	0.97	ES1_HUMAN	ES1 protein homolog, mitochondrial OS=Homo sapiens GN=C21orf33 PE=1 SV=3		1795.67	1	2942.09	1742.8	2614.08	1180.62	1661.87	1431.22	1273.95	1821.17	2573.73	4047.45	2275.64	1434.42
577.788	2	21.7574	EVVEAHVDQ[129.0426]K		5.3459	0.87	ES1_HUMAN	ES1 protein homolog, mitochondrial OS=Homo sapiens GN=C21orf33 PE=1 SV=3		1358.88	1	5664.33	10194.8	9973.85	11678.6	13072.2	11634	11554.6	14505	10437	10011.7	7401.48	10242.2
794.409	2	38.7108	APDVPQMHVIDHTK		6.4143	0.82	ES1_HUMAN	ES1 protein homolog, mitochondrial OS=Homo sapiens GN=C21orf33 PE=1 SV=3		1795.67	1	1099.45	1514.54	1201.17	814.458	1036.18	1354.05	706.453	1657.98	965.756	467.699	1090.74	1276.14
437.222	2	38.7276	GGAEVQIFA		6.386	0.81	ES1_HUMAN	ES1 protein homolog, mitochondrial OS=Homo sapiens GN=C21orf33 PE=1 SV=3		1795.67	1	3273.29	3037.84	1903.58	2717.44	3705.62	3427.9	2327.67	5218.23	3129.35	2136.58	2152	2103.74
655.853	4	37.3336	VLKEFHQAGKPIGLC[160.0307]C[160.0307]IAPVLAAK		5.7195	0.77	ES1_HUMAN	ES1 protein homolog, mitochondrial OS=Homo sapiens GN=C21orf33 PE=1 SV=3		543.982	1	801.519	3024.82	2253.32	3817.75	4031.32	2844.31	3934.16	5177.67	4075.46	3513.36	3967.94	4307.15
699.822	2	18.4123	EVTVGHEQEEGGK		6.9408	0.75	ES1_HUMAN	ES1 protein homolog, mitochondrial OS=Homo sapiens GN=C21orf33 PE=1 SV=3		1410.84	1	6952.72	3482.82	2199.86	3536.21	4121.05	3723.81	3377.01	4154.67	4099.37	2901.63	3021.28	2558.14
579.8247, 579.8281	2	37.1066	VVPEMTEILK	29.53	5.758200168609619, 7.464700222015381	0.92, 1.0	ETFA_HUMAN	Electron transfer flavoprotein subunit alpha, mitochondrial OS=Homo sapiens GN=ETFA PE=1 SV=1	240	2385.47412109375, 4882.4248046875	1	39704.8	25697.4	21364.2	25393.9	40639.1	27978.6	23348.6	54857.7	23853.8	24892.2	19185	19800.8
814.89154, 815.8744	2	27.4063	GTSFDAAATSGGSASSEK		5.787199974060059, 6.577000141143799	0.83, 0.99	ETFA_HUMAN	Electron transfer flavoprotein subunit alpha, mitochondrial OS=Homo sapiens GN=ETFA PE=1 SV=1		2218.6240234375, 3291.2900390625	1	8703.2	10821.9	12081.5	11062.8	9103.79	12731.3	10818.8	12834.6	10337	8655.51	7279.7	11064.9
888.938	2	41.7001	ASSTSPVEISEWLDQK		7.6619	1	ETFA_HUMAN	Electron transfer flavoprotein subunit alpha, mitochondrial OS=Homo sapiens GN=ETFA PE=1 SV=1		4882.42	1	24877.3	18317.8	14590.1	17693	23671.6	16361	15515.6	34051.3	19568.6	21010.9	17353.6	17365.7
691.413	2	47.9527	LEVAPISDIIAIK	68.79	8.2503	1	ETFA_HUMAN	Electron transfer flavoprotein subunit alpha, mitochondrial OS=Homo sapiens GN=ETFA PE=1 SV=1	240	4882.42	1	59150.7	36292.7	28351.2	43004.7	52588.2	36622.5	35530.6	80930.2	40430.4	44955.5	36991	39698.5
586.334	2	28.8263	VLVAQHDVYK		6.2423	1	ETFA_HUMAN	Electron transfer flavoprotein subunit alpha, mitochondrial OS=Homo sapiens GN=ETFA PE=1 SV=1		3291.29	1	8794.59	3860.03	2603.59	4356.34	6218.47	4877.39	4640.58	7474.4	4800.26	7921.55	7995.67	6537.46
868.513	2	53.2207	GLLPEELTPLILATQK	9.3	8.2535	1	ETFA_HUMAN	Electron transfer flavoprotein subunit alpha, mitochondrial OS=Homo sapiens GN=ETFA PE=1 SV=1	128	4882.42	1	35798.2	28080.2	18756.1	24801.4	34721	23108.4	19803	48356.6	29402	31078.8	20923.9	25341.6
1104.57	2	62.4942	DPEAPIFQVADYGIVADLFK	22.46	7.1256	1	ETFA_HUMAN	Electron transfer flavoprotein subunit alpha, mitochondrial OS=Homo sapiens GN=ETFA PE=1 SV=1	81	3291.29	1	16824.7	7202.74	5050.31	5543.49	8664.03	5445.83	4584.87	9245.61	7340.78	7022.57	5670.21	4194.5
983.198	3	59.2222	TIVAINKDPEAPIFQVADYGIVADLFK	81.94	7.6071	1	ETFA_HUMAN	Electron transfer flavoprotein subunit alpha, mitochondrial OS=Homo sapiens GN=ETFA PE=1 SV=1	240	4882.42	1	19346.2	24063.8	19077.5	20209.6	33249.8	21761.3	18370.1	42962.8	26843	27151.3	21500.8	24167.8
952.966	2	33.7314	AAVDAGFVPNDMQVGQTGK		7.6261	1	ETFA_HUMAN	Electron transfer flavoprotein subunit alpha, mitochondrial OS=Homo sapiens GN=ETFA PE=1 SV=1		4882.42	1	23064.6	19315.4	13126.2	18056.2	24326.8	16280.9	15677	35945.3	19569	20335.3	21642.9	17585.6
480.754	2	37.567	PEMTEILK		6.0352	1	ETFA_HUMAN	Electron transfer flavoprotein subunit alpha, mitochondrial OS=Homo sapiens GN=ETFA PE=1 SV=1		2307.25	1	9078.05	6320.74	3826.46	5034.86	9549.77	5517.9	5336.34	13336.3	6585.29	6571.18	4919.2	5361.14
726.929	2	53.2088	PEELTPLILATQK		7.9706	1	ETFA_HUMAN	Electron transfer flavoprotein subunit alpha, mitochondrial OS=Homo sapiens GN=ETFA PE=1 SV=1		4882.42	1	961.127	260.522	79.175	620.334	919.129	400.197	220.636	1533.69	725.45	650.737	49.8798	196.803
605.298	2	29.2765	IYAGNALC[160.0307]TVK		6.1358	0.97	ETFA_HUMAN	Electron transfer flavoprotein subunit alpha, mitochondrial OS=Homo sapiens GN=ETFA PE=1 SV=1		2015.89	1	577.549	841.145	794.061	616.228	691.851	376.462	697.683	664.698	643.286	867.001	1142.5	869.816
614.965	3	31.697	TIYAGNALC[160.0307]TVKC[160.0307]DEK		6.2441	0.96	ETFA_HUMAN	Electron transfer flavoprotein subunit alpha, mitochondrial OS=Homo sapiens GN=ETFA PE=1 SV=1		4882.42	1	5299.4	3792.22	3736.76	4690.22	6504.72	4057.02	7870.65	7183.59	6211.91	7231.17	6715.35	5752.84
655.843	2	28.5076	TIYAGNALC[160.0307]TVK		6.3902	0.92	ETFA_HUMAN	Electron transfer flavoprotein subunit alpha, mitochondrial OS=Homo sapiens GN=ETFA PE=1 SV=1		1307.15	1	30090.9	19062.4	13024.7	20168.8	27748.4	16961.3	16774.1	42402.4	20504.7	22564.5	18182.6	20084.3
784.439	3	65.5154	IVAPELYIAVGISGAIQHLAGMK	10.82	5.4612	0.89	ETFA_HUMAN	Electron transfer flavoprotein subunit alpha, mitochondrial OS=Homo sapiens GN=ETFA PE=1 SV=1	240	1732.24	1	12872.6	11727.7	4361.07	8584.51	14519.2	10208.3	7447.93	13714.5	12034.5	11839.2	7403.26	8726.88
604.985	3	41.8198	LLYDLADQLHAAVGASR		5.8849	0.86	ETFA_HUMAN	Electron transfer flavoprotein subunit alpha, mitochondrial OS=Homo sapiens GN=ETFA PE=1 SV=1		3291.29	1	20615.7	15933.1	11472.3	15309.8	18651.9	13056.3	12280.1	24123.8	15916.9	17384.9	14451.7	15561.2
645.84	2	30.1432	LGGEVSC[160.0307]LVAGTK		7.4534	0.85	ETFA_HUMAN	Electron transfer flavoprotein subunit alpha, mitochondrial OS=Homo sapiens GN=ETFA PE=1 SV=1		4882.42	1	32680.2	21311.4	17297.6	23710.2	33246	21524.2	21812	47807.4	23737	26022.8	18810.7	20210.1
1047.06	2	61.4015	PEAPIFQVADYGIVADLFK	63.02		0.71	ETFA_HUMAN	Electron transfer flavoprotein subunit alpha, mitochondrial OS=Homo sapiens GN=ETFA PE=1 SV=1	240		1	5548.63	6907.86	4506.15	5101.44	7782.53	5301.08	4074.38	9950.84	6473.09	6231.58	5125.86	4028.05
539.26	2	33.7634	NDMQVGQTGK		5.3724	0.68	ETFA_HUMAN	Electron transfer flavoprotein subunit alpha, mitochondrial OS=Homo sapiens GN=ETFA PE=1 SV=1		2385.47	1	1224.38	768.012	14761.9	731.882	377.363	374.326	4685.8	129.037	1515.77	1939.36	7086.39	4928.14
953.44	2	34.2125	AAVDAGFVPNDMQ[129.0426]VGQTGK		6.7112	0.6	ETFA_HUMAN	Electron transfer flavoprotein subunit alpha, mitochondrial OS=Homo sapiens GN=ETFA PE=1 SV=1		2307.25	1	3089.1	1760.66	1068.97	2212.31	2656.29	1411.27	1956.68	4676.67	2362.54	2405.02	2362.01	2144.58
1439.01	3	41.8774	GIGYPAGFPMGYAAAAPAYSPNMYPGANPTFQTGYTPGTPYK		5.7015	0.62	F168B_HUMAN	UPF0541 protein FAM168B OS=Homo sapiens GN=FAM168B PE=2 SV=1		332.588	0	8922.54	6995.01	5818.24	6516.04	4243.37	3825.18	4449.88	1877.06	6606.32	6178.97	5991.16	9086.48
531.816	2	39.7222	SALVLQYLR	40.57	6.1492	1	FA9_HUMAN	Coagulation factor IX OS=Homo sapiens GN=F9 PE=1 SV=2	41	330.043	1	6546.61	11998.9	20403.5	13309.4	12418.5	21421.5	22473.9	12026.5	11754.7	5482.89	8424.43	7297.01
639.812	2	17.9311	PHHNYNAAINK		6.184	1	FA9_HUMAN	Coagulation factor IX OS=Homo sapiens GN=F9 PE=1 SV=2		330.043	1	701.422	1274.13	2385.68	1231.93	1165.83	2472.95	2104.61	917.44	1129.48	489.115	1174.26	1594.17
688.817	2	30.3327	SC[160.0307]EPAVPFPC[160.0307]GR		5.8898	0.99	FA9_HUMAN	Coagulation factor IX OS=Homo sapiens GN=F9 PE=1 SV=2		330.043	1	9016.4	10808.6	19652.8	14177.1	15632.3	25720.1	24910.4	17109.7	11800.2	5980.12	9375.66	7829.01
502.266	3	17.9283	IIPHHNYNAAINK		6.183	0.99	FA9_HUMAN	Coagulation factor IX OS=Homo sapiens GN=F9 PE=1 SV=2		330.043	1	3649.1	6404.06	11470.5	7059.54	7051.84	13875.4	12182.7	6727.51	6155.42	2947.03	4191.14	4121.75
530.764	2	17.885	IIPHHNYNA		4.6825	0.79	FA9_HUMAN	Coagulation factor IX OS=Homo sapiens GN=F9 PE=1 SV=2		330.043	1	2385.63	3792.55	9014.07	4136.65	3356.84	6984.57	7874.17	5048.65	2038.39	3102.69	3903.36	4081.14
698.332	2	28.5789	VDAFC[160.0307]GGSIVNEK		5.2675	0.72	FA9_HUMAN	Coagulation factor IX OS=Homo sapiens GN=F9 PE=1 SV=2		195.51	1	8281.71	10345.5	19144	14907	11920.9	20960.1	20800.3	12752.5	10756.8	5791.53	10870.4	8577.36
674.296	3	40.5948	FTIYNNMFC[160.0307]AGFHEGGR		5.2851	0.66	FA9_HUMAN	Coagulation factor IX OS=Homo sapiens GN=F9 PE=1 SV=2		330.043	1	1301.34	3457.37	6164.92	3485.19	3052.62	6580.89	6797.13	2173.79	3281.58	1359.79	2732.96	1821.75
580.787	4	21.4383	ITVVAGEHNIEETEHTEQKR		5.1009	0.65	FA9_HUMAN	Coagulation factor IX OS=Homo sapiens GN=F9 PE=1 SV=2		330.043	1	2158.63	5681.66	10156.9	5786.11	5074.08	9708.06	9953.46	4474.91	4769.28	2220.38	4884.1	3560.82
468.245	2	25.6359	EVGVGFATR		6.8403	0.69	FABP4_HUMAN	Fatty acid-binding protein, adipocyte OS=Homo sapiens GN=FABP4 PE=1 SV=3		902.727	0.62	25920.7	18688.3	25344.5	15270	18683.9	26094.3	16366.3	25573.4	24877.7	27515.3	22481.1	13591.8
636.294	2	23.8804	TTQFSC[160.0307]TLGEK	35.15	6.7123	1	FABP5_HUMAN	Fatty acid-binding protein, epidermal OS=Homo sapiens GN=FABP5 PE=1 SV=3	35	3022.56	1	30331.4	36902.9	35479.1	39850.4	40394.8	50526.5	28952.9	36752.3	50841.9	28731.9	37928.8	30905.6
812.039	3	33.5169	TQTVC[160.0307]NFTDGALVQHQEWDGK		6.8819	1	FABP5_HUMAN	Fatty acid-binding protein, epidermal OS=Homo sapiens GN=FABP5 PE=1 SV=3		3022.56	1	16989.1	23562	20995.2	27547.1	26769.3	39449.4	18136.5	25229.6	37475.7	16780.6	20316.2	21924.2
847.91	2	35.2424	LVVEC[160.0307]VMNNVTC[160.0307]TR		7.3456	1	FABP5_HUMAN	Fatty acid-binding protein, epidermal OS=Homo sapiens GN=FABP5 PE=1 SV=3		3022.56	1	30297.3	38884	31497.1	42765.3	45313.7	61983.2	31395.2	47084.6	57162.4	31253.8	37797.2	35607.9
589.928	3	26.9577	MGAMAKPDC[160.0307]IITC[160.0307]DGK		7.6105	1	FABP5_HUMAN	Fatty acid-binding protein, epidermal OS=Homo sapiens GN=FABP5 PE=1 SV=3		3022.56	1	7948.63	21804.6	19604.6	26025.8	24881.8	36404.6	14020.5	23816.5	32993.8	14267.8	21744.9	17259.3
812.374	3	34.1334	TQ[129.0426]TVC[160.0307]NFTDGALVQHQEWDGK		6.0257	0.98	FABP5_HUMAN	Fatty acid-binding protein, epidermal OS=Homo sapiens GN=FABP5 PE=1 SV=3		3022.56	1	2669.95	3603.82	3513.55	4156.04	3200.31	4784.11	2790.25	3096.45	5476.31	2817.77	4120.1	3063.23
889.382	1	26.0295	GFDEYMK		5.8267	0.71	FABP5_HUMAN	Fatty acid-binding protein, epidermal OS=Homo sapiens GN=FABP5 PE=1 SV=3		673.389	1	2413.15	4181.97	3065.28	4711.49	4361.41	6663.29	2779.96	4617.71	6841.34	2539.57	3802.61	3156.01
437.74002, 437.74063	2	33.6135	N[115.0269]GDILTLK	40.5, 58.39		0.91, 1.0	FABPH_HUMAN	Fatty acid-binding protein, heart OS=Homo sapiens GN=FABP3 PE=1 SV=4	255, 318		1	43837.1	36237.8	36682.7	24751.2	47376.9	62585.3	42725.8	46448.8	48233	35036.1	30328.2	48330.8
602.7853, 602.79645	2	26.8383	WDGQETTLVR	72.56	8.121600151062012, 8.600500106811523	0.86, 1.0	FABPH_HUMAN	Fatty acid-binding protein, heart OS=Homo sapiens GN=FABP3 PE=1 SV=4	318	7304.81787109375, 9797.8896484375	1	278939	246644	244891	292772	276354	356658	286244	324511	288319	228302	192109	297944
513.28876, 519.2794, 519.2886, 778.4354	2, 3	32.4905	LILTLTHGTAVC[160.0307]TR	31.84, 64.6	5.750699996948242, 8.249600410461426	0.84, 0.93, 1.0	FABPH_HUMAN	Fatty acid-binding protein, heart OS=Homo sapiens GN=FABP3 PE=1 SV=4	195, 318	9797.89	1	135442	135368	130901	151505	143266	206483	157657	176553	165369	131166	109465	176291
445.24014, 907.4974	1, 2	28.6635	SLGVGFATR		6.004300117492676, 8.373700141906738	0.6, 0.99	FABPH_HUMAN	Fatty acid-binding protein, heart OS=Homo sapiens GN=FABP3 PE=1 SV=4		9797.89	1	67023.3	63157.6	65179.8	68111	64440.4	98198.2	66213.6	69434.5	70634.8	52305.7	49380.4	73219
458.17703, 466.6877	2	26.3359	NFDDYMK		6.941500186920166, 7.706500053405762	1	FABPH_HUMAN	Fatty acid-binding protein, heart OS=Homo sapiens GN=FABP3 PE=1 SV=4		9797.89	1	43470.2	37550.4	40378.4	45829.7	49105	71179.2	48542.9	58159.3	47698.4	35881.3	27064.8	43996.7
510.282	3	25.6867	QVASMTKPTTIIEK		6.347	1	FABPH_HUMAN	Fatty acid-binding protein, heart OS=Homo sapiens GN=FABP3 PE=1 SV=4		9797.89	1	2893.44	3860.45	4156.32	3728.45	4573.02	6968.75	4247.78	5187.2	4833.51	3042.34	2363.7	4848.13
707.3688, 707.3833	1	27.6397	GVGFATR		6.65500020980835, 7.976600170135498	1	FABPH_HUMAN	Fatty acid-binding protein, heart OS=Homo sapiens GN=FABP3 PE=1 SV=4		902.7266235351562, 9797.8896484375	1	27714.4	24834	26892.7	28207.2	25928.3	42984.2	27469.4	29346.8	29725.8	22754	21548.3	29335.3
992.463	1	26.7783	LGVEFDETT		6.9007	1	FABPH_HUMAN	Fatty acid-binding protein, heart OS=Homo sapiens GN=FABP3 PE=1 SV=4		7304.82	1	3160.76	2634.18	4791.59	3278.06	2099.89	3022.53	3420.45	766.414	4544.97	2268.18	4316.4	1532.88
759.484	1	29.7946	GDILTLK		6.7652	1	FABPH_HUMAN	Fatty acid-binding protein, heart OS=Homo sapiens GN=FABP3 PE=1 SV=4		9797.89	1	372.651	286.506	375.528	94.0965	492.965	1037.79	522.816	567.128	462.112	183.262	132.544	513.176
689.384	1	24.7118	VTLDGGK		7.2727	1	FABPH_HUMAN	Fatty acid-binding protein, heart OS=Homo sapiens GN=FABP3 PE=1 SV=4		3332.65	1	38487.1	38093.7	36435.1	41959.9	44674.9	65777.4	43705.2	50733.6	45818.6	31762.9	22506.8	44719.2
665.343	2	32.439	LTLTHGTAVC[160.0307]TR		8.1446	1	FABPH_HUMAN	Fatty acid-binding protein, heart OS=Homo sapiens GN=FABP3 PE=1 SV=4		9797.89	1	31123.5	28449.3	26470.9	34108.3	31219.2	44360.7	35431.5	41879.8	39502.4	29326.9	23464.6	40644.2
532.58	3	26.7792	LGVEFDETTADDRK	56.15	7.7082	1	FABPH_HUMAN	Fatty acid-binding protein, heart OS=Homo sapiens GN=FABP3 PE=1 SV=4	318	9797.89	1	65807.1	60574.7	59319.9	69857.2	66149.3	92800	66977.6	77411.4	70390.4	55374.7	42232.2	73183.6
734.331	2	30.1222	LGVEFDETTADDR	120.58	8.1884	1	FABPH_HUMAN	Fatty acid-binding protein, heart OS=Homo sapiens GN=FABP3 PE=1 SV=4	318	9797.89	1	137645	106102	112399	133234	140075	191908	139677	163698	135337	110531	78822.9	132472
889.503	1	24.7734	SIVTLDGGK		7.8201	1	FABPH_HUMAN	Fatty acid-binding protein, heart OS=Homo sapiens GN=FABP3 PE=1 SV=4		9797.89	1	106362	105670	116028	120182	100607	152830	105564	101729	128042	85606.4	108465	109030
873.509	1	29.7927	NGDILTLK		7.9973	1	FABPH_HUMAN	Fatty acid-binding protein, heart OS=Homo sapiens GN=FABP3 PE=1 SV=4		9797.89	1	28846.4	29011.1	31241.3	15779.5	32525.1	54338.8	33229.8	36413.3	33913.9	24400.6	20436.1	35825.9
838.43506, 838.4368	1	22.986	NTEISFK		7.357999801635742, 7.498499870300293	1	FABPH_HUMAN	Fatty acid-binding protein, heart OS=Homo sapiens GN=FABP3 PE=1 SV=4		7039.73486328125, 7304.81787109375	1	25436.9	57176.1	59502.8	65687.3	68295.8	101809	64561.1	76632.5	64403.3	48985	40834.3	75320.8
713.339	2	26.7453	VEFDETTADDRK		7.1998	1	FABPH_HUMAN	Fatty acid-binding protein, heart OS=Homo sapiens GN=FABP3 PE=1 SV=4		7304.82	1	24065.5	8285.09	6749.1	11380	13591.6	8628.64	7903.09	15591.8	12042.1	8344.47	6891.33	11040.1
805.735	3	42.9141	NTEISFKLGVEFDETTADDRK		6.2276	0.93	FABPH_HUMAN	Fatty acid-binding protein, heart OS=Homo sapiens GN=FABP3 PE=1 SV=4		3618.01	1	9069.15	8898.87	15321.7	7006.68	6229.69	10992.8	12510.4	6974.38	8301.19	9018.46	19207.8	11787.9
659.784	2	25.494	ASMTKPTTIIEK		6.3282	0.88	FABPH_HUMAN	Fatty acid-binding protein, heart OS=Homo sapiens GN=FABP3 PE=1 SV=4		6532.81	1	7913.79	3123.81	4961.45	3363.18	4392.2	4480.15	6518.16	5053.55	4306.53	7344.53	9768.49	6625.75
950.12	3	33.728	TESTLKTTQ[129.0426]FSGTLGEKFEENTADGR		5.9127	0.85	FB5L3_HUMAN	Putative fatty acid-binding protein 5-like protein 3 OS=Homo sapiens GN=FABP5L3 PE=3 SV=1		524.078	0.69	4881.26	9019.65	9805.48	7696.7	6599.52	11873.1	7303.2	6054.51	6617.17	6202.3	6744.57	9481.29
655.766	2	20.9222	MC[160.0307]VDVNEC[160.0307]QR	31.05	5.8503	1	FBLN1_HUMAN	Fibulin-1 OS=Homo sapiens GN=FBLN1 PE=1 SV=4	57	261.478	0.99	8381.57	8218.16	14236.2	7159.89	4075.55	5889.1	8319.28	3155.64	4913.46	6965.25	22080.2	9174.85
651.919	5	47.5701	SC[160.0307]RPNDVTC[160.0307]VFDPVHTISHTVISLPTFR	25.46	5.8699	0.88	FBLN1_HUMAN	Fibulin-1 OS=Homo sapiens GN=FBLN1 PE=1 SV=4	57	261.478	0.99	8333.75	9229.58	12970.6	8771.63	4012.54	4729.94	7313.87	3119.03	5522.58	7527.9	22102.3	9327.94
906.518	2	48.3364	IGPAPAFTGDTIALNIIK	59.48	5.663	1	FBLN2_HUMAN	Fibulin-2 OS=Homo sapiens GN=FBLN2 PE=1 SV=2	59	194.184	1	17074.2	7105.22	9732.59	10862.4	10711	8454.17	8253.04	6139.57	7333.37	13242.4	38923.7	14788.3
611.811	2	26.6959	ALTC[160.0307]EPGYALK		6.1536	1	FBLN2_HUMAN	Fibulin-2 OS=Homo sapiens GN=FBLN2 PE=1 SV=2		194.184	1	12210.9	4981.46	6643.92	6934.27	5819.52	4684.61	4905.29	4004.59	4554.08	8332.3	24945.8	8489.67
662.292	2	19.6901	HC[160.0307]C[160.0307]VSYLQEK		5.5125	0.96	FBLN2_HUMAN	Fibulin-2 OS=Homo sapiens GN=FBLN2 PE=1 SV=2		194.184	1	3984.8	1547.66	2686.96	2637.75	2387.12	1960.89	1504.89	775.862	1474.8	2842.52	12913.1	3031.54
734.354	2	27.8194	FEC[160.0307]PPNYVQVSK		5.6209	0.95	FBLN2_HUMAN	Fibulin-2 OS=Homo sapiens GN=FBLN2 PE=1 SV=2		194.184	1	8356.25	2884.42	4184.38	3544.29	4414.86	3202.29	2314.77	1889.69	2614.46	6373.74	23121.5	7286.87
775.328	2	30.0168	DIDEC[160.0307]DIVPDAC[160.0307]K		5.7493	0.94	FBLN3_HUMAN	EGF-containing fibulin-like extracellular matrix protein 1 OS=Homo sapiens GN=EFEMP1 PE=1 SV=2		181.143	0.95	4714.67	2035.02	2787.09	2006.35	2047.81	1630.4	2603.68	1926.64	2359.55	3868.34	10207.1	3039.21
544.782	2	27.6737	ADQVC[160.0307]INLR		5.9565	0.88	FBLN3_HUMAN	EGF-containing fibulin-like extracellular matrix protein 1 OS=Homo sapiens GN=EFEMP1 PE=1 SV=2		181.143	0.95	3557.5	2090.95	2842.88	2457.89	1942.36	2293.61	2391.07	2274.23	2030.91	3159.91	10258.2	3508.05
460.73157, 469.7361	2	29.9833	LETC[160.0307]FLR	57.73	5.126299858093262, 6.357999801635742	0.85, 1.0	FBN1_HUMAN	Fibrillin-1 OS=Homo sapiens GN=FBN1 PE=1 SV=2	534	925.882	1	36380.5	20817.2	26342.4	21675.7	28618.7	29297.4	39007.9	26175.9	29453.1	42223.4	55457.4	44396
809.883	2	35.3957	TC[160.0307]VDINEC[160.0307]LLEPR	81.12	6.8471	1	FBN1_HUMAN	Fibrillin-1 OS=Homo sapiens GN=FBN1 PE=1 SV=2	534	925.882	1	44553.6	25106.8	30252.3	25304.5	35102.9	34267.7	45519.6	33887.7	37860.3	52938	77880.8	61523.9
660.749	2	21.5867	MC[160.0307]C[160.0307]C[160.0307]SYNIGR	76.45	6.5471	1	FBN1_HUMAN	Fibrillin-1 OS=Homo sapiens GN=FBN1 PE=1 SV=2	534	925.882	1	12000.5	7080.35	9508.48	7890.56	10947.9	11090.7	14379.8	10954.1	10957.7	15480.7	23373.3	16902.9
776.846	2	29.1207	YEDEEC[160.0307]TLPIAGR	76.91	7.6734	1	FBN1_HUMAN	Fibrillin-1 OS=Homo sapiens GN=FBN1 PE=1 SV=2	534	925.882	1	57176.5	29782	40709.7	32726.7	44459.7	42927.1	58679	41744.2	45568.4	63109.4	92273.4	75614.6
704.316	2	26.2551	NTPEYEELC[160.0307]PR	50.72	6.9297	1	FBN1_HUMAN	Fibrillin-1 OS=Homo sapiens GN=FBN1 PE=1 SV=2	193	925.882	1	33380.4	19188.4	22525.1	19942	26284.6	24324.7	34305.4	25555	26823.1	36976.6	56239.8	42166.6
540.207	3	22.3158	GSFIC[160.0307]HC[160.0307]DMGYSGK		6.8392	1	FBN1_HUMAN	Fibrillin-1 OS=Homo sapiens GN=FBN1 PE=1 SV=2		925.882	1	30.4987	2390.48	3265.51	2576.48	4922.75	4926.04	6248.61	5077.01	4297.13	6814.76	10635.5	6875.5
670.752	2	20.0051	NC[160.0307]MDIDEC[160.0307]QR		6.7283	1	FBN1_HUMAN	Fibrillin-1 OS=Homo sapiens GN=FBN1 PE=1 SV=2		925.882	1	11311.4	3099.93	3789.78	3496.92	5569.16	5340.63	6472.37	5834.35	4994.51	7266.17	10928.4	7220.73
967.076	3	40.3639	SQC[160.0307]C[160.0307]SSLGAAWGSPC[160.0307]TLC[160.0307]QVDPIC[160.0307]GK		6.3673	1	FBN1_HUMAN	Fibrillin-1 OS=Homo sapiens GN=FBN1 PE=1 SV=2		925.882	1	8436.06	5153.13	7047.27	6480.74	9548.63	8513.29	11123.1	8363.15	9975.15	13854.3	16963.3	14607.7
930.437	2	39.1172	C[160.0307]WSPGVTVAPEMC[160.0307]PIR		6.7793	1	FBN1_HUMAN	Fibrillin-1 OS=Homo sapiens GN=FBN1 PE=1 SV=2		925.882	1	7776.93	5106.13	5562.14	5265.59	6844.89	6291.76	8064.48	6574.54	7193.94	8692.79	13050.3	10281.6
1407.1	2	34.2403	TC[160.0307]VDVNEC[160.0307]DLNPNIC[160.0307]LSGTC[160.0307]ENTK		6.6388	1	FBN1_HUMAN	Fibrillin-1 OS=Homo sapiens GN=FBN1 PE=1 SV=2		925.882	1	12734.9	6308.71	8288.6	7260.38	9897.01	10110.3	13063.9	9451.3	11215.7	15448.6	23006.2	16875.3
816.489	1	33.6344	GFIPNIR		6.1989	1	FBN1_HUMAN	Fibrillin-1 OS=Homo sapiens GN=FBN1 PE=1 SV=2		925.882	1	3571.65	2471.38	3215.41	2538.72	2903.95	3301.6	4169.02	2472.28	3750.3	4038.91	6541.41	5540.65
698.964	3	30.4413	NC[160.0307]MDIDEC[160.0307]QRDPLLC[160.0307]R	22.14	6.9248	1	FBN1_HUMAN	Fibrillin-1 OS=Homo sapiens GN=FBN1 PE=1 SV=2	534	925.882	1	10838.8	9303.15	11368.9	9717.83	15728.3	14513.5	18547.6	16611.5	14986.3	20573.5	33396	23384.7
714.765	2	19.8644	NC[160.0307]EDMDEC[160.0307]SIR		6.3367	1	FBN1_HUMAN	Fibrillin-1 OS=Homo sapiens GN=FBN1 PE=1 SV=2		925.882	1	14846.5	7885.86	9459.9	8794.5	13152.3	13595.5	16674.3	15011.6	13680.2	17576	27356.7	18676.1
572.284	2	23.2977	MIPSLC[160.0307]THGK		6.902	1	FBN1_HUMAN	Fibrillin-1 OS=Homo sapiens GN=FBN1 PE=1 SV=2		925.882	1	9807.53	5842.86	7814.87	6034.04	8193.05	7591.4	10536.5	8412.53	8865.81	10855.7	16858.2	12762.9
697.654	3	39.114	GWGPHC[160.0307]EIC[160.0307]PFQGTVAFK	26.29	6.3634	1	FBN1_HUMAN	Fibrillin-1 OS=Homo sapiens GN=FBN1 PE=1 SV=2	534	925.882	1	38524.8	20919.3	27466.4	21753.7	33378	32629	42273.3	33333	34418.2	44879.8	69156.6	55025.3
473.59	3	30.8925	GQC[160.0307]IKPLFGAVTK		6.2033	1	FBN1_HUMAN	Fibrillin-1 OS=Homo sapiens GN=FBN1 PE=1 SV=2		713.576	1	15565.1	7737.98	10943.8	7439.16	10510.7	10672.5	13372.6	10095.4	10994.3	15251.5	21839.4	18047.8
525.76	2	24.397	GYILQEDGR	45.09	6.598	1	FBN1_HUMAN	Fibrillin-1 OS=Homo sapiens GN=FBN1 PE=1 SV=2	263	925.882	1	20363.1	10511	14100.2	10301.7	16379.6	16350.2	21624.1	16832.9	16939.9	23286.1	29932.7	28386.2
679.275	3	20.101	TGC[160.0307]TDINEC[160.0307]EIGAHNC[160.0307]GK	34.12	6.6328	1	FBN1_HUMAN	Fibrillin-1 OS=Homo sapiens GN=FBN1 PE=1 SV=2	263	925.882	1	27286.4	13906.1	16480.5	14059.6	24757.4	24886	28422.9	23863.4	22049	29998.8	39315	32747
450.218	2	23.3186	PSLC[160.0307]THGK	19.63	6.2716	1	FBN1_HUMAN	Fibrillin-1 OS=Homo sapiens GN=FBN1 PE=1 SV=2	263	925.882	1	18928.1	11211.8	14372.6	12061.1	17950.2	16651.9	20306.5	17405.6	16496.1	19543.9	30919.3	24234.1
792.9	2	32.8831	TLPGGNQC[160.0307]IVPIC[160.0307]R	49.13	6.7392	1	FBN1_HUMAN	Fibrillin-1 OS=Homo sapiens GN=FBN1 PE=1 SV=2	534	925.882	1	25319.4	16790.3	22483.8	19120.9	21401.7	21638	34013.7	23079.4	25545.8	30876.5	49249.9	32519.4
1161.47	2	38.0272	GEGWGDPC[160.0307]ELC[160.0307]PTEPDEAFR		6.3548	1	FBN1_HUMAN	Fibrillin-1 OS=Homo sapiens GN=FBN1 PE=1 SV=2		925.882	1	25567	13813.1	17510.9	13105.8	21113.7	20111.3	24652.5	20070.2	21996.6	26957.9	43557.6	34046.5
609.243	3	15.8864	YQC[160.0307]AC[160.0307]NPGYHSTPDR	39.05	6.8977	1	FBN1_HUMAN	Fibrillin-1 OS=Homo sapiens GN=FBN1 PE=1 SV=2	534	925.882	1	18070.2	5471.92	16209.7	17195.3	11647.4	15558.8	24896.8	32805.5	9884.95	24359.4	59300.9	54434.3
1103.49	2	31.6591	LLVC[160.0307]EDIDEC[160.0307]QN[115.0269]GPVC[160.0307]QR		6.8474	1	FBN1_HUMAN	Fibrillin-1 OS=Homo sapiens GN=FBN1 PE=1 SV=2		925.882	1	23030.9	13394.3	14756.8	14344.2	16952.8	15858.5	22561.2	15594.3	18778.8	23042.6	36206.9	30434.2
695.041	4	18.1474	RPDGEGC[160.0307]VDENEC[160.0307]QTKPGIC[160.0307]ENGR	64.52	5.5382	1	FBN1_HUMAN	Fibrillin-1 OS=Homo sapiens GN=FBN1 PE=1 SV=2	534	925.882	1	15198	10057.4	10634.8	9812.03	13928.6	14789.5	16179.8	11468.3	15852.8	16889.8	22583.1	18097
459.225	2	21.0858	ISPDLC[160.0307]GR		6.4102	1	FBN1_HUMAN	Fibrillin-1 OS=Homo sapiens GN=FBN1 PE=1 SV=2		925.882	1	14538.2	8081.27	9748.38	8400.77	12742	11177.4	14293.7	11196.5	11142.5	15658.7	24415.7	19642.9
540.809	2	28.3056	GFIYKPDLK		6.7424	1	FBN1_HUMAN	Fibrillin-1 OS=Homo sapiens GN=FBN1 PE=1 SV=2		925.882	1	10822.7	4782.06	5755.4	4765.61	9393.3	8999.26	11311.6	9798.87	9011.6	12575.5	20818	15394.9
971.2167, 1294.6345	3, 4	59.5713	ILC[160.0307]PGGEGFRPNPITVILEDIDEC[160.0307]QELPGLC[160.0307]QGGK	52.41	5.8856000900268555, 6.851799964904785	1	FBN1_HUMAN	Fibrillin-1 OS=Homo sapiens GN=FBN1 PE=1 SV=2	534	356.4175109863281, 713.5759887695312	1	113052	52495.4	69325.6	51222.4	95769.6	90403.4	90082.8	87073.5	89003.9	125131	190126	123638
1071.94	2	33.6131	GTQC[160.0307]EDIDEC[160.0307]EVFPGVC[160.0307]K		7.0233	1	FBN1_HUMAN	Fibrillin-1 OS=Homo sapiens GN=FBN1 PE=1 SV=2		925.882	1	27094.4	11297.8	13555.8	11101.4	17404.4	17385.7	21298.6	16865.6	17229.7	22859.4	33860.2	27497.7
1197.03	2	46.5496	EGYC[160.0307]FTEVLQNMC[160.0307]QIGSSNR		6.2373	0.99	FBN1_HUMAN	Fibrillin-1 OS=Homo sapiens GN=FBN1 PE=1 SV=2		925.882	1	11635.4	6142.98	7561.6	6965.27	9839.69	9229	11325	8916.43	9186.44	13541	20425.2	15807.3
778.851	2	32.9721	C[160.0307]LC[160.0307]PEGFSLSSSGR		5.9511	0.99	FBN1_HUMAN	Fibrillin-1 OS=Homo sapiens GN=FBN1 PE=1 SV=2		453.575	1	6895.57	5257.5	6513.32	5195.19	6589.21	7412.29	8536.86	6409.73	8002.21	10079.4	14921.8	11752.8
777.823	2	25.9801	C[160.0307]Q[129.0426]C[160.0307]PSGMTLDATGR		6.3436	0.99	FBN1_HUMAN	Fibrillin-1 OS=Homo sapiens GN=FBN1 PE=1 SV=2		925.882	1	7423.3	3919.14	5495.23	3826.16	5679.91	5829.24	7680.43	5712.51	5513.41	8681.15	15578.9	10912.5
646.807	2	30.32	GTC[160.0307]WQTVIDGR		6.1142	0.99	FBN1_HUMAN	Fibrillin-1 OS=Homo sapiens GN=FBN1 PE=1 SV=2		713.576	1	11736.7	6661.32	7952.99	4963.55	11837.4	11181.7	11173.1	10679.4	8526.81	11200.4	16021.1	16233.4
450.881	3	26.1912	SGNC[160.0307]YLDIRPR		6.068	0.99	FBN1_HUMAN	Fibrillin-1 OS=Homo sapiens GN=FBN1 PE=1 SV=2		925.882	1	20357.4	11495.3	14810.2	11633	17302.9	17009.2	21754.6	15875.8	17807.2	22275.1	34322.1	29270.6
1065.16	3	48.9589	AC[160.0307]EDIDEC[160.0307]SLPNIC[160.0307]VFGTC[160.0307]HNLPGLFR		6.1777	0.98	FBN1_HUMAN	Fibrillin-1 OS=Homo sapiens GN=FBN1 PE=1 SV=2		448.983	1	21752.2	12938.8	15380.2	12936.5	18422.4	13266.7	21313.4	22385	17745.3	27353	29743.1	24480.9
617.366	2	30.9027	C[160.0307]IKPLFGAVTK		5.5891	0.98	FBN1_HUMAN	Fibrillin-1 OS=Homo sapiens GN=FBN1 PE=1 SV=2		713.576	1	3480.74	1539.82	2080.72	1440.78	2944.18	2732.87	2696.53	2708.05	2585.21	3076.53	4150.5	3940.32
1017.47	2	39.0308	WGPHC[160.0307]EIC[160.0307]PFQGTVAFK		5.4615	0.95	FBN1_HUMAN	Fibrillin-1 OS=Homo sapiens GN=FBN1 PE=1 SV=2		713.576	1	20680.4	4692.73	2225.12	5344.76	12203.7	4927.64	3532.38	10009.7	5608.9	4023.97	3648.44	4351.94
525.624	3	28.0048	RGQC[160.0307]IKPLFGAVTK		5.9269	0.95	FBN1_HUMAN	Fibrillin-1 OS=Homo sapiens GN=FBN1 PE=1 SV=2		925.882	1	4091.42	5046.75	5703.82	4894.55	7415.12	7724.43	8843.31	6922.65	7117.85	10824.7	15168	13432.9
1140.5	2	23.3307	GYIGTHC[160.0307]GQPVC[160.0307]ESGC[160.0307]LN[115.0269]GGR		6.0713	0.94	FBN1_HUMAN	Fibrillin-1 OS=Homo sapiens GN=FBN1 PE=1 SV=2		925.882	1	1719.92	1310.29	1295.2	1228.9	1734.41	1547.79	2346.48	1826.93	1702.7	1989.74	3162.98	2087.75
1154.18	3	36.0094	TGYTPDITGTSC[160.0307]VDLNEC[160.0307]NQAPKPC[160.0307]NFIC[160.0307]K		5.8597	0.94	FBN1_HUMAN	Fibrillin-1 OS=Homo sapiens GN=FBN1 PE=1 SV=2		925.882	1	11952.9	8900.21	11232.2	8974.39	12752.4	11476.1	15039.5	11827.2	12753.4	17721.6	24417.1	19719.2
793.398	2	34.0382	TLPGGN[115.0269]QC[160.0307]IVPIC[160.0307]R		6.019	0.93	FBN1_HUMAN	Fibrillin-1 OS=Homo sapiens GN=FBN1 PE=1 SV=2		266.202	1	6997.23	5591.47	6384.42	6010.62	9089.16	10474.9	10372.7	9441.17	8425.08	9834.15	12517.1	11845
523.46	4	22.2766	AWGHPC[160.0307]EMC[160.0307]PAQPHPC[160.0307]R		5.8113	0.93	FBN1_HUMAN	Fibrillin-1 OS=Homo sapiens GN=FBN1 PE=1 SV=2		925.882	1	643.805	14807	14725.1	12973.1	22315.3	21827.2	24742.7	19231.4	20728.3	25286.6	34762.2	25907.7
735.66	3	32.9968	LLVC[160.0307]EDIDEC[160.0307]QNGPVC[160.0307]QR		4.8944	0.78	FBN1_HUMAN	Fibrillin-1 OS=Homo sapiens GN=FBN1 PE=1 SV=2		242.008	1	4707.4	3467.12	2963.23	2339.82	3953.11	3452.04	2591.46	2807.14	3804.68	3825.02	2741.66	5382.3
883.878	2	28.8749	DINEC[160.0307]ETPGIC[160.0307]MN[115.0269]GR		5.5069	0.77	FBN1_HUMAN	Fibrillin-1 OS=Homo sapiens GN=FBN1 PE=1 SV=2		453.575	1	17329.5	12623.5	10891.8	12821.9	13829	14947.2	17325.6	11378.9	19549.1	17558.3	27275.4	23942.8
783.365	2	27.287	C[160.0307]IC[160.0307]PPGYSLQNEK		6.3717	0.73	FBN1_HUMAN	Fibrillin-1 OS=Homo sapiens GN=FBN1 PE=1 SV=2		925.882	1	7365.53	3875.91	4419.94	4063.7	6196.8	5909.42	8288.85	6591.5	6687.36	8752.13	11555.6	9421.03
848.476	1	34.4171	GFQLDLR		5.4527	0.67	FBN1_HUMAN	Fibrillin-1 OS=Homo sapiens GN=FBN1 PE=1 SV=2		235.007	1	7440.78	4151.79	5112.76	4231.84	5746.75	6414.86	7876.26	5719.11	6299.14	8821.54	14083.2	11384.8
775.861	2	39.521	C[160.0307]EC[160.0307]FPGLAVGLDGR		6.6042	0.64	FBN1_HUMAN	Fibrillin-1 OS=Homo sapiens GN=FBN1 PE=1 SV=2		925.882	1	5097.83	3092.15	4324.33	2994.3	4750.71	4763.04	7598.37	4355.49	5527.97	7140.4	11978.7	8007.71
695.284	4	18.6142	RPDGEGC[160.0307]VDENEC[160.0307]QTKPGIC[160.0307]EN[115.0269]GR	69.97	6.3074	0.62	FBN1_HUMAN	Fibrillin-1 OS=Homo sapiens GN=FBN1 PE=1 SV=2	195	925.882	1	21117.8	10289.6	11188.2	9872.1	16653.2	14829.1	20780.2	13770.9	16626.1	23411	35197	23956.9
951.94	2	40.1779	NLIGTYMC[160.0307]IC[160.0307]GPGYQR		7.1231	0.61	FBN1_HUMAN	Fibrillin-1 OS=Homo sapiens GN=FBN1 PE=1 SV=2		925.882	1	18644	11796.8	14907.1	11517.3	15989.9	16222.9	22216.3	16199.4	18043.6	24716.2	37024.9	27891.1
694.34	3	32.7338	HTFMGVVSLGSPSGEVSHPR		7.1089	1	FETUA_HUMAN	Alpha-2-HS-glycoprotein OS=Homo sapiens GN=AHSG PE=1 SV=1		2022.49	1	25340.1	36003.9	45797.8	42499.3	15456.7	22410.8	22094.2	17597.5	32442.8	28935.7	63470.4	47649.2
407.22092, 813.4546	1, 2	26.1326	FSVVYAK	29.53	5.837600231170654, 7.138000011444092	1	FETUA_HUMAN	Alpha-2-HS-glycoprotein OS=Homo sapiens GN=AHSG PE=1 SV=1	106	1038.637939453125, 2022.488037109375	1	23286.2	24680.1	31447.2	32345.5	14683.4	14997.6	16660.9	12845.1	24610.6	19101	37292.7	32608.3
554.25775, 830.88947	2, 3	31.8353	EHAVEGDC[160.0307]DFQLLK	54.55, 55.44	6.089399814605713, 7.191500186920166	1	FETUA_HUMAN	Alpha-2-HS-glycoprotein OS=Homo sapiens GN=AHSG PE=1 SV=1	192	1904.5169677734375, 2022.488037109375	1	39864.8	42772.5	50422.4	56824.3	27493.1	25402.3	30335.2	24029.2	43681.2	34800.2	65279.8	55319.8
920.20056, 1226.611	3, 4	59.6312	VWPQQPSGELFEIEIDTLETTC[160.0307]HVLDPTPVAR	33.84	7.2828	1	FETUA_HUMAN	Alpha-2-HS-glycoprotein OS=Homo sapiens GN=AHSG PE=1 SV=1	192	2022.49	1	58875	69995.3	102374	88965.3	44154.1	50313.8	44810.8	38965.1	79530.9	54533.6	105140	63936.4
598.809	2	20.2154	HTLNQIDEVK	43.79	7.8284	1	FETUA_HUMAN	Alpha-2-HS-glycoprotein OS=Homo sapiens GN=AHSG PE=1 SV=1	192	2022.49	1	47114.8	55183.9	60439.1	64246.9	33732.9	34866.3	36593	28837.3	51080.2	42917.3	66444.5	63400.9
1008.54	2	32.1248	TVVQPSVGAAAGPVVPPC[160.0307]PGR		6.929	1	FETUA_HUMAN	Alpha-2-HS-glycoprotein OS=Homo sapiens GN=AHSG PE=1 SV=1		2022.49	1	32199.9	35742.1	27067.9	35064.8	14782.3	12230.8	18788.7	15355.4	21921.1	25518.4	40832.4	39555.9
655.326	2	32.6805	SLGSPSGEVSHPR		6.5523	1	FETUA_HUMAN	Alpha-2-HS-glycoprotein OS=Homo sapiens GN=AHSG PE=1 SV=1		1904.52	1	1002	2301.23	2715.21	1924.53	519.891	882.34	1231.26	531.978	1343.04	1967.52	4303.94	2868.6
878.768	3	57.4948	PETEEAALVAIDYINQNLPWGYK	54.55		1	FETUA_HUMAN	Alpha-2-HS-glycoprotein OS=Homo sapiens GN=AHSG PE=1 SV=1	192		1	17825.2	18610	20877.4	25220.1	12195	12190.2	13198.2	12540.1	18293.7	12677.5	28605.5	20446.6
516.586	3	20.7788	EATEAAKC[160.0307]NLLAEK		6.3119	0.96	FETUA_HUMAN	Alpha-2-HS-glycoprotein OS=Homo sapiens GN=AHSG PE=1 SV=1		1251.74	1	117443	120132	106757	126405	92895.2	74837.6	101106	73323.7	124773	117280	150193	125650
697.841	2	31.8682	AVEGDC[160.0307]DFQLLK		5.5381	0.95	FETUA_HUMAN	Alpha-2-HS-glycoprotein OS=Homo sapiens GN=AHSG PE=1 SV=1		1188.05	1	27478.8	17220.3	10936.8	22684.2	13864.3	9681.23	8995.3	12646.3	13672	21895.8	21334.4	17012.3
679.329	2	32.6057	HTFMGVVSLGSPSG		5.4909	0.9	FETUA_HUMAN	Alpha-2-HS-glycoprotein OS=Homo sapiens GN=AHSG PE=1 SV=1		981.82	1	1322.34	1580.48	1526.67	1424.22	862.569	1252.6	1241.2	964.332	949.372	1318.81	1506.81	1310
845.072	3	60.1098	C[160.0307]SVRQ[129.0426]LKEHAVEGDC[160.0307]DFQLLK		6.1735	0.76	FETUA_HUMAN	Alpha-2-HS-glycoprotein OS=Homo sapiens GN=AHSG PE=1 SV=1		1108.25	1	1451.89	1344.67	1602.48	1145.1	743.131	849.712	841.68	442.919	1371.02	209.8	1402.62	490.431
815.093	3	42.9044	QLKEHAVEGDC[160.0307]DFQLLKLDGK		5.6768	0.68	FETUA_HUMAN	Alpha-2-HS-glycoprotein OS=Homo sapiens GN=AHSG PE=1 SV=1		1038.64	1	912.166	727.594	391.286	807.22	983.884	994.343	813.517	1597.69	885.045	803.612	564.218	698.735
845.068	3	63.3155	C[160.0307]SVRQLKEHAVEGDC[160.0307]DFQ[129.0426]LLK		6.3556	0.64	FETUA_HUMAN	Alpha-2-HS-glycoprotein OS=Homo sapiens GN=AHSG PE=1 SV=1		1188.05	1	4114.03	5488.93	3878.22	4573.23	3636.33	3517.97	2993	1578.7	4268.12	2371.58	4649.95	2326.19
384.15707, 584.7485	2, 3	26.9322	FWHDTC[160.0307]FR	41.85	6.2241997718811035, 8.380000114440918	0.98, 1.0	FHL1_HUMAN	Four and a half LIM domains protein 1 OS=Homo sapiens GN=FHL1 PE=1 SV=4	305	10499.1	1	53079.6	69096.5	84740.9	46424.1	38475.3	42715.7	115451	47882.8	58630.7	76273	54673.9	62770.4
494.91678, 500.58655	3	28.337	C[160.0307]LHPLANETFVAK		6.153200149536133, 7.559100151062012	0.98, 1.0	FHL1_HUMAN	Four and a half LIM domains protein 1 OS=Homo sapiens GN=FHL1 PE=1 SV=4		10499.080078125, 5761	1	28146.7	47480.7	62213	28275.8	26580.8	33550.1	77164.5	27961.6	39188.8	53271.8	40798.2	42560.5
543.2313, 549.21423, 823.3318	2, 3	23.9184	GEDFYC[160.0307]VTC[160.0307]HETK	73.68	6.598100185394287, 8.67020034790039	0.9, 1.0	FHL1_HUMAN	Four and a half LIM domains protein 1 OS=Homo sapiens GN=FHL1 PE=1 SV=4	305	10499.1	1	163798	172100	161272	139899	126370	112214	295721	150440	169757	232185	163663	167017
883.39496, 883.39575	3	35.833	FTAVEDQYYC[160.0307]VDC[160.0307]YKNFVAKK		6.443600177764893, 6.836100101470947	0.6, 0.62	FHL1_HUMAN	Four and a half LIM domains protein 1 OS=Homo sapiens GN=FHL1 PE=1 SV=4		4963.60400390625, 6178.90380859375	1	12949.5	4642.86	2844.38	4237.72	11118.6	5711.8	4233.6	11619.9	6782.35	4473.62	4238.35	5446.98
653.817	2	22.5463	AIVAGDQNVEYK		8.7827	1	FHL1_HUMAN	Four and a half LIM domains protein 1 OS=Homo sapiens GN=FHL1 PE=1 SV=4		10499.1	1	0	189622	199240	145679	139426	136604	256939	158045	169035	207814	156117	176358
658.754	2	20.0129	FC[160.0307]ANTC[160.0307]VEC[160.0307]R	81.94	8.6971	1	FHL1_HUMAN	Four and a half LIM domains protein 1 OS=Homo sapiens GN=FHL1 PE=1 SV=4	305	10499.1	1	106699	163458	192172	112991	106226	113692	245811	116552	144839	179412	129425	135958
981.407	2	33.6505	FTAVEDQ[129.0426]YYC[160.0307]VDC[160.0307]YK		6.8854	1	FHL1_HUMAN	Four and a half LIM domains protein 1 OS=Homo sapiens GN=FHL1 PE=1 SV=4		10499.1	1	25295.9	27048.7	26154.8	21526.5	19464.8	18351.2	50967.2	22152.9	24102.9	31787.9	24181.5	28272.9
599.252	2	23.9247	YC[160.0307]VTC[160.0307]HETK		7.9191	1	FHL1_HUMAN	Four and a half LIM domains protein 1 OS=Homo sapiens GN=FHL1 PE=1 SV=4		10499.1	1	2528.98	2819.81	2545.61	1891.19	1576.88	1569.88	4875.91	1737.58	2424.07	3359.79	2084.23	2563.54
672.797	2	23.9483	FYC[160.0307]VTC[160.0307]HETK		7.8811	1	FHL1_HUMAN	Four and a half LIM domains protein 1 OS=Homo sapiens GN=FHL1 PE=1 SV=4		10499.1	1	3698.94	2365.04	2370.99	2767.83	2021.5	1384.6	4049.42	1543.65	2976.67	4191.4	3323.56	2901.24
1023.49	1	22.5468	AGDQNVEYK		8.1095	1	FHL1_HUMAN	Four and a half LIM domains protein 1 OS=Homo sapiens GN=FHL1 PE=1 SV=4		6178.9	1	0	835.384	903.46	871.363	690.261	704.882	1478.95	1164.11	841.275	1226.64	985.713	1081.77
750.879	2	30.5692	C[160.0307]LHPLAN[115.0269]ETFVAK	0.41	6.6729	1	FHL1_HUMAN	Four and a half LIM domains protein 1 OS=Homo sapiens GN=FHL1 PE=1 SV=4	229	3392.48	1	30556.4	39797.1	49882.5	26216.2	22480.2	26825.3	62668.9	27176	31808.3	42962.5	35266.1	38655.5
1001.11	3	38.3193	AITSGGITYQDQPWHADC[160.0307]FVC[160.0307]VTC[160.0307]SK	1.06	8.5324	1	FHL1_HUMAN	Four and a half LIM domains protein 1 OS=Homo sapiens GN=FHL1 PE=1 SV=4	305	10499.1	1	113991	138216	124641	98615	86886.2	81790.3	233468	94959.2	130238	157494	110932	129341
590.818	2	36.3934	QVIGTGSFFPK	44.22	7.0479	1	FHL1_HUMAN	Four and a half LIM domains protein 1 OS=Homo sapiens GN=FHL1 PE=1 SV=4	305	6178.9	1	28745	33312.9	35011	24930.5	19346	20342	57776.9	24331.8	32807.9	41612.4	28207.5	32051.4
980.906	2	32.5847	FTAVEDQYYC[160.0307]VDC[160.0307]YK	93.84	8.6142	1	FHL1_HUMAN	Four and a half LIM domains protein 1 OS=Homo sapiens GN=FHL1 PE=1 SV=4	305	10499.1	1	106699	118029	108299	93551.1	72785.7	64523.4	205141	85626.3	109399	152462	116959	121417
730.303	2	23.9175	DFYC[160.0307]VTC[160.0307]HETK		8.1676	1	FHL1_HUMAN	Four and a half LIM domains protein 1 OS=Homo sapiens GN=FHL1 PE=1 SV=4		10499.1	1	18152.2	17426.3	15733.9	14470.8	11411.2	9339.31	36012.6	15306.1	18178.6	28329.5	17510.8	17682.9
511.213	2	26.9233	WHDTC[160.0307]FR		8.0232	1	FHL1_HUMAN	Four and a half LIM domains protein 1 OS=Homo sapiens GN=FHL1 PE=1 SV=4		10499.1	1	10563.3	14107.7	17494.8	9162.02	7414.61	7951.53	23309.7	9498.11	11279.1	14982.1	10376.2	12132.3
1021.13	3	38.1476	GTVWHKDC[160.0307]FTC[160.0307]SNC[160.0307]KQVIGTGSFFPK		6.5846	0.99	FHL1_HUMAN	Four and a half LIM domains protein 1 OS=Homo sapiens GN=FHL1 PE=1 SV=4		4509.34	1	3570.91	5988.71	11511.6	4818.54	5045.62	8119.38	11328.6	2243.17	5979.63	4962.01	3717.78	4843.18
1080.52	2	42.8261	APVWWPMKDN[115.0269]PGTTTASTAK		6.6134	0.99	FHL1_HUMAN	Four and a half LIM domains protein 1 OS=Homo sapiens GN=FHL1 PE=1 SV=4		4758.48	1	2059.92	2048.06	1827.19	2538.43	1529.03	1910.83	1675.25	1856.56	1918.24	1793.07	2048.54	1845.42
403.461	2	28.215	C[160.0307]LHPLAN		5.7416	0.98	FHL1_HUMAN	Four and a half LIM domains protein 1 OS=Homo sapiens GN=FHL1 PE=1 SV=4		4758.48	1	567.251	1464.84	1572.27	1243.28	1392.55	1731.45	1591.6	1463.33	1063.02	941.038	581.799	1116.03
583.293	2	21.6454	ILC[160.0307]NKC[160.0307]TTR		6.315	0.97	FHL1_HUMAN	Four and a half LIM domains protein 1 OS=Homo sapiens GN=FHL1 PE=1 SV=4		2584.05	1	677.767	2743.68	6361.84	1762.57	2663.58	6639.96	3732.98	2301.96	2925.72	1759.78	3826.83	3458.17
1332.08	2	28.4893	C[160.0307]FDKFC[160.0307]ANTC[160.0307]VEC[160.0307]RKPIGADSK		6.1634	0.72	FHL1_HUMAN	Four and a half LIM domains protein 1 OS=Homo sapiens GN=FHL1 PE=1 SV=4		4509.34	1	3386.29	7097.59	6375.4	6479.18	5977.86	8319.49	5737.63	5518.83	5202.54	3999.87	2493.51	5943.46
900.916	2	53.4127	GC[160.0307]FKAIVAGDQ[129.0426]N[115.0269]VEYK		6.2914	0.7	FHL1_HUMAN	Four and a half LIM domains protein 1 OS=Homo sapiens GN=FHL1 PE=1 SV=4		2584.05	1	5299.23	10241.3	16122.5	5344.55	6939.46	12556.5	8202.99	4058.11	14315.9	6594.12	8231.88	13090.6
408.9123, 550.8885, 825.8414	2, 3, 4	23.6081	FDC[160.0307]HHC[160.0307]NESLFGK	40.61, 63.81	6.473299980163574, 8.487700462341309	0.93, 1.0	FHL2_HUMAN	Four and a half LIM domains protein 2 OS=Homo sapiens GN=FHL2 PE=1 SV=3	692	12162.0302734375, 18847.650390625	1	185769	148043	105514	242948	182489	174699	142901	306595	192976	194818	78352.4	188149
632.61816, 948.4092	2, 3	35.0579	GFLTERDDILC[160.0307]PDC[160.0307]GK	30.96	6.2291998863220215, 8.721699714660645	0.62, 1.0	FHL2_HUMAN	Four and a half LIM domains protein 2 OS=Homo sapiens GN=FHL2 PE=1 SV=3	692	18847.650390625, 9494.5263671875	1	122826	113367	100361	159502	140189	122848	96453.9	173395	122742	123801	69825.2	147192
1056.93	2	30.7653	EDQLLC[160.0307]TDC[160.0307]YSN[115.0269]EYSSK		7.6925	1	FHL2_HUMAN	Four and a half LIM domains protein 2 OS=Homo sapiens GN=FHL2 PE=1 SV=3		18847.7	1	12306.8	10224.2	6458.9	17681.6	14236	13705.1	10468.9	27547.8	12609	14901.8	4248.23	13863.4
592.73456, 601.73267	2	21.8425	EC[160.0307]FVC[160.0307]TAC[160.0307]R	41.88	6.6458001136779785, 8.553299903869629	1	FHL2_HUMAN	Four and a half LIM domains protein 2 OS=Homo sapiens GN=FHL2 PE=1 SV=3	692	18847.7	1	90977.6	97341.6	70553	141489	109394	112720	91871.5	168745	115163	119474	57819.4	114081
754.453	1	18.5401	KPITTGGV		7.3754	1	FHL2_HUMAN	Four and a half LIM domains protein 2 OS=Homo sapiens GN=FHL2 PE=1 SV=3		18847.7	1	5546.25	3311.54	3033.46	10752.5	5504.89	5601.48	5261.21	13304	4627.46	6753.27	3058.92	6817.34
650.741	2	23.5561	FDC[160.0307]HHC[160.0307]NESL		8.0932	1	FHL2_HUMAN	Four and a half LIM domains protein 2 OS=Homo sapiens GN=FHL2 PE=1 SV=3		11913	1	2677.61	3116.96	2724.46	4242.26	3282.2	4615.15	2429.41	5353.78	4031.51	2951.01	1618.37	4736.21
510.288	2	22.6047	KC[160.0307]SLSLVGR		6.6353	1	FHL2_HUMAN	Four and a half LIM domains protein 2 OS=Homo sapiens GN=FHL2 PE=1 SV=3		18847.7	1	32.1336	5169.32	4683.94	10818.1	7012.78	7335.17	5231.83	13763.7	6166.14	7383.9	3713.29	7181.13
415.4188, 559.56464, 838.8552	2, 3, 4	24.6532	GSSWHETC[160.0307]FIC[160.0307]HR	61.78, 69.43	6.766499996185303, 9.235099792480469	1	FHL2_HUMAN	Four and a half LIM domains protein 2 OS=Homo sapiens GN=FHL2 PE=1 SV=3	692	18847.7	1	163842	146745	97372.3	234363	180894	191715	140764	292751	181888	186373	76314.7	191272
392.21384, 596.8315	2, 3	18.5475	KPITTGGVTYR	48.01	6.166600227355957, 8.696700096130371	1	FHL2_HUMAN	Four and a half LIM domains protein 2 OS=Homo sapiens GN=FHL2 PE=1 SV=3	692	18847.7	1	107478	65410.8	63115	173327	98504.4	95994	96654.4	208060	88825.4	120626	67739.5	133951
501.729	2	23.8685	KC[160.0307]AGC[160.0307]TNPI		6.9284	1	FHL2_HUMAN	Four and a half LIM domains protein 2 OS=Homo sapiens GN=FHL2 PE=1 SV=3		11913	1	744.353	1253.65	747.489	2264.12	1252.87	1301.6	974.952	2134.47	1627.55	1695.58	562.155	1392.12
482.528	3	24.6515	WHETC[160.0307]FIC[160.0307]HR		8.7033	1	FHL2_HUMAN	Four and a half LIM domains protein 2 OS=Homo sapiens GN=FHL2 PE=1 SV=3		18847.7	1	2817.09	2693.17	2381.63	4161.82	3879.13	4243.69	2575.74	7993.09	2769.78	3171.73	851.504	2934.32
630.251	2	24.3768	HETC[160.0307]FIC[160.0307]HR		7.9448	1	FHL2_HUMAN	Four and a half LIM domains protein 2 OS=Homo sapiens GN=FHL2 PE=1 SV=3		9132.17	1	828.563	1342.61	1740.69	1506.54	1442.43	1747.44	2068.05	1923.13	1603.5	1170.35	475.623	1440.26
428.248	2	18.5921	KPITTGGVT		6.602	1	FHL2_HUMAN	Four and a half LIM domains protein 2 OS=Homo sapiens GN=FHL2 PE=1 SV=3		12162	1	884.702	287.079	234.689	1786.57	638.031	515.106	714.495	1531.51	652.323	909.687	701.35	1262.8
1037.92	2	45.7512	DDFAYC[160.0307]LNC[160.0307]FC[160.0307]DLYAK	95.85	8.9957	1	FHL2_HUMAN	Four and a half LIM domains protein 2 OS=Homo sapiens GN=FHL2 PE=1 SV=3	692	18847.7	1	61032.4	90773.1	70993.8	135643	99293.1	111160	86206.3	168259	109401	110718	45454.6	116780
746.863	2	27.0057	C[160.0307]AGC[160.0307]TNPISGLGGTK		7.3806	1	FHL2_HUMAN	Four and a half LIM domains protein 2 OS=Homo sapiens GN=FHL2 PE=1 SV=3		18847.7	1	45165.6	54138.8	43653.8	67701.6	42169	38623	36925.4	60005.2	47273	54370.6	48071.9	51190.2
810.898	2	23.8694	KC[160.0307]AGC[160.0307]TNPISGLGGTK	110.05	7.6385	1	FHL2_HUMAN	Four and a half LIM domains protein 2 OS=Homo sapiens GN=FHL2 PE=1 SV=3	692	12389	1	14366.4	29080.7	20808.4	43649.5	31919.1	33773	25268.6	46667.2	33292.2	34929.9	16780.2	34352.5
494.79	2	24.0775	LVDKPFAAK	20.21	8.2592	1	FHL2_HUMAN	Four and a half LIM domains protein 2 OS=Homo sapiens GN=FHL2 PE=1 SV=3	581	18847.7	1	19974.8	16940.8	11813.8	27553.2	21945.7	21063.2	16843.1	35789.1	21184.6	21002.4	6615.15	19673.7
710.808	2	31.8265	DDILC[160.0307]PDC[160.0307]GKDI	22.28	7.1219	1	FHL2_HUMAN	Four and a half LIM domains protein 2 OS=Homo sapiens GN=FHL2 PE=1 SV=3	413	12162	1	28205.7	24597.8	17064.6	49217.1	31414.6	29891	27733.8	59501.5	36054.9	40885.4	15553.2	36308.9
446.231	2	26.5408	C[160.0307]SLSLVGR	51.55	7.5875	1	FHL2_HUMAN	Four and a half LIM domains protein 2 OS=Homo sapiens GN=FHL2 PE=1 SV=3	692	18847.7	1	18645.3	16024	11310.6	25244.8	17754.4	19576.2	15066.8	29384.6	21042.8	20040.9	7866.96	19925.3
595.321	2	24.0791	NSLVDKPFAAK	56.34	8.8562	1	FHL2_HUMAN	Four and a half LIM domains protein 2 OS=Homo sapiens GN=FHL2 PE=1 SV=3	692	18847.7	1	99379.7	88840.8	66119.8	131027	103686	107937	85683.4	174078	105155	104712	47302.6	102613
472.22	2	26.0621	YISFEER	42.45	7.8089	1	FHL2_HUMAN	Four and a half LIM domains protein 2 OS=Homo sapiens GN=FHL2 PE=1 SV=3	692	18847.7	1	90193.6	78923.4	58432.4	116357	86372	89231.1	75647.7	132396	91231.9	94081.3	46508.5	96508.1
787.322	2	28.4189	DNQNFC[160.0307]VPC[160.0307]YEK	44.11	8.2945	1	FHL2_HUMAN	Four and a half LIM domains protein 2 OS=Homo sapiens GN=FHL2 PE=1 SV=3	692	18847.7	1	138108	124628	93021	196532	137812	145783	113972	225734	148139	150318	72741.9	155283
708.656	3	38.1145	GFLTERDDILC[160.0307]PDC[160.0307]GKDI	43.67	8.77	1	FHL2_HUMAN	Four and a half LIM domains protein 2 OS=Homo sapiens GN=FHL2 PE=1 SV=3	692	18847.7	1	29221.2	112453	85494.2	161023	126162	145287	102158	195671	126351	117412	54701.9	136993
1056.43	2	29.5745	EDQLLC[160.0307]TDC[160.0307]YSNEYSSK	85.69	8.7747	1	FHL2_HUMAN	Four and a half LIM domains protein 2 OS=Homo sapiens GN=FHL2 PE=1 SV=3	692	18847.7	1	134326	110447	81148.2	192950	135273	136685	112826	239047	140814	152352	59673.9	138151
747.338	2	28.5305	C[160.0307]AGC[160.0307]TN[115.0269]PISGLGGTK	23.73	8.4233	1	FHL2_HUMAN	Four and a half LIM domains protein 2 OS=Homo sapiens GN=FHL2 PE=1 SV=3	692	18847.7	1	65972	50875	37765.4	77071.9	57472.9	62165.7	47526.2	95125.5	56970.3	62900.8	31022.6	65746.1
596.75	2	24.8737	DDILC[160.0307]PDC[160.0307]GK	47.51	7.7008	1	FHL2_HUMAN	Four and a half LIM domains protein 2 OS=Homo sapiens GN=FHL2 PE=1 SV=3	351	12389	1	51385.4	10102.6	6054.78	23013.3	12322.2	11194.1	11463.7	28301.8	16988.7	19329.6	7149.33	15147
594.204	2	23.5837	FDC[160.0307]HHC[160.0307]NES		7.8574	1	FHL2_HUMAN	Four and a half LIM domains protein 2 OS=Homo sapiens GN=FHL2 PE=1 SV=3		18847.7	1	21993.6	17506.1	11545.9	30103.9	21362.7	20210	16698.3	38361.5	23704	23401.4	9452.32	23860.4
538.302	2	24.0865	SLVDKPFAAK		8.4601	1	FHL2_HUMAN	Four and a half LIM domains protein 2 OS=Homo sapiens GN=FHL2 PE=1 SV=3		18847.7	1	13560	12727.4	10560.6	17066.6	12028.4	12261.4	10666.8	17823.1	13768.7	14210.5	9482.03	14644
655.373	1	18.5517	KPITTGG		7.2002	1	FHL2_HUMAN	Four and a half LIM domains protein 2 OS=Homo sapiens GN=FHL2 PE=1 SV=3		18847.7	1	21483.6	13642.8	13776.1	39627.2	21923.2	22059.7	21758.8	48462.2	18053.8	25512.8	14775.2	27879.6
388.714	2	24.0977	DKPFAAK		7.9854	1	FHL2_HUMAN	Four and a half LIM domains protein 2 OS=Homo sapiens GN=FHL2 PE=1 SV=3		18847.7	1	6583.18	6603.18	6370.43	7390.78	6767.72	7750.52	6424.24	9073.09	6976.92	6724.74	4501.72	6622.26
787.819	2	29.2163	DN[115.0269]QNFC[160.0307]VPC[160.0307]YEK		7.7003	1	FHL2_HUMAN	Four and a half LIM domains protein 2 OS=Homo sapiens GN=FHL2 PE=1 SV=3		12162	1	19973	15125.1	10489.8	30830.2	20895.4	19909.5	18568	38678.3	22022.1	24118.5	11479.2	20388.8
605.568	3	19.4511	HWHEAC[160.0307]FHC[160.0307]SQC[160.0307]R	24.95		1	FHL2_HUMAN	Four and a half LIM domains protein 2 OS=Homo sapiens GN=FHL2 PE=1 SV=3	446		1	12721.2	9296.42	5254.67	22787.5	17343.9	10902.1	12260.2	29991.6	16620.6	17707.2	5139.47	8722.62
619.352	1	23.855	SGLGGTK		7.5017	0.99	FHL2_HUMAN	Four and a half LIM domains protein 2 OS=Homo sapiens GN=FHL2 PE=1 SV=3		11913	1	1147.32	1659.97	1241.92	2228.87	1441.59	1459.85	1248.09	2754.51	1711.09	2138.79	957.595	1999.71
580.8	2	35.2685	GFLTERDDIL		5.9323	0.98	FHL2_HUMAN	Four and a half LIM domains protein 2 OS=Homo sapiens GN=FHL2 PE=1 SV=3		9494.53	1	1785.88	2041.7	1882.56	1844.3	1840.68	1599.5	1780.79	1909.05	1631.83	1970.7	1792.99	1512.43
545.241	2	23.8716	KC[160.0307]AGC[160.0307]TNPIS		5.7493	0.98	FHL2_HUMAN	Four and a half LIM domains protein 2 OS=Homo sapiens GN=FHL2 PE=1 SV=3		9132.17	1	753.897	885.486	1018.42	482.632	363.941	462.228	386.455	623.698	541.547	675.087	355.139	677.093
822.057	3	38.2267	Q[129.0426]HAMQC[160.0307]VQC[160.0307]KKPITTGGVTYR		6.7907	0.98	FHL2_HUMAN	Four and a half LIM domains protein 2 OS=Homo sapiens GN=FHL2 PE=1 SV=3		12389	1	6153.68	10971.3	16764.5	8903.11	6873.83	7801.94	16758.8	6219.64	9744.35	7621.13	5064.23	7753.24
1220.5	3	47.0635	EESPYC[160.0307]VVC[160.0307]FETLFANTC[160.0307]EEC[160.0307]GKPIGC[160.0307]DC[160.0307]K		8.5402	0.92	FHL2_HUMAN	Four and a half LIM domains protein 2 OS=Homo sapiens GN=FHL2 PE=1 SV=3		18847.7	1	135738	122652	94298.6	177312	138947	147339	116949	218238	145975	153903	67219.9	154988
540.566	3	24.6578	SSWHETC[160.0307]FIC[160.0307]HR		8.5883	0.9	FHL2_HUMAN	Four and a half LIM domains protein 2 OS=Homo sapiens GN=FHL2 PE=1 SV=3		18847.7	1	2797.26	1511.85	1062.82	3008.75	2963.42	2626.46	1532.6	5659.09	2049.87	2254.18	717.836	2251.75
511.55	3	24.6645	SWHETC[160.0307]FIC[160.0307]HR		8.5086	0.79	FHL2_HUMAN	Four and a half LIM domains protein 2 OS=Homo sapiens GN=FHL2 PE=1 SV=3		12389	1	19377.5	17657.1	11622.4	28880.7	23730.6	26258.1	17464.5	38258.4	21727	22331.4	8509.98	22734.2
1226.19	3	44.6098	DDFAYC[160.0307]LNC[160.0307]FC[160.0307]DLYAKKC[160.0307]AGC[160.0307]TNPISGLGGTK		5.8198	0.78	FHL2_HUMAN	Four and a half LIM domains protein 2 OS=Homo sapiens GN=FHL2 PE=1 SV=3		11266.8	1	8419.07	5673.25	6309.73	11826	16697.7	9065.32	5258.12	17136.6	8964.67	7459.99	3943.86	8238.06
755.68445, 1133.0364	2, 3	57.7829	TFPGFFSPMLGEFVSETESR	19.06, 87.06	6.6491	1	FIBA_HUMAN	Fibrinogen alpha chain OS=Homo sapiens GN=FGA PE=1 SV=2	141	489.672	1	24636.4	25236.2	11373	26257.1	27771.5	13028.7	14650.7	15434	17035.4	34466.3	45359.2	13443.5
815.399	2	46.4321	DSHSLTTNIMEILR		6.1519	1	FIBA_HUMAN	Fibrinogen alpha chain OS=Homo sapiens GN=FGA PE=1 SV=2		489.672	1	17116.8	16744.3	8716.99	19041.4	13939.2	6677.36	7840.33	7921.71	12188.7	19333.7	26354.2	9150.22
[truncated: 2,777 more rows]

## Sheet: ST2
Primary Protein Name	Protein Description	ProteinTeller Probability	Peptide Count	ID02731	ID02732	ID02733	ID02734	ID02735	ID02736	ID02737	ID02738	ID02739	ID02740	ID02741	ID02742	% CV Ischemic	% CV Nonfailing	% CV NonIschemic		% CV Summary
[truncated: 450 more rows]

[truncated: 3 more sheets: ST3, ST4, ST5]
